# Supplementary material for: Data set of in silico simulation for the production of clavulanic acid and cephamycin C by Streptomyces clavuligerus using a genome scale metabolic model
Source: Data Brief. 2019 May 15;24:103992. doi: 10.1016/j.dib.2019.103992 (PMC6538926; doi:10.1016/j.dib.2019.103992)
Supplement: Multimedia component 2 [file mmc2.xlsx]

## Sheet: 1
Table 1. Metabolic scenarios for the objective function No. 1 evaluated.
		Oxygen uptake (mmol/gCDW*h)
Abbreviation	Reaction	2,1	4,35	9,15	14,1
Rxn0001	glyc[c] + atp[c] -> glyc3p[c] + adp[c] + h[c]	0.687447	0.899486	0.867245	0.867245
Rxn0002	glyc3p[c] + mqn8[c] -> dhap[c] + mql8[c]	1.96109e-20	8.67762e-21	2.09538e-16	2.87647e-16
Rxn0003	glyald[c] + nad[c] + h2o[c] -> 2 h[c] + nadh[c] + glyc_R[c]	0.245767	7.92184e-21	6.14145e-16	0
Rxn0004	atp[c] + glyc_R[c] -> adp[c] + h[c] + 3pg[c]	0	2.48134e-20	9.37513e-20	0
Rxn0005	atp[c] + rib_D[c] -> adp[c] + h[c] + r5p[c]	1.18715e-20	2.85878e-20	4.99979e-17	8.02599e-20
Rxn0006	f1p[c] -> dhap[c] + glyald[c]	1.92021e-21	2.10503e-21	2.71606e-17	4.26608e-17
Rxn0007	atp[c] + fru[c] -> adp[c] + h[c] + f6p[c]	8.22365e-22	4.79596e-20	2.72008e-16	2.01932e-16
Rxn0008	man6p[c] <=> f6p[c]	-8.92923e-22	1.14929e-20	-1.21488e-16	2.18632e-18
Rxn0009	man6p[c] <=> man1p[c]	-5.177e-21	4.75601e-22	3.82778e-17	4.90374e-17
Rxn0010	h[c] + man1p[c] + gtp[c] -> ppi[c] + gdpmann[c]	8.53511e-23	1.20731e-20	4.48935e-17	0
Rxn0011	atp[c] + gal[c] -> adp[c] + h[c] + gal1p[c]	2.82131e-21	1.02374e-20	1.40224e-16	0
Rxn0012	udpg[c] <=> udpgal[c]	0.239206	0.360003	0.47548	0.47548
Rxn0013	h[c] + gal1p[c] + utp[c] <=> ppi[c] + udpgal[c]	-2.66881e-20	-8.98997e-22	2.04948e-16	-3.92016e-18
Rxn0014	h[c] + utp[c] + g1p[c] <=> ppi[c] + udpg[c]	0.239206	0.360003	0.47548	0.47548
Rxn0015	atp[c] + glcn[c] -> adp[c] + h[c] + 6pgc[c]	3.8425e-22	3.87968e-21	2.59112e-16	0
Rxn0016	h2o[c] + salc6p[c] -> g6p_B[c] + 4hba[c]	1.49611e-21	1.97034e-21	1.62014e-20	1.87737e-17
Rxn0017	h2o[c] + malt[c] -> 2 glc_D[c]	4.74705e-21	2.68505e-20	1.65964e-20	5.00463e-20
Rxn0018	h2o[c] + sucr[c] -> fru[c] + glc_D[c]	6.50886e-22	1.82027e-20	3.69451e-20	0
Rxn0019	h2o[c] + lcts[c] -> gal[c] + glc_D[c]	1.26572e-21	9.35555e-21	1.0427e-19	8.718e-17
Rxn0020	h2o[c] + cellb[c] -> 2 glc_D[c]	1.96245e-21	1.90259e-21	4.16826e-17	5.46991e-17
Rxn0021	h[c] + glu_L[c] -> 4abut[c] + co2[c]	1.69678e-21	7.16018e-21	4.48339e-21	0
Rxn0022	4abut[c] + akg[c] -> glu_L[c] + sucsal[c]	1.40901e-20	3.38807e-20	7.1466e-20	7.87387e-20
Rxn0023	h2o[c] + sucsal[c] + nadp[c] <=> 2 h[c] + succ[c] + nadph[c]	-2.20787e-20	8.98328e-21	-1.07173e-17	-9.99328e-17
Rxn0024	h2o[c] + arg_L[c] -> citr_L[c] + nh4[c]	1.97331e-21	7.54825e-21	1.24996e-16	3.04902e-17
Rxn0025	akg[c] + orn_L[c] -> glu_L[c] + glu5sa[c]	1.66091e-20	4.88951e-21	8.26386e-20	8.6458e-20
Rxn0026	orn_L[c] + cbp[c] <=> h[c] + citr_L[c] + pi[c]	0.379744	0.571511	0.754832	0.754832
Rxn0027	2 h[c] + h2o[c] + urea[c] -> co2[c] + 2 nh4[c]	0.11466	0.172552	0.227527	0.227959
Rxn0028	nad[c] + h2o[c] + ile_L[c] -> h[c] + nadh[c] + nh4[c] + 3mop[c]	1.58771e-20	3.16327e-21	4.15603e-17	1.21842e-17
Rxn0029	h[c] + 3mop[c] + lpam[c] -> co2[c] + 2mbutdhla[c]	0.149287	0.224676	0.296744	0.296744
Rxn0030	2mbutdhla[c] + coa[c] -> dhlam[c] + 2mbcoa[c]	0.149287	0.224676	0.296744	0.296744
Rxn0031	mqn8[c] + 2mbcoa[c] -> mql8[c] + 2mb2coa[c]	0.149287	0.224676	0.296744	0.296744
Rxn0032	h2o[c] + 2mb2coa[c] -> 3hmbcoa[c]	0.149287	0.224676	0.296744	0.296744
Rxn0033	nad[c] + 3hmbcoa[c] -> h[c] + nadh[c] + 2maacoa[c]	0.149287	0.224676	0.296744	0.296744
Rxn0034	coa[c] + 2maacoa[c] -> ppcoa[c] + accoa[c]	0.149287	0.224676	0.296744	0.296744
Rxn0035	atp[c] + ppcoa[c] + hco3[c] -> adp[c] + h[c] + pi[c] + mmcoa_S[c]	7.41007e-21	8.82503e-21	6.81699e-17	2.33457e-16
Rxn0036	mmcoa_R[c] <=> succoa[c]	2.05754e-22	1.47412e-21	1.46778e-18	2.41109e-19
Rxn0037	nad[c] + h2o[c] + leu_L[c] -> h[c] + nadh[c] + nh4[c] + 4mop[c]	8.84964e-22	1.78684e-20	2.08982e-20	3.71685e-16
Rxn0038	lpam[c] + 4mop[c] -> co2[c] + 3mbutdhla[c]	2.79467e-21	1.04484e-16	0	0
Rxn0039	h[c] + coa[c] + 3mbutdhla[c] -> dhlam[c] + 2mbcoa[c]	2.88346e-18	6.2012e-21	9.94324e-17	0
Rxn0040	mqn8[c] + 2mbcoa[c] -> mql8[c] + 3mb2coa[c]	6.18054e-21	1.01725e-20	1.13775e-20	7.17895e-21
Rxn0041	atp[c] + hco3[c] + 3mb2coa[c] -> adp[c] + h[c] + pi[c] + 3mgcoa[c]	7.7703e-21	4.73202e-21	4.13952e-17	1.05073e-17
Rxn0042	hmgcoa[c] -> accoa[c] + acac[c]	1.35132e-20	2.86332e-21	2.14829e-17	5.78326e-17
Rxn0043	atp[c] + coa[c] + acac[c] -> ppi[c] + aacoa[c] + amp[c]	6.3644e-22	3.10281e-20	0	0
Rxn0044	nad[c] + h2o[c] + val_L[c] -> h[c] + nadh[c] + nh4[c] + 3mob[c]	1.2556e-20	5.60293e-21	0	1.47169e-16
Rxn0045	h[c] + lpam[c] + 3mob[c] -> co2[c] + iblipo[c]	2.06792e-20	5.05445e-20	6.46202e-17	2.744e-20
Rxn0046	coa[c] + iblipo[c] -> dhlam[c] + ibcoa[c]	1.66064e-20	6.18585e-20	1.00207e-16	1.64173e-17
Rxn0047	mqn8[c] + ibcoa[c] -> mql8[c] + 2mp2coa[c]	1.06305e-20	3.88749e-20	1.74774e-16	6.45169e-20
Rxn0048	h[c] + h2o[c] + 2mp2coa[c] -> hibcoa[c]	1.07578e-20	3.16032e-20	0	7.27972e-20
Rxn0049	nad[c] + 3hmp[c] -> 2 h[c] + nadh[c] + 2mop[c]	1.63771e-20	2.27379e-20	2.91585e-17	0
Rxn0050	nad[c] + coa[c] + 2mop[c] -> nadh[c] + co2[c] + ppcoa[c]	1.43977e-20	5.81382e-20	2.14213e-17	4.36753e-20
Rxn0051	h[c] + asp_L[c] -> co2[c] + ala_B[c]	2.60244e-21	1.70372e-20	0.205259	0.205259
Rxn0052	akg[c] + ala_B[c] <=> glu_L[c] + msa[c]	-0.103262	-0.155409	-9.77741e-17	3.05418e-17
Rxn0053	thr_L[c] -> gly[c] + acald[c]	8.8009	13.3256	11.0747	5.7583
Rxn0054	nad[c] + thr_L[c] -> h[c] + nadh[c] + 2aobut[c]	0.808067	1.78029	4.11368	4.86602
Rxn0055	coa[c] + 2aobut[c] <=> accoa[c] + gly[c]	0.808067	1.78029	4.11368	4.86602
Rxn0056	thf[c] + alpro[c] -> nh4[c] + mlthf[c] + dhlpro[c]	0.864982	1.36626	1.32843	0.871656
Rxn0057	thf[c] + ser_L[c] <=> h2o[c] + gly[c] + mlthf[c]	-3.83085	-6.08765	-5.65887	-3.37684
Rxn0058	h[c] + gly[c] + lpro[c] -> co2[c] + alpro[c]	0.864982	1.36626	1.32843	0.871656
Rxn0059	nad[c] + dhlpro[c] -> h[c] + nadh[c] + lpro[c]	0.864982	1.36626	1.32843	0.871656
Rxn0060	ser_L[c] -> nh4[c] + pyr[c]	3.05204	4.91554	4.1108	1.82876
Rxn0061	h2o[c] + cys_L[c] -> nh4[c] + pyr[c] + h2s[c]	0.0582615	0.0876831	0.115809	0.115809
Rxn0062	his_L[c] -> nh4[c] + urcan[c]	0	1.47985e-21	3.64522e-20	0
Rxn0063	h2o[c] + urcan[c] -> odhimp[c]	2.13153e-20	1.00915e-20	4.16509e-17	3.71059e-17
Rxn0064	2 h[c] + nadh[c] + odhimp[c] + o2[c] -> nad[c] + h2o[c] + hydprop[c]	1.17833e-20	7.05372e-21	0	2.16033e-16
Rxn0065	h2o[c] + odhimp[c] -> forglu[c]	6.63477e-21	7.86962e-21	0	7.06892e-17
Rxn0066	akg[c] + tyr_L[c] <=> glu_L[c] + 34hpp[c]	-0.0938656	-0.141267	-0.18658	-0.18658
Rxn0067	o2[c] + 34hpp[c] -> co2[c] + hgentis[c]	8.46344e-21	2.47583e-20	3.61032e-21	0
Rxn0068	o2[c] + hgentis[c] -> h[c] + 4mlacac[c]	1.14021e-20	2.11176e-21	8.37269e-17	0
Rxn0069	h2o[c] + 4fumacac[c] -> h[c] + acac[c] + fum[c]	2.15924e-21	4.26096e-21	1.66383e-22	5.84253e-17
Rxn0070	akg[c] + phe_L[c] <=> glu_L[c] + phpyr[c]	-4.41626	-6.03688	-5.59182	-3.59171
Rxn0071	nad[c] + h2o[c] + pacald[c] -> 2 h[c] + nadh[c] + pheac[c]	3.92715e-22	8.5561e-21	1.25264e-16	2.80229e-20
Rxn0072	atp[c] + h[c] + so4[c] -> ppi[c] + aps[c]	1	1	1	1
Rxn0073	atp[c] + aps[c] -> adp[c] + h[c] + paps[c]	1	1	1	1
Rxn0074	paps[c] + trdrd[c] -> 2 h[c] + pap[c] + so3[c] + trdox[c]	1	1	1	1
Rxn0075	8 h[c] + so3[c] + 6 focytc[c] -> 3 h2o[c] + h2s[c] + 6 ficytc[c]	1.28103e-20	1.05658e-20	1.8375e-17	1.39613e-16
Rxn0076	8 h[c] + 6 focytc[c] + no2[c] -> 2 h2o[c] + nh4[c] + 6 ficytc[c]	1.23937e-20	1.85443e-13	1.25986e-20	2.8595e-18
Rxn0077	atp[c] + glc_D[c] -> adp[c] + h[c] + g6p[c]	1.36587e-20	3.02512e-21	3.31361e-17	6.17949e-21
Rxn0078	atp[c] + glc_D[c] -> adp[c] + h[c] + g6p_B[c]	1.72865e-21	4.40491e-20	7.20862e-17	2.31393e-16
Rxn0079	ppi[c] + glc_D[c] -> h[c] + pi[c] + g6p[c]	0.0736349	0.0603207	0.047593	0.047593
Rxn0080	ppi[c] + glc_D[c] -> h[c] + g6p_B[c] + pi[c]	0	2.0857e-20	2.14734e-16	3.35756e-20
Rxn0081	g6p[c] <=> g6p_B[c]	-0.268834	-0.455092	-0.427887	-0.427887
Rxn0082	g6p_B[c] <=> f6p[c]	-0.268834	-0.455092	-0.427887	-0.427887
Rxn0083	atp[c] + f6p[c] -> adp[c] + h[c] + fdp[c]	11.04	15.9537	18.0641	15.1512
Rxn0084	h2o[c] + fdp[c] -> f6p[c] + pi[c]	3.91725e-21	6.28986e-22	2.09401e-21	2.68481e-16
Rxn0085	fdp[c] <=> dhap[c] + g3p[c]	11.04	15.9537	18.0641	15.1512
Rxn0086	dhap[c] <=> g3p[c]	11.128	15.9509	17.5345	14.6216
Rxn0087	nad[c] + pi[c] + g3p[c] <=> h[c] + nadh[c] + 13dpg[c]	25.5931	37.0586	42.0065	35.7242
Rxn0088	adp[c] + 13dpg[c] <=> atp[c] + 3pg[c]	25.5931	37.0586	42.0065	35.7242
Rxn0089	3pg[c] <=> 2pg[c]	25.5931	37.0586	42.0065	35.7242
Rxn0090	2pg[c] <=> h2o[c] + pep[c]	25.8388	37.0586	42.0065	35.7242
Rxn0091	adp[c] + h[c] + pep[c] -> atp[c] + pyr[c]	16.5535	24.3033	29.9227	27.6407
Rxn0092	lpam[c] + pyr[c] -> co2[c] + adhlam[c]	6.40486e-21	1.52202e-20	1.61955e-21	6.28767e-20
Rxn0093	h[c] + coa[c] + adhlam[c] -> dhlam[c] + accoa[c]	1.28242e-20	2.06121e-20	0	0
Rxn0094	nad[c] + dhlam[c] -> h[c] + nadh[c] + lpam[c]	0.964535	1.51607	1.526	1.0697
Rxn0095	h2o[c] + accoa[c] + oaa[c] <=> h[c] + coa[c] + cit[c]	2.28798	3.44339	4.5479	4.5479
Rxn0096	cit[c] <=> icit[c]	2.28798	3.44339	4.5479	4.5479
Rxn0097	nadp[c] + icit[c] <=> co2[c] + akg[c] + nadph[c]	2.28798	3.44339	4.5479	4.5479
Rxn0098	coa[c] + sdhlam[c] -> dhlam[c] + succoa[c]	3.66408e-37	1.65241e-20	2.63778e-16	4.18762e-17
Rxn0099	akg[c] + coa[c] + 2 ficytc[c] <=> h[c] + co2[c] + succoa[c] + 2 focytc[c]	-6.02812e-19	5.5611e-13	-3.76577e-16	4.40831e-16
Rxn0100	adp[c] + pi[c] + succoa[c] <=> atp[c] + succ[c] + coa[c]	-0.658412	-0.990904	-1.30875	-1.30875
Rxn0101	h2o[c] + fum[c] <=> mal_L[c]	0.792281	2.12418	2.80554	2.80554
Rxn0102	nad[c] + mal_L[c] <=> h[c] + nadh[c] + oaa[c]	15.4566	23.9066	27.0173	22.4532
Rxn0103	cit[c] -> oaa[c] + ac[c]	2.6648e-20	1.79521e-20	2.28611e-16	7.98204e-20
Rxn0104	atp[c] + coa[c] + ac[c] -> ppi[c] + accoa[c] + amp[c]	5.82797e-21	1.9838e-20	4.11639e-20	0
Rxn0105	nad[c] + h2o[c] + acald[c] -> 2 h[c] + nadh[c] + ac[c]	2.02543e-20	9.90662e-21	3.56271e-17	3.00844e-16
Rxn0106	atp[c] + pi[c] + pyr[c] -> h[c] + ppi[c] + amp[c] + pep[c]	2.04375e-20	1.69741e-20	0	2.19463e-20
Rxn0107	nad[c] + mal_L[c] <=> nadh[c] + co2[c] + pyr[c]	-14.6643	-21.7824	-24.2117	-19.6476
Rxn0108	mqn8[c] + h2o[c] + pyr[c] -> mql8[c] + co2[c] + ac[c]	1.71388e-20	9.96799e-21	0	6.08004e-20
Rxn0109	h[c] + nadh[c] + acald[c] <=> nad[c] + etoh[c]	9.84636e-13	-1.82758e-21	5.92413	1.36006
Rxn0110	atp[c] + ac[c] -> adp[c] + actp[c]	4.24204	5.82007	5.92461	5.17227
Rxn0111	h2o[c] + actp[c] -> h[c] + pi[c] + ac[c]	2.62806e-20	2.24498e-20	5.55347e-17	6.97316e-20
Rxn0112	atp[c] + ppa[c] -> adp[c] + ppap[c]	6.36603e-21	1.10706e-20	6.9904e-17	3.03681e-33
Rxn0113	h[c] + mmcoa_S[c] -> co2[c] + ppcoa[c]	3.86023e-21	1.12809e-20	5.22989e-17	2.78152e-16
Rxn0114	atp[c] + coa[c] + ppa[c] -> ppi[c] + ppcoa[c] + amp[c]	1.34612e-20	1.90383e-20	3.92659e-20	1.39314e-16
Rxn0115	mqn8[c] + ppcoa[c] -> mql8[c] + prpncoa[c]	3.22272e-20	1.26279e-20	3.04944e-16	2.90342e-16
Rxn0116	prpncoa[c] <=> 3hpcoa[c]	-3.1502e-21	5.09986e-21	-9.57885e-17	-1.26653e-16
Rxn0117	h[c] + nadph[c] + aacoa[c] <=> nadp[c] + 3hbcoa[c]	7.18797e-21	5.15239e-20	3.20999e-16	-5.45998e-16
Rxn0118	h2o[c] + b2coa[c] <=> 3hbcoa[c]	-1.60272e-21	-4.2432e-20	-2.92639e-16	5.28524e-16
Rxn0119	nad[c] + 3hbut_R[c] -> h[c] + nadh[c] + acac[c]	3.46166e-21	5.37004e-21	3.68093e-17	0
Rxn0120	nadp[c] + g6p[c] -> h[c] + nadph[c] + 6pgl[c]	8.20081e-22	9.63674e-21	1.48704e-20	8.64453e-17
Rxn0121	nad[c] + g6p[c] -> h[c] + nadh[c] + 6pgl[c]	4.39684e-21	1.46114e-20	1.1339e-16	0
Rxn0122	h2o[c] + 6pgl[c] -> h[c] + 6pgc[c]	3.19922e-21	6.34893e-21	2.35959e-17	5.65538e-17
Rxn0123	6pgc[c] + nadp[c] -> co2[c] + nadph[c] + ru5p_D[c]	5.83949e-22	2.21729e-21	3.41889e-16	4.99433e-17
Rxn0124	ru5p_D[c] <=> xu5p_D[c]	11.7881	17.1299	19.4445	16.5316
Rxn0125	ru5p_D[c] <=> r5p[c]	-11.8253	-17.186	-19.5185	-16.6056
Rxn0126	r5p[c] + xu5p_D[c] <=> g3p[c] + s7p[c]	8.17568	11.6941	12.6643	10.2078
Rxn0127	xu5p_D[c] + e4p[c] <=> f6p[c] + g3p[c]	3.61237	5.43587	6.7802	6.32379
Rxn0128	g3p[c] + s7p[c] <=> f6p[c] + e4p[c]	8.17568	11.6941	12.6643	10.2078
Rxn0129	atp[c] + drib[c] -> adp[c] + h[c] + 2dr5p[c]	4.67006e-21	1.60783e-20	0	2.47949e-20
Rxn0130	2dr5p[c] -> acald[c] + g3p[c]	4.35372e-21	6.86941e-21	0	3.44858e-20
Rxn0131	2ddg6p[c] -> pyr[c] + g3p[c]	6.42899e-21	1.59506e-20	2.95428e-33	3.05737e-17
Rxn0132	2 nad[c] + h2o[c] + udpg[c] -> 3 h[c] + 2 nadh[c] + udpglcur[c]	1.71201e-21	8.54901e-21	4.94434e-18	0
Rxn0133	gtp[c] + oaa[c] -> co2[c] + pep[c] + gdp[c]	4.17612e-21	5.68405e-21	9.46904e-17	5.73753e-16
Rxn0134	h2o[c] + co2[c] + pep[c] -> h[c] + pi[c] + oaa[c]	1.2388e-20	7.42537e-21	3.80368e-18	8.85149e-17
Rxn0135	icit[c] -> succ[c] + glx[c]	0	2.44322e-21	1.03793e-16	4.92285e-21
Rxn0136	h2o[c] + accoa[c] + glx[c] -> h[c] + coa[c] + mal_L[c]	3.25642e-22	6.8122e-21	6.08182e-17	2.72419e-16
Rxn0137	4h2oxg[c] -> pyr[c] + glx[c]	1.31417e-21	1.70936e-21	7.0212e-18	0
Rxn0138	o2[c] + glyclt[c] -> glx[c] + h2o2[c]	0.0120792	0.0181792	0.0240104	0.0240104
Rxn0139	2 h2o2[c] -> 2 h2o[c] + o2[c]	20.9675	31.3788	36.2288	28.7832
Rxn0140	nadp[c] + mlthf[c] <=> nadph[c] + methf[c]	0.00941694	0.0141724	0.0187184	0.0187184
Rxn0141	h2o[c] + methf[c] <=> h[c] + 10fthf[c]	0.00941694	0.0141724	0.0187184	0.0187184
Rxn0142	2 h[c] + nadh[c] + mlthf[c] -> nad[c] + 5mthf[c]	0.30869	0.464576	0.613595	0.613595
Rxn0143	2 h[c] + mql8[c] + 0.5 o2[c] -> mqn8[c] + h2o[c] + 2 h[e]	1.76722	5.03868	13.4643	23.3643
Rxn0144	adp[c] + pi[c] + 4 h[e] <=> atp[c] + 3 h[c] + h2o[c]	57.6921	89.1671	114.567	103.445
Rxn0145	h2o[c] + ppi[c] -> h[c] + 2 pi[c]	2.17879e-20	5.39259e-21	2.72611e-21	2.94068e-16
Rxn0146	h2o[c] + ppi[c] -> 2 pi[c] + h[e]	2.27551e-20	1.02684e-20	7.27527e-20	0
Rxn0147	atp[c] + pi[c] <=> adp[c] + ppi[c]	-47.326	-73.2133	-100.899	-93.3149
Rxn0148	atp[c] + glu_L[c] + nh4[c] -> adp[c] + h[c] + pi[c] + gln_L[c]	29.4132	44.179	52.3531	47.1561
Rxn0149	h[c] + nadh[c] + akg[c] + gln_L[c] -> nad[c] + 2 glu_L[c]	5.72297	7.30408	1.40474	1.0683e-19
Rxn0150	h[c] + akg[c] + nadph[c] + nh4[c] <=> h2o[c] + glu_L[c] + nadp[c]	15.6147	24.8439	33.9107	28.7513
Rxn0151	atp[c] + glu_L[c] -> adp[c] + glu5p[c]	6.59022	9.0047	6.78072	3.75471
Rxn0152	h[c] + nadh[c] + nadph[c] + 1pyr5c[c] <=> nad[c] + nadp[c] + pro_L[c]	0.249122	0.374926	0.495189	0.495189
Rxn0153	atp[c] + acglu[c] -> adp[c] + acg5p[c]	0.379744	0.571511	0.754832	0.754832
Rxn0154	h[c] + nadph[c] + acg5p[c] -> nadp[c] + pi[c] + acg5sa[c]	0.379744	0.571511	0.754832	0.754832
Rxn0155	glu_L[c] + acg5sa[c] -> akg[c] + acorn[c]	0.379744	0.571511	0.754832	0.754832
Rxn0156	2 atp[c] + h2o[c] + hco3[c] + gln_L[c] -> 2 adp[c] + 2 h[c] + glu_L[c] + cbp[c] + pi[c]	1.75861	2.6467	3.49567	3.49567
Rxn0157	atp[c] + citr_L[c] + asp_L[c] <=> h[c] + ppi[c] + amp[c] + argsuc[c]	0.379744	0.571511	0.754832	0.754832
Rxn0158	argsuc[c] <=> arg_L[c] + fum[c]	0.379744	0.571511	0.754832	0.754832
Rxn0159	h[c] + 2 pyr[c] -> co2[c] + alac_S[c]	1.18375	1.78153	2.35298	2.35298
Rxn0160	h[c] + nadph[c] + alac_S[c] <=> nadp[c] + 23dhmb[c]	1.18375	1.78153	2.35298	2.35298
Rxn0161	23dhmb[c] -> h2o[c] + 3mob[c]	1.18375	1.78153	2.35298	2.35298
Rxn0162	glu_L[c] + 3mob[c] -> akg[c] + val_L[c]	0.64245	0.966881	1.27702	1.27702
Rxn0163	thr_L[c] -> nh4[c] + 2obut[c]	3.51504e-21	7.18156e-21	1.10361e-16	2.35597e-16
Rxn0164	h[c] + pyr[c] + 2obut[c] -> co2[c] + 2ahbut[c]	0.430878	0.648468	0.856474	0.856474
Rxn0165	h[c] + nadph[c] + 2ahbut[c] -> nadp[c] + 23dhmp[c]	0.430878	0.648468	0.856474	0.856474
Rxn0166	23dhmp[c] -> h2o[c] + 3mop[c]	0.430878	0.648468	0.856474	0.856474
Rxn0167	glu_L[c] + 3mop[c] -> akg[c] + ile_L[c]	0.281591	0.423792	0.55973	0.55973
Rxn0168	h2o[c] + accoa[c] + 3mob[c] -> h[c] + coa[c] + 3c3hmp[c]	0.438034	0.659237	0.870697	0.870697
Rxn0169	3c3hmp[c] <=> 3c2hmp[c]	0.438034	0.659237	0.870697	0.870697
Rxn0170	nad[c] + 3c2hmp[c] -> h[c] + nadh[c] + 3c4mop[c]	0.438034	0.659237	0.870697	0.870697
Rxn0171	glu_L[c] + 4mop[c] -> akg[c] + leu_L[c]	0.438034	0.659237	0.870697	0.870697
Rxn0172	glu_L[c] + oaa[c] <=> akg[c] + asp_L[c]	13.1686	20.4632	22.4693	17.9053
Rxn0173	atp[c] + h2o[c] + asp_L[c] + gln_L[c] -> h[c] + ppi[c] + glu_L[c] + amp[c] + asn_L[c]	0.232601	0.350062	0.46235	0.46235
Rxn0174	atp[c] + asp_L[c] -> adp[c] + 4pasp[c]	11.1032	17.3548	18.1586	13.5945
Rxn0175	h[c] + nadph[c] + 4pasp[c] -> nadp[c] + pi[c] + aspsa[c]	11.1032	17.3548	18.1586	13.5945
Rxn0176	h[c] + nadph[c] + aspsa[c] <=> nadp[c] + hom_L[c]	10.4448	16.3639	16.8499	12.2858
Rxn0177	atp[c] + hom_L[c] -> adp[c] + h[c] + phom[c]	9.88348	15.5191	15.7341	11.17
Rxn0178	h2o[c] + phom[c] -> pi[c] + thr_L[c]	9.88348	15.5191	15.7341	11.17
Rxn0179	pyr[c] + aspsa[c] -> h[c] + 2 h2o[c] + 23dhdp[c]	0.658412	0.990904	1.30875	1.30875
Rxn0180	nadh[c] + nadph[c] + 23dhdp[c] -> nad[c] + nadp[c] + thdp[c]	2.60148e-20	4.46706e-21	3.77596e-20	5.89841e-17
Rxn0181	h2o[c] + succoa[c] + thdp[c] -> coa[c] + sl2a6o[c]	0.658412	0.990904	1.30875	1.30875
Rxn0182	glu_L[c] + sl2a6o[c] -> akg[c] + sl26da[c]	0.658412	0.990904	1.30875	1.30875
Rxn0183	h2o[c] + sl26da[c] -> succ[c] + 26dap_LL[c]	0.658412	0.990904	1.30875	1.30875
Rxn0184	26dap_LL[c] <=> 26dap_M[c]	0.658412	0.990904	1.30875	1.30875
Rxn0185	h[c] + 26dap_M[c] -> co2[c] + lys_L[c]	0.478728	0.720481	0.951586	0.951586
Rxn0186	cys_L[c] + suchms[c] -> h[c] + succ[c] + cyst_L[c]	2.50087e-21	1.41483e-20	2.3101e-16	1.55113e-16
Rxn0187	hcys_L[c] + 5mthglu[c] <=> thglu[c] + met_L[c]	-9.09455e-21	6.53637e-21	-2.90733e-17	4.05709e-17
Rxn0188	5mthf[c] + hcys_L[c] <=> h[c] + thf[c] + met_L[c]	0.30869	0.464576	0.613595	0.613595
Rxn0189	h[c] + nadh[c] + nh4[c] + pyr[c] <=> nad[c] + h2o[c] + ala_L[c]	1.55774	2.34438	3.09637	3.09637
Rxn0190	nad[c] + 3pg[c] -> h[c] + nadh[c] + 3php[c]	4.60104e-20	2.74943e-20	9.89728e-17	1.33139e-19
Rxn0191	glu_L[c] + 3php[c] -> akg[c] + pser_L[c]	4.80902e-21	8.96076e-21	5.72938e-17	0
Rxn0192	h2o[c] + pser_L[c] -> pi[c] + ser_L[c]	3.09569e-21	2.21593e-20	9.91639e-17	0
Rxn0193	h2s[c] + acser[c] -> h[c] + cys_L[c] + ac[c]	5.42617e-21	1.65767e-20	1.04871e-16	0
Rxn0194	cys_L[c] + achms[c] -> h[c] + ac[c] + cyst_L[c]	1.53365e-20	9.72876e-21	8.1336e-21	1.80656e-20
Rxn0195	h2s[c] + suchms[c] -> h[c] + succ[c] + hcys_L[c]	1.04988e-20	5.14808e-21	4.73913e-20	0
Rxn0196	h2s[c] + achms[c] -> h[c] + ac[c] + hcys_L[c]	6.21325e-21	3.68492e-21	1.18214e-16	2.87718e-16
Rxn0197	h2o[c] + suchms[c] -> h[c] + succ[c] + nh4[c] + 2obut[c]	7.8601e-21	1.68968e-20	0	1.61832e-16
Rxn0198	ser_L[c] + hcys_L[c] -> h2o[c] + cyst_L[c]	0.430878	0.648468	0.856474	0.856474
Rxn0199	h2o[c] + cyst_L[c] -> nh4[c] + cys_L[c] + 2obut[c]	0.430878	0.648468	0.856474	0.856474
Rxn0200	atp[c] + h2o[c] + met_L[c] -> ppi[c] + pi[c] + amet[c]	0.178223	0.268224	0.35426	0.35426
Rxn0201	h2o[c] + ahcys[c] -> hcys_L[c] + adn[c]	0.178223	0.268224	0.35426	0.35426
Rxn0202	h2o[c] + prbatp[c] -> h[c] + ppi[c] + prbamp[c]	0.0773358	0.11639	0.153723	0.153723
Rxn0203	h2o[c] + prbamp[c] -> prfp[c]	3.60096e-20	6.45151e-21	6.9458e-17	0
Rxn0204	prfp[c] -> prlp[c]	0.0773358	0.11639	0.153723	0.153723
Rxn0205	gln_L[c] + prlp[c] -> h[c] + glu_L[c] + aicar[c] + eig3p[c]	0.0773358	0.11639	0.153723	0.153723
Rxn0206	eig3p[c] -> h2o[c] + imacp[c]	1.97637e-20	5.50482e-21	1.20775e-16	0
Rxn0207	glu_L[c] + imacp[c] -> akg[c] + hisp[c]	0.0773358	0.11639	0.153723	0.153723
Rxn0208	2 nad[c] + h2o[c] + histd[c] -> 3 h[c] + 2 nadh[c] + his_L[c]	0.0773358	0.11639	0.153723	0.153723
Rxn0209	h2o[c] + pep[c] + e4p[c] -> pi[c] + 2dda7p[c]	4.56331	6.25819	5.88412	3.88401
Rxn0210	2dda7p[c] -> pi[c] + 3dhq[c]	4.56331	6.25819	5.88412	3.88401
Rxn0211	3dhq[c] -> h2o[c] + 3dhsk[c]	4.56331	6.25819	5.88412	3.88401
Rxn0212	h[c] + nadph[c] + 3dhsk[c] -> nadp[c] + skm[c]	4.56331	6.25819	5.88412	3.88401
Rxn0213	atp[c] + skm[c] -> adp[c] + h[c] + skm5p[c]	4.56331	6.25819	5.88412	3.88401
Rxn0214	pep[c] + skm5p[c] -> pi[c] + 3psme[c]	4.56331	6.25819	5.88412	3.88401
Rxn0215	3psme[c] -> pi[c] + chor[c]	4.56331	6.25819	5.88412	3.88401
Rxn0216	gln_L[c] + chor[c] -> h[c] + glu_L[c] + pyr[c] + anth[c]	0.0348306	0.0524198	0.0692342	0.0692342
Rxn0217	anth[c] + prpp[c] -> ppi[c] + pran[c]	0.0348306	0.0524198	0.0692342	0.0692342
Rxn0218	pran[c] -> 2cpr5p[c]	0.0348306	0.0524198	0.0692342	0.0692342
Rxn0219	h[c] + 2cpr5p[c] -> h2o[c] + co2[c] + 3ig3p[c]	0.0348306	0.0524198	0.0692342	0.0692342
Rxn0220	ser_L[c] + 3ig3p[c] -> h2o[c] + g3p[c] + trp_L[c]	0.0232569	0.0349635	0.0460828	0.0462624
Rxn0221	chor[c] <=> pphn[c]	4.51013	6.17815	5.7784	3.77829
Rxn0222	h[c] + pphn[c] -> h2o[c] + co2[c] + phpyr[c]	4.41626	6.03688	5.59182	3.59171
Rxn0223	nad[c] + pphn[c] -> nadh[c] + co2[c] + 34hpp[c]	1.85002e-20	7.87649e-21	0	0
Rxn0224	atp[c] + r5p[c] <=> h[c] + amp[c] + prpp[c]	22.1272	34.5225	47.8413	44.0491
Rxn0225	cbp[c] + asp_L[c] -> h[c] + pi[c] + cbasp[c]	1.20692	1.81641	2.39905	2.39905
Rxn0226	h[c] + cbasp[c] <=> h2o[c] + dhor_S[c]	1.20692	1.81641	2.39905	2.39905
Rxn0227	mqn8[c] + dhor_S[c] <=> mql8[c] + orot[c]	1.59635	3.3343	4.40382	4.40382
Rxn0228	prpp[c] + orot[c] <=> ppi[c] + orot5p[c]	1.20692	1.81641	2.39905	2.39905
Rxn0229	h[c] + orot5p[c] -> co2[c] + ump[c]	1.20692	1.81641	2.39905	2.39905
Rxn0230	atp[c] + ump[c] <=> adp[c] + udp[c]	1.20692	1.81641	2.39905	2.39905
Rxn0231	atp[c] + udp[c] <=> adp[c] + utp[c]	1.18381	1.78163	2.35312	2.35312
Rxn0232	atp[c] + h2o[c] + utp[c] + gln_L[c] -> adp[c] + 2 h[c] + glu_L[c] + pi[c] + ctp[c]	3.63583e-20	5.88776e-21	1.02597e-16	0
Rxn0233	atp[c] + utp[c] + nh4[c] -> adp[c] + 2 h[c] + pi[c] + ctp[c]	0.307016	0.462057	0.610268	0.610268
Rxn0234	atp[c] + cdp[c] <=> adp[c] + ctp[c]	0.736847	1.10895	1.46466	1.46466
Rxn0235	trdrd[c] + cdp[c] -> h2o[c] + trdox[c] + dcdp[c]	0.0603017	0.0907535	0.119864	0.119864
Rxn0236	atp[c] + dcdp[c] <=> adp[c] + dctp[c]	0.0603017	0.0907535	0.119864	0.119864
Rxn0237	thym[c] + 2dr1p[c] <=> pi[c] + thymd[c]	1.23199e-20	1.09981e-20	-1.15637e-16	-1.56431e-16
Rxn0238	atp[c] + thymd[c] -> adp[c] + h[c] + dtmp[c]	2.65168e-20	2.37953e-20	1.05039e-16	6.74519e-21
Rxn0239	h[c] + h2o[c] + dctp[c] -> nh4[c] + dutp[c]	3.22772e-20	3.33991e-21	2.36219e-32	7.04556e-20
Rxn0240	h2o[c] + dutp[c] -> h[c] + ppi[c] + dump[c]	9.40925e-21	8.01479e-21	5.2823e-18	0
Rxn0241	mlthf[c] + dump[c] + fadh2[c] <=> thf[c] + dtmp[c] + fad[c]	0.0231096	0.0347798	0.0459359	0.0459359
Rxn0242	atp[c] + dtdp[c] <=> adp[c] + dttp[c]	0.0231096	0.0347798	0.0459359	0.0459359
Rxn0243	atp[c] + cmp[c] <=> adp[c] + cdp[c]	0.797148	1.1997	1.58452	1.58452
Rxn0244	h[c] + nadph[c] + trdox[c] -> nadp[c] + trdrd[c]	1.16682	1.25107	1.3316	1.3316
Rxn0245	atp[c] + dcmp[c] <=> adp[c] + dcdp[c]	2.46286e-20	-1.55298e-20	-2.4657e-16	-2.1954e-17
Rxn0246	atp[c] + duri[c] -> adp[c] + h[c] + dump[c]	4.35324e-20	1.05789e-19	2.90456e-16	6.65347e-16
Rxn0247	pi[c] + duri[c] <=> 2dr1p[c] + ura[c]	-3.25193e-20	-3.89052e-20	3.71653e-19	-6.73394e-16
Rxn0248	prpp[c] + ura[c] -> ppi[c] + ump[c]	1.24151e-20	8.67802e-21	7.46428e-21	0
Rxn0249	r5p[c] + ura[c] <=> h2o[c] + psd5p[c]	-4.89504e-21	1.24517e-20	-2.93752e-17	-5.7404e-18
Rxn0250	h2o[c] + gln_L[c] + prpp[c] -> ppi[c] + glu_L[c] + pram[c]	2.44855e-20	1.23387e-20	9.69535e-21	0
Rxn0251	atp[c] + gly[c] + pram[c] <=> adp[c] + h[c] + pi[c] + gar[c]	1.0879e-20	1.37636e-20	-3.65943e-16	-1.81278e-16
Rxn0252	10fthf[c] + gar[c] -> h[c] + thf[c] + fgam[c]	1.63308e-20	1.63064e-20	2.38989e-20	2.92829e-20
Rxn0253	atp[c] + h2o[c] + gln_L[c] + fgam[c] -> adp[c] + h[c] + glu_L[c] + pi[c] + fpram[c]	2.91474e-20	4.6226e-20	0	1.90283e-20
Rxn0254	atp[c] + fpram[c] -> adp[c] + 2 h[c] + pi[c] + air[c]	4.5853e-20	3.12586e-20	0	7.14625e-20
Rxn0255	atp[c] + asp_L[c] + 5aizc[c] <=> adp[c] + h[c] + pi[c] + 25aics[c]	4.9583e-20	-7.12025e-20	9.79258e-16	-5.41853e-16
Rxn0256	10fthf[c] + aicar[c] <=> thf[c] + fprica[c]	0.0773358	0.11639	0.153723	0.153723
Rxn0257	fprica[c] <=> h2o[c] + imp[c]	0.0773358	0.11639	0.153723	0.153723
Rxn0258	atp[c] -> ppi[c] + camp[c]	2.00888e-20	1.20753e-20	4.33589e-21	3.03797e-17
Rxn0259	gtp[c] -> ppi[c] + 35cgmp[c]	5.57828e-21	6.62168e-21	3.68711e-17	3.96748e-16
Rxn0260	atp[c] + dgmp[c] <=> adp[c] + dgdp[c]	-3.48519e-20	-3.95581e-21	-1.23926e-16	3.26658e-17
Rxn0261	gmp[c] + datp[c] <=> gdp[c] + dadp[c]	6.949	10.8653	15.0989	13.8348
Rxn0262	atp[c] + dudp[c] <=> adp[c] + dutp[c]	-2.26988e-20	2.40584e-20	2.07733e-16	7.29267e-17
Rxn0263	atp[c] + idp[c] <=> adp[c] + itp[c]	3.49335	5.89455	9.1084	6.73826
Rxn0264	trdrd[c] + udp[c] -> h2o[c] + trdox[c] + dudp[c]	0.0231096	0.0347798	0.0459359	0.0459359
Rxn0265	prpp[c] + ade[c] -> ppi[c] + amp[c]	1.43864e-21	7.87921e-21	1.22223e-17	2.46862e-16
Rxn0266	prpp[c] + gua[c] -> ppi[c] + gmp[c]	8.19299e-20	3.27699e-20	2.1931e-20	1.41818e-19
Rxn0267	prpp[c] + hxan[c] -> ppi[c] + imp[c]	10.3771	16.228	22.556	20.6599
Rxn0268	prpp[c] + xan[c] -> ppi[c] + xmp[c]	10.4157	16.2862	22.6329	20.7368
Rxn0269	pi[c] + din[c] <=> 2dr1p[c] + hxan[c]	4.73722	7.35282	9.99606	9.44833
Rxn0270	pi[c] + dad_2[c] <=> 2dr1p[c] + ade[c]	-4.73722	-7.35282	-9.99606	-9.44833
Rxn0271	pi[c] + dgsn[c] <=> 2dr1p[c] + gua[c]	6.14023e-20	3.07291e-20	-2.639e-16	1.3212e-16
Rxn0272	hxan[c] + r1p[c] <=> pi[c] + ins[c]	-18.78	-28.487	-36.6707	-33.0692
Rxn0273	ade[c] + r1p[c] <=> pi[c] + adn[c]	-23.3482	-34.9155	-43.3534	-37.7933
Rxn0274	gua[c] + r1p[c] <=> pi[c] + gsn[c]	-1.90902e-20	-5.92671e-20	-1.26367e-17	-6.40856e-17
Rxn0275	xan[c] + r1p[c] <=> pi[c] + xtsn[c]	-1.79932e-20	3.1046e-21	-6.66874e-17	-6.34384e-16
Rxn0276	h[c] + h2o[c] + adn[c] -> nh4[c] + ins[c]	18.78	28.487	36.6707	33.0692
Rxn0277	h[c] + h2o[c] + dad_2[c] -> nh4[c] + din[c]	4.73722	7.35282	9.99606	9.44833
Rxn0278	h2o[c] + alltn[c] <=> h[c] + alltt[c]	-1.24958e-18	-4.21922e-18	2.60608e-16	7.54001e-16
Rxn0279	h2o[c] + alltt[c] <=> urea[c] + urdglyc[c]	-0.0572869	-0.0862265	-0.114258	-0.113825
Rxn0280	h2o[c] + dgtp[c] -> dgsn[c] + pppi[c]	2.78774e-21	5.35175e-21	0	0
Rxn0281	atp[c] + gdp[c] -> h[c] + amp[c] + ppgpp[c]	7.35413e-21	5.86043e-21	2.64107e-16	0
Rxn0282	h2o[c] + ppgpp[c] -> ppi[c] + gdp[c]	1.3849e-20	9.79092e-21	1.24312e-16	8.77893e-21
Rxn0283	gtp[c] + asp_L[c] + imp[c] -> 2 h[c] + pi[c] + gdp[c] + dcamp[c]	5.48614e-21	1.09981e-20	3.28451e-20	2.99674e-16
Rxn0284	adp[c] + trdrd[c] -> h2o[c] + trdox[c] + dadp[c]	0.0231096	0.0347798	0.0459359	0.0459359
Rxn0285	atp[c] + dadp[c] <=> adp[c] + datp[c]	6.97211	10.9001	15.1448	13.8807
Rxn0286	nad[c] + h2o[c] + imp[c] -> h[c] + nadh[c] + xmp[c]	10.4544	16.3444	22.7097	20.8136
Rxn0287	atp[c] + h2o[c] + gln_L[c] + xmp[c] -> 2 h[c] + ppi[c] + glu_L[c] + amp[c] + gmp[c]	20.8701	32.6306	45.3426	41.5504
Rxn0288	atp[c] + gmp[c] <=> adp[c] + gdp[c]	13.9211	21.7653	30.2437	27.7156
Rxn0289	atp[c] + gdp[c] <=> adp[c] + gtp[c]	13.8983	22.1645	31.7198	27.4535
Rxn0290	trdrd[c] + gdp[c] -> h2o[c] + trdox[c] + dgdp[c]	0.0603017	0.0907535	0.119864	0.119864
Rxn0291	atp[c] + dgdp[c] <=> adp[c] + dgtp[c]	0.0603017	0.0907535	0.119864	0.119864
Rxn0292	2 accoa[c] <=> coa[c] + aacoa[c]	1.31985e-20	2.26112e-20	3.6888e-16	-2.06783e-16
Rxn0293	agly3p[c] + 0.094 myrsACP[c] + 0.294 hpdecACP[c] + 0.262 palmACP[c] + 0.293 hhpdecACP[c] + 0.057 octeACP[c] -> pa181[c] + ACP[c]	0.0558267	0.0840188	0.110969	0.110969
Rxn0294	h[c] + ctp[c] + pa181[c] <=> ppi[c] + cdpdodec11eg[c]	0.0558267	0.0840188	0.110969	0.110969
Rxn0295	ser_L[c] + cdpdodec11eg[c] <=> h[c] + cmp[c] + ps181[c]	0.0421312	0.0634071	0.0837458	0.0837458
Rxn0296	h[c] + ps181[c] -> co2[c] + pe181[c]	0.0421312	0.0634071	0.0837458	0.0837458
Rxn0297	h[c] + dhap[c] + nadh[c] -> glyc3p[c] + nad[c]	2.10522e-20	0.135115	0.49922	0.49922
Rxn0298	glyc3p[c] + cdpdodec11eg[c] <=> h[c] + cmp[c] + pgp181[c]	0.0116838	0.017584	0.0232243	0.0232243
Rxn0299	h[c] + pyr[c] + g3p[c] -> co2[c] + dxyl5p[c]	0.0502084	0.0755632	0.0998012	0.0998012
Rxn0300	h[c] + nadph[c] + dxyl5p[c] -> nadp[c] + 2me4p[c]	0.0502084	0.0755632	0.0998012	0.0998012
Rxn0301	h[c] + ctp[c] + 2me4p[c] -> ppi[c] + 4c2me[c]	0.0502084	0.0755632	0.0998012	0.0998012
Rxn0302	atp[c] + 4c2me[c] -> adp[c] + h[c] + 2p4c2me[c]	0.0502084	0.0755632	0.0998012	0.0998012
Rxn0303	2p4c2me[c] -> cmp[c] + 2mecdp[c]	0.0502084	0.0755632	0.0998012	0.0998012
Rxn0304	h[c] + nadh[c] + 2mecdp[c] -> nad[c] + h2o[c] + h2mb4p[c]	0.0502084	0.0755632	0.0998012	0.0998012
Rxn0305	ipdp[c] <=> dmpp[c]	-0.0125568	-0.018783	-0.0248571	-0.0249951
Rxn0306	ipdp[c] + dmpp[c] -> ppi[c] + grdp[c]	0.00627605	0.0094454	0.0124751	0.0124751
Rxn0307	ipdp[c] + grdp[c] -> ppi[c] + frdp[c]	0.00627605	0.0094454	0.0124751	0.0124751
Rxn0308	ipdp[c] + frdp[c] -> ppi[c] + ggdp[c]	2.46212e-21	6.44464e-22	6.80726e-22	1.08261e-16
Rxn0309	ipdp[c] + ggdp[c] -> ppi[c] + pppp[c]	1.18786e-20	2.73019e-21	3.98379e-20	1.17093e-19
Rxn0310	ipdp[c] + octdp_5[c] -> ppi[c] + hepdp[c]	3.69753e-21	1.01216e-20	4.96715e-17	5.00167e-20
Rxn0311	ipdp[c] + hepdp[c] -> ppi[c] + octdp[c]	4.44961e-21	1.07543e-20	1.94251e-17	6.85213e-17
Rxn0312	glu_D[c] <=> glu_L[c]	-0.159824	-0.240534	-0.317689	-0.317689
Rxn0313	ala_L[c] <=> ala_D[c]	0.598947	0.90141	1.19055	1.19055
Rxn0314	atp[c] + 2 ala_D[c] -> adp[c] + h[c] + pi[c] + alaala[c]	0.299474	0.450705	0.595275	0.595275
Rxn0315	f6p[c] + gln_L[c] -> glu_L[c] + gam6p[c]	0.479186	0.721171	0.952498	0.952498
Rxn0316	h2o[c] + gam6p[c] -> f6p[c] + nh4[c]	3.65953e-22	2.06599e-20	0	4.01186e-17
Rxn0317	pep[c] + uacgam[c] -> pi[c] + uaccg[c]	0.158721	0.238874	0.315496	0.315496
Rxn0318	h[c] + nadph[c] + uaccg[c] -> nadp[c] + uamr[c]	0.158721	0.238874	0.315496	0.315496
Rxn0319	asp_L[c] + fum[c] -> h[c] + succ[c] + iasp[c]	1.7852e-20	4.01691e-21	7.83466e-17	1.14682e-20
Rxn0320	asp_L[c] + o2[c] -> h[c] + h2o2[c] + iasp[c]	2.17094e-20	1.34985e-20	6.52394e-17	5.81137e-21
Rxn0321	2 h[c] + prpp[c] + quln[c] -> ppi[c] + co2[c] + nicrnt[c]	0.0153032	0.0230313	0.0304189	0.0304189
Rxn0322	h2o[c] + ncam[c] <=> nh4[c] + nac[c]	-2.69918e-21	7.63889e-21	2.12482e-16	-3.52605e-16
Rxn0323	atp[c] + h[c] + nicrnt[c] -> ppi[c] + dnad[c]	0.0153032	0.0230313	0.0304189	0.0304189
Rxn0324	atp[c] + h2o[c] + gln_L[c] + dnad[c] -> h[c] + nad[c] + ppi[c] + glu_L[c] + amp[c]	5.73325e-21	1.62736e-20	6.42993e-17	0
Rxn0325	r1p[c] + nac[c] -> pi[c] + nicrns[c]	0	6.96573e-21	1.82789e-20	1.04405e-20
Rxn0326	h[c] + r1p[c] + ncam[c] -> pi[c] + rnam[c]	1.98615e-20	1.23082e-20	3.72122e-20	0
Rxn0327	atp[c] + h[c] + nmn[c] -> nad[c] + ppi[c]	9.02781e-22	2.29061e-20	7.21731e-17	1.51985e-16
Rxn0328	atp[c] + nad[c] -> adp[c] + h[c] + nadp[c]	0.00722175	0.0108687	0.014355	0.014355
Rxn0329	3 h2o[c] + gtp[c] -> 2 h[c] + ppi[c] + 25dhpp[c] + for[c]	0.00932948	0.0139442	0.0185015	0.0185575
Rxn0330	h[c] + h2o[c] + 25dhpp[c] -> nh4[c] + 5apru[c]	0.00932948	0.0139442	0.0185015	0.0185575
Rxn0331	h[c] + nadph[c] + 5apru[c] -> nadp[c] + 5aprbu[c]	0.0186132	0.0280127	0.0369982	0.0369982
Rxn0332	db4p[c] + 4r5au[c] -> 2 h2o[c] + pi[c] + dmlz[c]	0.0372264	0.0560255	0.0739964	0.0739964
Rxn0333	ru5p_D[c] -> h[c] + for[c] + db4p[c]	0.0372264	0.0560255	0.0739964	0.0739964
Rxn0334	2 dmlz[c] -> 4r5au[c] + ribflv[c]	0.0186132	0.0280127	0.0369982	0.0369982
Rxn0335	atp[c] + ribflv[c] -> adp[c] + h[c] + fmn[c]	0.0186132	0.0280127	0.0369982	0.0369982
Rxn0336	atp[c] + h[c] + fmn[c] -> ppi[c] + fad[c]	0.00683488	0.0102864	0.013586	0.013586
Rxn0337	h2o[c] + 3mob[c] + mlthf[c] -> thf[c] + 2dhp[c]	0.103262	0.155409	0.205259	0.205259
Rxn0338	atp[c] + pnto_R[c] -> adp[c] + h[c] + 4ppan[c]	0.103262	0.155409	0.205259	0.205259
Rxn0339	atp[c] + h[c] + pan4p[c] -> ppi[c] + dpcoa[c]	0.103262	0.155409	0.205259	0.205259
Rxn0340	atp[c] + dpcoa[c] -> adp[c] + h[c] + coa[c]	0.103262	0.155409	0.205259	0.205259
Rxn0341	h2o[c] + coa[c] -> 2 h[c] + pap[c] + ACP[c]	0.0962557	0.144864	0.191331	0.191331
Rxn0342	h2o[c] + gtp[c] -> h[c] + for[c] + ahdt[c]	0.0120792	0.0181792	0.0240104	0.0240104
Rxn0343	3 h2o[c] + ahdt[c] -> 2 h[c] + 3 pi[c] + dhnpt[c]	0	1.44679e-20	1.60474e-20	0
Rxn0344	dhnpt[c] -> 2ahhmp[c] + gcald[c]	0.0120792	0.0181792	0.0240104	0.0240104
Rxn0345	atp[c] + 2ahhmp[c] -> h[c] + amp[c] + 2ahhmd[c]	7.71505e-22	2.84057e-21	3.53582e-20	1.58297e-16
Rxn0346	gln_L[c] + chor[c] -> glu_L[c] + 4adcho[c]	0.0120792	0.0181792	0.0240104	0.0240104
Rxn0347	2ahhmd[c] + 4abz[c] -> ppi[c] + dhpt[c]	8.18181e-23	3.50116e-21	1.03839e-16	4.13842e-17
Rxn0348	2ahhmp[c] + 4abz[c] -> h2o[c] + dhpt[c]	0.0120792	0.0181792	0.0240104	0.0240104
Rxn0349	atp[c] + glu_L[c] + dhpt[c] -> adp[c] + h[c] + pi[c] + dhf[c]	0.0120792	0.0181792	0.0240104	0.0240104
Rxn0350	atp[c] + glu_L[c] + thf[c] <=> adp[c] + h[c] + pi[c] + thfglu[c]	4.13229e-22	-8.50847e-21	-2.41468e-17	-8.04043e-17
Rxn0351	atp[c] + h2o[c] -> adp[c] + h[c] + pi[c]	2.55739e-20	1.73787e-20	3.48711e-16	4.95497e-17
Rxn0352	h[c] + nadh[c] + o2[c] + 3hcinnm[c] -> nad[c] + h2o[c] + dhcinnm[c]	5.94749e-21	2.11264e-21	4.06299e-17	1.24685e-17
Rxn0353	h[c] + nadh[c] + o2[c] + 3hpppn[c] -> nad[c] + h2o[c] + dhpppn[c]	9.73994e-21	4.41111e-21	2.96589e-21	3.20381e-16
Rxn0354	h[c] + nadph[c] + 3odecACP[c] <=> nadp[c] + 3hdecACP[c]	7.44395e-21	3.12352e-21	-1.78576e-17	3.60118e-17
Rxn0355	h[c] + nadph[c] + 3oddecACP[c] <=> nadp[c] + 3hddecACP[c]	1.91832e-22	-3.87627e-21	8.10629e-18	-4.97742e-17
Rxn0356	h[c] + nadph[c] + 3ocddec5eACP[c] -> nadp[c] + 3hcddec5eACP[c]	7.19442e-21	1.28775e-20	1.64754e-17	8.09815e-33
Rxn0357	h[c] + nadph[c] + 3omrsACP[c] <=> nadp[c] + 3hmrsACP[c]	1.05517e-20	1.73078e-22	3.50086e-17	-7.85707e-17
Rxn0358	h[c] + nadph[c] + 3ocmrs7eACP[c] -> nadp[c] + 3hcmrs7eACP[c]	5.29526e-22	1.74671e-21	1.12949e-20	0
Rxn0359	h[c] + nadph[c] + 3opalmACP[c] <=> nadp[c] + 3hpalmACP[c]	-1.63743e-21	7.87519e-22	9.42514e-18	4.02995e-17
Rxn0360	h[c] + nadph[c] + 3ocpalm9eACP[c] -> nadp[c] + 3hcpalm9eACP[c]	9.00413e-21	2.06919e-20	7.68137e-18	1.38709e-20
Rxn0361	h[c] + nadph[c] + 3ooctdACP[c] <=> nadp[c] + 3hoctaACP[c]	1.45779e-21	6.34929e-21	1.47798e-18	1.8006e-17
Rxn0362	h[c] + nadph[c] + 3ocvac11eACP[c] -> nadp[c] + 3hcvac11eACP[c]	1.00199e-21	4.53355e-21	8.19219e-17	4.05956e-17
Rxn0363	h[c] + nadph[c] + actACP[c] <=> nadp[c] + 3haACP[c]	-6.51098e-22	9.7952e-21	-2.54015e-17	3.23235e-16
Rxn0364	h[c] + nadph[c] + 3ohexACP[c] <=> nadp[c] + 3hhexACP[c]	1.08821e-20	4.98868e-21	-1.63705e-17	-2.42798e-16
Rxn0365	h[c] + nadph[c] + 3ooctACP[c] <=> nadp[c] + 3hoctACP[c]	1.94317e-20	1.40409e-20	4.25061e-17	1.0447e-17
Rxn0366	h[c] + malACP[c] + ocACP[c] -> co2[c] + ACP[c] + 3odecACP[c]	9.50315e-21	1.2754e-21	1.88946e-21	2.00328e-20
Rxn0367	h[c] + malACP[c] + dcaACP[c] -> co2[c] + ACP[c] + 3oddecACP[c]	5.40044e-21	4.6457e-21	5.24431e-17	1.30373e-20
Rxn0368	h[c] + malACP[c] + ddcaACP[c] -> co2[c] + ACP[c] + 3omrsACP[c]	7.51762e-21	3.66899e-21	4.90233e-17	0
Rxn0369	h[c] + myrsACP[c] + malACP[c] -> co2[c] + ACP[c] + 3opalmACP[c]	4.72772e-21	3.56237e-21	4.01091e-20	0
Rxn0370	h[c] + palmACP[c] + malACP[c] -> co2[c] + ACP[c] + 3ooctdACP[c]	1.78588e-21	3.82266e-21	1.06562e-20	2.02675e-16
Rxn0371	h[c] + malACP[c] + hdeACP[c] -> co2[c] + ACP[c] + 3ocvac11eACP[c]	8.75083e-21	1.17328e-21	1.38151e-20	0
Rxn0372	h[c] + malACP[c] + butACP[c] -> co2[c] + ACP[c] + 3ohexACP[c]	0	1.66211e-20	4.2008e-21	0
Rxn0373	h[c] + malACP[c] + hexACP[c] -> co2[c] + ACP[c] + 3ooctACP[c]	6.22309e-21	3.41388e-20	6.82221e-17	1.30009e-17
Rxn0374	h2o[c] + LalaDgluMdapDala[c] -> ala_D[c] + LalaDgluMdap[c]	1.9085e-20	5.17048e-21	0	0
Rxn0375	14glucan[c] -> malthx[c]	3.69162e-21	2.03421e-20	0	2.04816e-20
Rxn0376	h2o[c] + arbt6p[c] -> g6p[c] + hqn[c]	4.00693e-20	7.42255e-21	1.88694e-17	1.31238e-16
Rxn0377	nad[c] + h2o[c] + 4abutn[c] -> 2 h[c] + nadh[c] + 4abut[c]	4.49872e-21	1.58674e-20	1.78686e-21	1.91778e-16
Rxn0378	h[e] + 4abut[e] -> h[c] + 4abut[c]	2.04561e-20	7.38352e-21	2.03246e-21	4.98713e-16
Rxn0379	accoa[c] + anth[c] -> coa[c] + acanth[c]	7.61237e-21	6.20647e-21	1.05341e-20	0
Rxn0380	h[c] + gtp[c] + adocbip[c] -> ppi[c] + agdpcbi[c]	8.58132e-21	9.05238e-21	2.96606e-16	1.64968e-16
Rxn0381	pep[c] + acgam[e] -> pyr[c] + acgam6p[c]	9.71175e-21	1.34588e-20	2.34127e-16	0
Rxn0382	glu_L[c] + accoa[c] -> h[c] + coa[c] + acglu[c]	1.07671e-18	3.7996e-20	1.81681e-20	1.7182e-16
Rxn0383	fad[c] + btcoa[c] <=> b2coa[c] + fadh2[c]	-6.33409e-21	-1.05296e-20	-2.53112e-16	1.85549e-16
Rxn0384	fad[c] + hxcoa[c] <=> fadh2[c] + hx2coa[c]	-2.48198e-21	1.78854e-20	-2.57635e-16	4.77574e-16
Rxn0385	fad[c] + occoa[c] <=> fadh2[c] + oc2coa[c]	2.31904e-20	1.07244e-20	-1.07455e-16	1.95701e-16
Rxn0386	fad[c] + dcacoa[c] <=> fadh2[c] + dc2coa[c]	-8.20729e-21	-6.76382e-21	-1.27614e-16	-6.24874e-16
Rxn0387	fad[c] + ddcacoa[c] <=> fadh2[c] + dd2coa[c]	4.58459e-21	4.12597e-20	-2.77204e-17	2.1646e-16
Rxn0388	fad[c] + tdcoa[c] <=> fadh2[c] + td2coa[c]	9.94286e-21	-3.13052e-20	-1.40382e-16	7.22843e-17
Rxn0389	fad[c] + pmtcoa[c] <=> fadh2[c] + hdd2coa[c]	2.1909e-21	-1.72843e-21	2.37937e-17	3.37632e-16
Rxn0390	accoa[c] + ACP[c] <=> coa[c] + acACP[c]	0.058622	0.0882256	0.116525	0.116525
Rxn0391	amet[c] + acon_T[c] -> ahcys[c] + aconm[c]	1.86533e-21	3.21077e-21	0	1.02113e-17
Rxn0392	coa[c] + apoACP[c] -> h[c] + pap[c] + ACP[c]	2.91098e-21	6.18349e-21	5.98789e-17	2.57063e-17
Rxn0393	atp[c] + amp[c] <=> 2 adp[c]	6.98677	11.7891	18.2168	13.4765
Rxn0394	gtp[c] + amp[c] <=> adp[c] + gdp[c]	-6.91152	-10.3754	-13.503	-13.977
Rxn0395	amp[c] + itp[c] <=> adp[c] + idp[c]	3.49335	5.89455	9.1084	6.73826
Rxn0396	atp[c] + adn[c] -> adp[c] + h[c] + amp[c]	3.28982e-20	1.0552e-20	1.24475e-16	4.5846e-16
Rxn0397	atp[c] + adocbi[c] -> adp[c] + h[c] + adocbip[c]	8.29491e-21	1.5017e-20	1.23956e-19	3.53231e-20
Rxn0398	agdpcbi[c] + rdmbzi[c] -> h[c] + gmp[c] + adocbl[c]	3.47217e-21	1.05456e-20	2.52648e-16	1.92293e-16
Rxn0399	dcamp[c] <=> amp[c] + fum[c]	-2.04877e-21	2.53306e-21	1.5439e-17	-1.21627e-16
Rxn0400	25aics[c] <=> fum[c] + aicar[c]	8.14224e-20	-5.65815e-20	1.19234e-15	-7.67804e-16
Rxn0401	h2o[c] + acgam6p[c] -> ac[c] + gam6p[c]	8.84138e-21	1.2526e-20	1.52205e-16	7.4185e-17
Rxn0402	h2o[c] + anhgm3p[c] -> LalaDgluMdap[c] + anhgm[c]	2.16157e-20	3.23972e-20	3.50873e-20	2.69305e-16
Rxn0403	h2o[c] + anhgm3p[c] -> acgam[c] + anhm3p[c]	1.2617e-20	3.71555e-20	3.48842e-16	1.37823e-16
Rxn0404	h2o[c] + anhgm4p[c] -> LalaDgluMdapDala[c] + anhgm[c]	2.55476e-20	2.21715e-21	1.30802e-17	0
Rxn0405	h2o[c] + anhgm4p[c] -> ala_D[c] + anhgm3p[c]	2.39592e-21	7.53559e-21	8.31674e-20	1.92762e-16
Rxn0406	h2o[c] + anhgm4p[c] -> acgam[c] + anhm4p[c]	1.36837e-20	4.92881e-20	7.65458e-21	1.55349e-16
Rxn0407	h2o[c] + anhgm[c] -> acgam[c] + anhm[c]	1.25863e-20	1.88758e-20	6.32818e-17	4.18245e-18
Rxn0408	h2o[c] + agm[c] -> urea[c] + ptrc[c]	2.5702e-20	8.95286e-21	7.394e-20	3.45601e-16
Rxn0409	ddcaACP[c] + 1ddecg3p[c] -> ACP[c] + pa120[c]	6.19187e-22	7.42804e-22	1.02789e-16	1.71141e-16
Rxn0410	myrsACP[c] + 1tdecg3p[c] -> ACP[c] + pa140[c]	1.80413e-21	1.92998e-20	4.08554e-16	0
Rxn0411	tdeACP[c] + 1tdec7eg3p[c] -> ACP[c] + pa141[c]	3.11814e-20	2.49315e-21	1.48252e-20	8.68721e-20
Rxn0412	palmACP[c] + 1hdecg3p[c] -> ACP[c] + pa160[c]	3.1423e-21	2.17443e-20	5.10417e-20	1.845e-16
Rxn0413	hdeACP[c] + 1hdec9eg3p[c] -> ACP[c] + pa161[c]	1.63756e-21	2.09926e-20	4.05309e-17	2.56683e-16
Rxn0414	ocdcaACP[c] + 1odecg3p[c] -> ACP[c] + pa180[c]	3.90461e-21	6.60874e-21	6.4212e-18	0
Rxn0415	octeACP[c] + 1odec11eg3p[c] -> pa181[c] + ACP[c]	7.10657e-21	3.13511e-21	8.1659e-17	6.97155e-21
Rxn0416	atp[c] + hco3[c] + air[c] -> adp[c] + h[c] + pi[c] + 5caiz[c]	0	1.39662e-20	8.06881e-20	4.95839e-17
Rxn0417	5aizc[c] <=> 5caiz[c]	-1.62055e-20	7.46779e-20	4.36011e-16	8.53639e-16
Rxn0418	akg[c] + thmpp[c] -> co2[c] + chpthpp[c]	7.86524e-21	6.14588e-21	2.21576e-21	4.12154e-20
Rxn0419	chpthpp[c] + lpame[c] -> thmpp[c] + sdhlame[c]	9.45201e-22	5.59688e-21	4.15455e-20	3.06107e-20
Rxn0420	coa[c] + sdhlame[c] <=> succoa[c] + dhlame[c]	-2.71684e-20	-4.80464e-22	-2.83563e-16	-9.96644e-17
Rxn0421	nad[c] + dhlame[c] <=> h[c] + nadh[c] + lpame[c]	-3.074e-20	-3.03644e-21	-1.38153e-16	1.96393e-17
Rxn0422	nad[c] + coa[c] + 2oxoadp[c] -> nadh[c] + co2[c] + glutcoa[c]	1.23071e-20	4.29878e-21	1.79291e-16	4.46615e-20
Rxn0423	ala_D[c] + pydx5p[c] -> pyr[c] + pyam5p[c]	2.15226e-20	3.7912e-21	6.36388e-20	2.40745e-16
Rxn0424	ala_L[c] + pydx5p[c] -> pyr[c] + pyam5p[c]	1.19926e-20	2.78258e-20	6.39713e-20	2.4279e-20
Rxn0425	atp[c] + ala_L[c] + trnaala[c] -> ppi[c] + amp[c] + alatrna[c]	1.27141e-20	3.81828e-21	2.73697e-21	1.15025e-16
Rxn0426	h[c] + glyald[c] + nadh[c] <=> glyc[c] + nad[c]	-0.245767	-5.66209e-21	-5.17408e-16	1.62282e-16
Rxn0427	h2o[c] + nadp[c] + acald[c] -> 2 h[c] + nadph[c] + ac[c]	3.85264	5.23403	5.15059	4.39825
Rxn0428	h2o[c] + nadp[c] + ppal[c] -> 2 h[c] + nadph[c] + ppa[c]	1.01402e-20	1.97702e-20	7.39831e-21	0
Rxn0429	all6p[c] <=> allul6p[c]	-3.25299e-21	6.31661e-21	-6.40413e-17	-1.16054e-16
Rxn0430	2 h[c] + 2 h2o[c] + alltt[c] -> co2[c] + 2 nh4[c] + urdglyc[c]	0.0572869	0.0862265	0.114258	0.113825
Rxn0431	h[c] + nadph[c] + mthgxl[c] -> nadp[c] + acetol[c]	1.16656e-21	2.35702e-21	4.80777e-17	2.97231e-17
Rxn0432	h2o[c] + anhm3p[c] -> LalaDgluMdap[c] + anhm[c]	1.01642e-20	2.14962e-20	1.38888e-16	2.2691e-21
Rxn0433	h2o[c] + anhm4p[c] -> LalaDgluMdapDala[c] + anhm[c]	1.07159e-21	2.97098e-20	0	1.045e-16
Rxn0434	h2o[c] + anhm4p[c] -> ala_D[c] + anhm3p[c]	1.9661e-20	6.10185e-21	2.25372e-17	7.77897e-20
Rxn0435	malt[c] + malttr[c] -> glc_D[c] + maltttr[c]	2.89088e-21	2.38953e-20	1.37747e-18	1.54744e-16
Rxn0436	malt[c] + maltttr[c] -> glc_D[c] + maltpt[c]	2.26766e-21	6.26729e-21	8.2616e-17	9.78277e-17
Rxn0437	malt[c] + maltpt[c] -> glc_D[c] + malthx[c]	1.81978e-20	4.55959e-21	2.8687e-21	5.03092e-17
Rxn0438	malt[c] + malthx[c] -> glc_D[c] + malthp[c]	2.86023e-21	1.46352e-20	1.26618e-17	0
Rxn0439	amet[c] + 8aonn[c] <=> amob[c] + dann[c]	1.52149e-20	-6.58052e-21	-8.58072e-17	1.03794e-16
Rxn0440	amet[c] + 2dmmql8[c] -> h[c] + mql8[c] + ahcys[c]	0.00627605	0.0094454	0.0124751	0.0124751
Rxn0441	nad[c] + h2o[c] + air[c] -> 3 h[c] + nadh[c] + 2 for[c] + 4ampm[c]	2.29143e-20	4.50939e-20	9.22041e-20	4.48049e-16
Rxn0442	h2o[c] + cgly[c] -> gly[c] + cys_L[c]	1.53729e-20	8.51112e-21	3.25851e-16	2.79939e-16
Rxn0443	h2o[c] + progly[c] -> gly[c] + pro_L[c]	2.4112e-21	2.33424e-20	1.05118e-16	1.53964e-16
Rxn0444	h[c] + ala_L[c] + pmcoa[c] <=> co2[c] + coa[c] + 8aonn[c]	-3.15014e-21	1.98947e-21	-1.16478e-17	2.02443e-16
Rxn0445	atp[c] + h2o[c] + arbtn_fe3[e] -> adp[c] + h[c] + pi[c] + arbtn_fe3[c]	2.23604e-21	1.0307e-20	2.96237e-17	8.75586e-17
Rxn0446	atp[c] + arg_L[c] + trnaarg[c] -> ppi[c] + amp[c] + argtrna[c]	0	4.53072e-21	4.48202e-17	1.07055e-16
Rxn0447	h2o[c] + asn_L[c] -> nh4[c] + asp_L[c]	1.44753e-20	3.2832e-21	1.18109e-32	3.04185e-16
Rxn0448	atp[c] + asn_L[c] + trnaasn[c] -> ppi[c] + amp[c] + asntrna[c]	4.76373e-21	4.82538e-21	0	0
Rxn0449	asp_L[c] + q8[c] -> h[c] + iasp[c] + q8h2[c]	3.68585e-20	9.99681e-21	1.26487e-16	3.45443e-16
Rxn0450	mqn8[c] + asp_L[c] -> h[c] + mql8[c] + iasp[c]	0.0153032	0.0230313	0.0304189	0.0304189
Rxn0451	atp[c] + asp_L[c] + trnaasp[c] -> ppi[c] + amp[c] + asptrna[c]	5.05124e-21	1.54047e-20	5.22407e-20	1.05933e-17
Rxn0452	atp[c] + prpp[c] -> ppi[c] + prbatp[c]	0.0773358	0.11639	0.153723	0.153723
Rxn0453	nad[c] + h2o[c] + betald[c] -> 2 h[c] + nadh[c] + glyb[c]	2.50907e-22	1.73847e-20	4.51543e-17	2.63791e-16
Rxn0454	h2o[c] + nadp[c] + betald[c] -> 2 h[c] + nadph[c] + glyb[c]	3.78026e-21	8.61263e-21	3.4835e-20	0
Rxn0455	amet[c] + dtbt[c] + s[c] -> h[c] + met_L[c] + btn[c] + dad_5[c]	9.61874e-22	1.92289e-20	8.26964e-20	1.50198e-16
Rxn0456	atp[c] + h[c] + cbi[c] <=> pppi[c] + adocbi[c]	-3.17278e-21	7.29099e-21	-6.69043e-17	1.19653e-16
Rxn0457	atp[c] + h[c] + cbl1[c] <=> pppi[c] + adocbl[c]	-1.56901e-20	-6.32851e-21	-1.0056e-16	1.21947e-16
Rxn0458	2 amet[c] + pe161[c] -> 2 h[c] + 2 ahcys[c] + cpe160[c]	3.90686e-21	1.16087e-20	3.74605e-20	3.56584e-20
Rxn0459	2 amet[c] + pg161[c] -> 2 h[c] + 2 ahcys[c] + cpg160[c]	4.137e-21	2.25601e-21	4.56823e-20	0
Rxn0460	2 amet[c] + pe181[c] -> 2 h[c] + 2 ahcys[c] + cpe180[c]	4.51295e-21	1.51163e-20	1.3475e-16	9.01506e-20
Rxn0461	2 amet[c] + pg181[c] -> 2 h[c] + 2 ahcys[c] + cpg180[c]	3.06904e-20	1.31538e-20	3.69716e-21	1.0902e-16
Rxn0462	atp[c] + h2o[c] + cpgn[e] -> adp[c] + h[c] + pi[c] + cpgn[c]	8.22829e-22	2.06554e-21	5.68153e-18	1.13681e-17
Rxn0463	2 amet[c] + cpppg3[c] -> 2 co2[c] + 2 met_L[c] + 2 dad_5[c] + pppg9[c]	1.33698e-20	6.67132e-21	1.90011e-17	0
Rxn0464	atp[c] + coa[c] + crn[c] -> adp[c] + pi[c] + crncoa[c]	1.76384e-21	3.15597e-21	9.75498e-21	1.35074e-20
Rxn0465	crncoa[c] <=> crnDcoa[c]	-1.26642e-20	8.43361e-21	7.58225e-17	2.63929e-16
Rxn0466	crncoa[c] <=> h2o[c] + ctbtcoa[c]	3.1245e-21	-1.47733e-21	1.5533e-17	1.23312e-16
Rxn0467	atp[c] + coa[c] + crn_D[c] -> adp[c] + pi[c] + crnDcoa[c]	1.24219e-21	5.45478e-21	1.26821e-16	8.92891e-17
Rxn0468	h[c] + h2o[c] + csn[c] -> nh4[c] + ura[c]	9.04761e-21	2.22164e-20	2.58759e-17	2.65647e-16
Rxn0469	atp[c] + coa[c] + ctbt[c] -> adp[c] + pi[c] + ctbtcoa[c]	0	2.64476e-21	2.27697e-20	5.97566e-17
Rxn0470	atp[c] + h2o[c] + cu[c] -> adp[c] + h[c] + pi[c] + cu[e]	1.13115e-20	9.34776e-21	8.47759e-16	1.25548e-16
Rxn0471	4 h[c] + o2[c] + 4 cu[c] -> 2 h2o[c] + 4 cu2[c]	1.05718e-20	5.5533e-21	8.93486e-20	6.27817e-17
Rxn0472	atp[c] + cys_L[c] + trnacys[c] -> ppi[c] + amp[c] + cystrna[c]	1.68795e-21	1.68246e-20	2.32121e-17	0
Rxn0473	atp[c] + damp[c] <=> adp[c] + dadp[c]	2.28445e-19	6.45027e-18	-3.43266e-17	1.83051e-16
Rxn0474	atp[c] + co2[c] + dann[c] -> adp[c] + 3 h[c] + pi[c] + dtbt[c]	1.19601e-20	1.37251e-20	8.33024e-21	5.20144e-17
Rxn0475	atp[c] + 2ddglcn[c] -> adp[c] + h[c] + 2ddg6p[c]	3.07966e-20	2.64822e-20	6.30796e-17	0
Rxn0476	pep[c] + dha[c] -> dhap[c] + pyr[c]	5.01287e-21	2.61132e-21	3.5398e-20	6.45268e-18
Rxn0477	h[c] + nadph[c] + 23dhdp[c] -> nadp[c] + thdp[c]	0.658412	0.990904	1.30875	1.30875
Rxn0478	dhor_S[c] + q8[c] -> orot[c] + q8h2[c]	2.42942e-21	4.31922e-20	1.06114e-16	3.60057e-16
Rxn0479	h[c] + h2o[c] + 25drapp[c] -> nh4[c] + 5apru[c]	0.00928373	0.0140686	0.0184967	0.0184407
Rxn0480	h[c] + nadh[c] + h2mb4p[c] -> nad[c] + h2o[c] + dmpp[c]	0.0188328	0.0282284	0.0373322	0.0374702
Rxn0481	h2o[c] + ahdt[c] -> h[c] + ppi[c] + dhpmp[c]	0.0120792	0.0181792	0.0240104	0.0240104
Rxn0482	h[c] + nadph[c] + 2dhp[c] -> nadp[c] + pant_R[c]	0.103262	0.155409	0.205259	0.205259
Rxn0483	atp[c] + dtmp[c] <=> adp[c] + dtdp[c]	0.0231096	0.0347798	0.0459359	0.0459359
Rxn0484	atp[c] + dxyl[c] -> adp[c] + h[c] + dxyl5p[c]	4.72862e-22	1.18582e-21	7.6826e-18	3.61013e-21
Rxn0485	h[c] + nadh[c] + tdec2eACP[c] -> nad[c] + dcaACP[c]	7.99797e-21	2.87462e-20	0	2.24176e-16
Rxn0486	h[c] + nadph[c] + tdec2eACP[c] -> nadp[c] + dcaACP[c]	6.06267e-21	1.28169e-20	6.18283e-17	2.07426e-20
Rxn0487	h[c] + nadh[c] + tddec2eACP[c] -> nad[c] + ddcaACP[c]	1.24831e-20	3.33836e-21	8.96845e-17	3.21049e-21
Rxn0488	h[c] + nadph[c] + tddec2eACP[c] -> nadp[c] + ddcaACP[c]	1.40784e-21	7.79443e-21	5.61843e-21	2.40789e-16
Rxn0489	h[c] + nadh[c] + t3c5ddeceACP[c] -> nad[c] + cddec5eACP[c]	7.09188e-21	1.12264e-20	2.16074e-20	5.97832e-20
Rxn0490	h[c] + nadph[c] + t3c5ddeceACP[c] -> nadp[c] + cddec5eACP[c]	1.74556e-21	1.2436e-20	1.66201e-16	0
Rxn0491	h[c] + nadh[c] + tmrs2eACP[c] -> nad[c] + myrsACP[c]	2.21065e-20	2.17279e-20	1.33995e-16	8.00592e-20
Rxn0492	h[c] + nadph[c] + tmrs2eACP[c] -> nadp[c] + myrsACP[c]	9.00387e-21	1.79726e-20	1.20917e-16	6.95135e-17
Rxn0493	h[c] + nadh[c] + t3c7mrseACP[c] -> nad[c] + tdeACP[c]	5.4313e-21	2.10451e-20	4.02603e-20	2.98217e-16
Rxn0494	h[c] + nadph[c] + t3c7mrseACP[c] -> nadp[c] + tdeACP[c]	7.74221e-21	7.76128e-21	1.56152e-16	0
Rxn0495	h[c] + nadh[c] + tpalm2eACP[c] -> nad[c] + palmACP[c]	0	1.48771e-20	3.13851e-20	9.03577e-20
Rxn0496	h[c] + nadph[c] + tpalm2eACP[c] -> nadp[c] + palmACP[c]	4.72967e-21	2.68976e-21	2.77425e-20	0
Rxn0497	h[c] + nadh[c] + t3c9palmeACP[c] -> nad[c] + hdeACP[c]	1.37238e-20	1.87859e-20	1.52139e-20	1.20665e-16
Rxn0498	h[c] + nadph[c] + t3c9palmeACP[c] -> nadp[c] + hdeACP[c]	9.33265e-21	3.40732e-21	1.6713e-16	9.76118e-17
Rxn0499	h[c] + nadh[c] + toctd2eACP[c] -> nad[c] + ocdcaACP[c]	6.86348e-21	2.65018e-20	2.4699e-16	1.71593e-16
Rxn0500	h[c] + nadph[c] + toctd2eACP[c] -> nadp[c] + ocdcaACP[c]	6.74911e-21	1.32296e-21	2.05128e-20	1.27075e-20
Rxn0501	h[c] + nadh[c] + t3c11vaceACP[c] -> nad[c] + octeACP[c]	1.96974e-20	1.30337e-20	4.25005e-20	9.55124e-18
Rxn0502	h[c] + nadph[c] + t3c11vaceACP[c] -> nadp[c] + octeACP[c]	6.08763e-22	1.0157e-20	1.09051e-16	1.02717e-16
Rxn0503	h[c] + nadh[c] + but2eACP[c] -> nad[c] + butACP[c]	1.94354e-20	2.10742e-21	1.39631e-20	4.37441e-20
Rxn0504	h[c] + nadph[c] + but2eACP[c] -> nadp[c] + butACP[c]	1.18263e-20	6.44257e-21	1.30901e-17	2.3779e-16
Rxn0505	h[c] + nadh[c] + thex2eACP[c] -> nad[c] + hexACP[c]	1.08414e-20	1.78569e-20	1.02562e-16	1.60537e-16
Rxn0506	h[c] + nadph[c] + thex2eACP[c] -> nadp[c] + hexACP[c]	1.93417e-20	1.54316e-20	7.55707e-20	3.56688e-20
Rxn0507	h[c] + nadh[c] + toct2eACP[c] -> nad[c] + ocACP[c]	1.113e-20	3.47004e-21	4.02692e-20	2.75909e-20
Rxn0508	h[c] + nadph[c] + toct2eACP[c] -> nadp[c] + ocACP[c]	1.87018e-20	6.09654e-21	7.05103e-17	0
Rxn0509	3hhcoa[c] <=> h2o[c] + hx2coa[c]	7.28593e-21	-2.74883e-20	7.35483e-17	-4.51886e-16
Rxn0510	3hocoa[c] <=> h2o[c] + oc2coa[c]	-2.25048e-20	1.05406e-20	7.35418e-17	-2.57765e-16
Rxn0511	3hdcoa[c] <=> h2o[c] + dc2coa[c]	-1.02136e-20	2.57799e-20	5.06404e-17	1.18079e-16
Rxn0512	3hddcoa[c] <=> h2o[c] + dd2coa[c]	9.53359e-22	-2.96207e-20	1.1161e-16	-1.59302e-16
Rxn0513	3htdcoa[c] <=> h2o[c] + td2coa[c]	-1.49991e-20	1.61083e-20	2.26587e-16	-4.5529e-16
Rxn0514	3hhdcoa[c] <=> h2o[c] + hdd2coa[c]	9.75654e-22	1.35423e-20	1.56345e-16	2.12539e-16
Rxn0515	3hodcoa[c] <=> h2o[c] + od2coa[c]	-2.15344e-20	-8.90205e-21	5.3191e-17	-3.52476e-17
Rxn0516	ddcaACP[c] + kdo2lipid4[c] -> ACP[c] + kdo2lipid4L[c]	3.89834e-21	5.81091e-21	1.74454e-20	0
Rxn0517	h2o[c] + dcacoa[c] -> h[c] + coa[c] + dca[c]	2.20486e-21	3.14425e-20	3.10787e-20	1.50938e-16
Rxn0518	h2o[c] + ddcacoa[c] -> h[c] + coa[c] + ddca[c]	4.92244e-21	1.7194e-20	2.58761e-20	1.655e-16
Rxn0519	h2o[c] + tdcoa[c] -> h[c] + coa[c] + ttdca[c]	1.82991e-20	6.35654e-21	0	4.47882e-17
Rxn0520	h2o[c] + tdecoa[c] -> h[c] + coa[c] + ttdcea[c]	7.22748e-22	1.35736e-20	8.49354e-17	1.3072e-16
Rxn0521	h2o[c] + pmtcoa[c] -> h[c] + coa[c] + hdca[c]	1.17793e-20	1.10832e-20	9.71474e-17	1.60936e-17
Rxn0522	h2o[c] + hdcoa[c] -> h[c] + coa[c] + hdcea[c]	8.97851e-21	7.98171e-21	1.60419e-16	8.96497e-17
Rxn0523	h2o[c] + stcoa[c] -> h[c] + coa[c] + ocdca[c]	3.0043e-22	6.49996e-21	7.97606e-20	7.72903e-17
Rxn0524	h2o[c] + odecoa[c] -> h[c] + coa[c] + ocdcea[c]	1.00748e-20	3.15268e-21	2.75552e-16	6.26787e-21
Rxn0525	h2o[c] + hxcoa[c] -> h[c] + coa[c] + hxa[c]	1.88522e-21	1.43162e-20	8.85713e-18	1.02567e-16
Rxn0526	h2o[c] + occoa[c] -> h[c] + coa[c] + octa[c]	6.58672e-22	1.48256e-20	4.83401e-20	0
Rxn0527	atp[c] + coa[c] + h[e] + ddca[e] -> h[c] + ppi[c] + amp[c] + ddcacoa[c]	6.57823e-21	4.85357e-20	1.55259e-19	1.58539e-20
Rxn0528	atp[c] + coa[c] + h[e] + ttdca[e] -> h[c] + ppi[c] + amp[c] + tdcoa[c]	5.62939e-20	9.75765e-21	0	1.15824e-16
Rxn0529	atp[c] + coa[c] + h[e] + ttdcea[e] -> h[c] + ppi[c] + amp[c] + tdecoa[c]	9.73609e-22	1.65275e-20	2.01953e-16	3.07899e-16
Rxn0530	atp[c] + coa[c] + h[e] + hdca[e] -> h[c] + ppi[c] + amp[c] + pmtcoa[c]	7.0281e-21	6.76125e-21	6.28346e-21	1.60837e-19
Rxn0531	atp[c] + coa[c] + h[e] + hdcea[e] -> h[c] + ppi[c] + amp[c] + hdcoa[c]	8.09788e-21	4.49859e-21	1.2946e-18	3.2475e-20
Rxn0532	atp[c] + coa[c] + h[e] + ocdca[e] -> h[c] + ppi[c] + amp[c] + stcoa[c]	7.72033e-21	2.60674e-20	1.4057e-16	4.2939e-16
Rxn0533	atp[c] + coa[c] + h[e] + ocdcea[e] -> h[c] + ppi[c] + amp[c] + odecoa[c]	1.19292e-20	8.82489e-21	1.97194e-20	8.90238e-20
Rxn0534	atp[c] + coa[c] + h[e] + hxa[e] -> h[c] + ppi[c] + amp[c] + hxcoa[c]	6.79394e-21	6.38059e-21	4.04403e-20	1.50645e-16
Rxn0535	nad[c] + hmgth[c] <=> h[c] + nadh[c] + Sfglutth[c]	-6.42152e-21	-8.04087e-22	-2.5903e-18	-2.85736e-17
Rxn0536	fc1p[c] <=> dhap[c] + lald_L[c]	-2.31513e-21	4.94569e-21	-2.708e-17	-2.4369e-18
Rxn0537	atp[c] + h2o[c] + fe3dhbzs[e] -> adp[c] + h[c] + pi[c] + fe3dhbzs[c]	1.81553e-21	4.38503e-21	7.97094e-18	1.60732e-17
Rxn0538	atp[c] + h2o[c] + fe3hox[e] -> adp[c] + h[c] + pi[c] + fe3hox[c]	3.40487e-21	4.82829e-21	4.30738e-21	1.20724e-20
Rxn0539	atp[c] + h2o[c] + fecrm[e] -> adp[c] + h[c] + pi[c] + fecrm[c]	9.57922e-22	9.77512e-21	0	3.79261e-17
Rxn0540	atp[c] + h2o[c] + feenter[e] -> adp[c] + h[c] + pi[c] + feenter[c]	7.53659e-22	9.48833e-22	1.4708e-20	2.81289e-17
Rxn0541	atp[c] + h2o[c] + feoxam[e] -> adp[c] + h[c] + pi[c] + feoxam[c]	1.3399e-21	1.73953e-21	9.10015e-21	0
Rxn0542	10fthf[c] + mettrna[c] -> h[c] + thf[c] + fmettrna[c]	0	3.25833e-20	7.10383e-21	1.51705e-21
Rxn0543	h[c] + nadh[c] + fmn[c] -> nad[c] + fmnh2[c]	2.40097e-20	5.6488e-21	2.53749e-16	2.22437e-17
Rxn0544	h[c] + nadph[c] + fmn[c] -> nadp[c] + fmnh2[c]	9.38985e-21	1.26222e-20	5.26762e-20	0
Rxn0545	h2o[c] + 10fthf[c] -> h[c] + thf[c] + for[c]	7.13793e-21	5.42568e-21	8.93655e-21	3.7257e-22
Rxn0546	accoa[c] + gam1p[c] -> h[c] + coa[c] + acgam1p[c]	0.479186	0.721171	0.952498	0.952498
Rxn0547	h[c] + g1p[c] + dttp[c] -> ppi[c] + dtdpglu[c]	1.84249e-20	9.11363e-21	2.77592e-21	2.44727e-20
Rxn0548	glu1sa[c] <=> 5aop[c]	2.23776e-20	-6.60538e-19	6.2754e-18	-2.08337e-16
Rxn0549	glyc3p[c] + q8[c] -> dhap[c] + q8h2[c]	1.36986e-21	1.32071e-20	1.18542e-17	2.20132e-16
Rxn0550	h2o[c] + nadp[c] + ggbutal[c] <=> 2 h[c] + nadph[c] + gg4abut[c]	-5.94326e-21	4.86574e-21	4.08321e-17	6.07351e-18
Rxn0551	atp[c] + glu_L[c] + ptrc[c] -> adp[c] + h[c] + pi[c] + ggptrc[c]	4.15361e-21	8.81502e-21	4.25622e-20	0
Rxn0552	glycogen[c] -> bglycogen[c]	1.5888e-20	1.7234e-21	0	1.1978e-19
Rxn0553	glc_D[c] + accoa[c] <=> coa[c] + acglc_D[c]	1.72101e-21	7.01927e-21	4.15325e-17	-3.93038e-17
Rxn0554	pi[c] + glycogen[c] -> g1p[c]	5.47907e-21	4.07519e-18	3.14337e-17	5.55947e-21
Rxn0555	pi[c] + bglycogen[c] -> g1p[c]	1.50578e-20	2.83582e-21	0	0
Rxn0556	glcr[c] -> h2o[c] + 5dh4dglc[c]	8.8247e-21	1.74391e-21	2.17509e-20	1.64021e-20
Rxn0557	atp[c] + h2o[c] + gln_L[e] -> adp[c] + h[c] + pi[c] + gln_L[c]	5.39856e-21	4.54751e-21	4.38871e-20	1.90912e-16
Rxn0558	h[c] + akg[c] + nadph[c] + gln_L[c] -> 2 glu_L[c] + nadp[c]	4.70707e-22	9.7756e-21	1.08066e-20	5.1571e-21
Rxn0559	h[c] + nadph[c] + glutrna[c] -> nadp[c] + glu1sa[c] + trnaglu[c]	1.37057e-20	7.61766e-20	8.66942e-22	8.80541e-19
Rxn0560	atp[c] + glu_L[c] + trnaglu[c] -> ppi[c] + amp[c] + glutrna[c]	8.73825e-21	7.54389e-20	3.64372e-17	8.11911e-19
Rxn0561	atp[c] + glyc_R[c] -> adp[c] + h[c] + 2pg[c]	0.245767	7.59089e-16	1.16594e-20	0
Rxn0562	nad[c] + gly[c] + thf[c] -> nadh[c] + co2[c] + nh4[c] + mlthf[c]	2.5951	4.09894	3.9847	2.61574
Rxn0563	h2o[c] + g3pc[c] -> glyc3p[c] + h[c] + chol[c]	1.62155e-21	8.62283e-21	1.84881e-19	0
Rxn0564	h2o[c] + g3pe[c] -> glyc3p[c] + h[c] + etha[c]	4.99123e-21	7.5822e-21	2.81626e-17	1.4956e-16
Rxn0565	h2o[c] + g3ps[c] -> glyc3p[c] + h[c] + ser_L[c]	3.89864e-21	3.88426e-20	6.73337e-20	1.98053e-16
Rxn0566	h2o[c] + g3pg[c] -> glyc[c] + glyc3p[c] + h[c]	4.44773e-21	1.89304e-20	1.69785e-17	0
Rxn0567	h2o[c] + g3pi[c] -> glyc3p[c] + h[c] + inost[c]	3.45181e-20	9.73707e-21	3.2324e-21	1.18437e-16
Rxn0568	h2o[c] + gthrd[c] -> glu_L[c] + cgly[c]	1.37007e-20	1.93364e-20	3.09338e-16	3.06469e-16
Rxn0569	h2o[c] + gdptp[c] -> h[c] + pi[c] + ppgpp[c]	8.62941e-21	9.56772e-21	2.66095e-20	2.28192e-20
Rxn0570	h[c] + h2o[c] + gua[c] -> nh4[c] + xan[c]	0	1.56632e-20	1.27422e-16	0
Rxn0571	nad[c] + 3hhcoa[c] <=> h[c] + nadh[c] + 3ohcoa[c]	-8.6024e-21	7.90377e-21	-3.02301e-17	4.67435e-16
Rxn0572	nad[c] + 3hocoa[c] <=> h[c] + nadh[c] + 3oocoa[c]	-2.43238e-21	2.47617e-20	-2.22124e-17	1.70089e-16
Rxn0573	nad[c] + 3hdcoa[c] <=> h[c] + nadh[c] + 3odcoa[c]	3.29664e-20	-2.3789e-20	-5.88589e-17	-6.22623e-17
Rxn0574	nad[c] + 3hddcoa[c] <=> h[c] + nadh[c] + 3oddcoa[c]	-1.47935e-20	1.80966e-20	-1.14366e-16	-8.07782e-17
Rxn0575	nad[c] + 3htdcoa[c] <=> h[c] + nadh[c] + 3otdcoa[c]	-4.37686e-21	-1.84851e-20	-5.32245e-17	3.69092e-16
Rxn0576	nad[c] + 3hhdcoa[c] <=> h[c] + nadh[c] + 3ohdcoa[c]	1.60538e-21	-1.54863e-21	2.24863e-17	9.41708e-17
Rxn0577	nad[c] + 3hodcoa[c] <=> h[c] + nadh[c] + 3ohodcoa[c]	1.50617e-20	9.71755e-21	-7.31062e-17	-4.09916e-17
Rxn0578	octdp[c] + 4hbz[c] -> ppi[c] + 3ophb[c]	3.50578e-21	5.83559e-21	0	1.16773e-20
Rxn0579	h2o[c] + co2[c] <=> h[c] + hco3[c]	3.13284	4.7149	6.22727	6.22727
Rxn0580	hcys_L[c] + amet[c] -> h[c] + met_L[c] + ahcys[c]	0	1.01278e-20	1.74158e-16	6.38113e-18
Rxn0581	hcys_L[c] + mmet[c] -> h[c] + 2 met_L[c]	1.19162e-20	1.54844e-21	2.18939e-20	4.69555e-21
Rxn0582	h2o[c] + frdp[c] + pheme[c] -> ppi[c] + hemeO[c]	8.79059e-21	1.14514e-20	4.3839e-20	8.65664e-20
Rxn0583	h2o[c] + hisp[c] -> pi[c] + histd[c]	0.0773358	0.11639	0.153723	0.153723
Rxn0584	atp[c] + his_L[c] + trnahis[c] -> ppi[c] + amp[c] + histrna[c]	2.67957e-21	1.07782e-21	9.19245e-17	1.34393e-16
Rxn0585	h2o[c] + 4 ppbng[c] -> 4 nh4[c] + hmbil[c]	7.393e-20	1.36684e-20	1.38878e-15	1.95232e-16
Rxn0586	atp[c] + 4ahmmp[c] -> adp[c] + h[c] + 4ampm[c]	1.48845e-20	3.87977e-21	0	5.97811e-20
Rxn0587	nad[c] + h2o[c] + hxan[c] -> h[c] + nadh[c] + xan[c]	10.4157	16.2862	22.6329	20.7368
Rxn0588	atp[c] + ile_L[c] + trnaile[c] -> ppi[c] + amp[c] + iletrna[c]	1.66098e-20	8.30494e-21	1.28075e-16	3.72469e-20
Rxn0589	h[c] + nadh[c] + h2mb4p[c] -> nad[c] + h2o[c] + ipdp[c]	0.0313755	0.0473348	0.062469	0.062331
Rxn0590	atp[c] + h2o[c] + k[e] -> adp[c] + h[c] + pi[c] + k[c]	8.88746e-21	1.65192e-20	1.43245e-16	1.71278e-16
Rxn0591	h[c] + malACP[c] + acACP[c] -> co2[c] + ACP[c] + actACP[c]	1.14131e-20	4.14224e-21	2.4679e-18	0
Rxn0592	h[c] + accoa[c] + malACP[c] -> co2[c] + coa[c] + actACP[c]	6.86012e-21	1.11461e-20	0	1.92536e-18
Rxn0593	coa[c] + 3ohcoa[c] -> accoa[c] + btcoa[c]	0	1.28017e-20	2.71218e-17	4.7274e-16
Rxn0594	coa[c] + 3oocoa[c] -> accoa[c] + hxcoa[c]	4.28184e-21	1.68399e-20	7.05366e-17	6.75832e-18
Rxn0595	coa[c] + 3odcoa[c] -> accoa[c] + occoa[c]	5.18459e-21	3.67184e-21	2.9094e-17	-4.04908e-33
Rxn0596	coa[c] + 3oddcoa[c] -> accoa[c] + dcacoa[c]	4.44794e-21	4.18178e-21	1.94321e-20	0
Rxn0597	coa[c] + 3otdcoa[c] -> accoa[c] + ddcacoa[c]	1.63402e-21	4.96471e-21	4.65976e-17	5.3986e-16
Rxn0598	coa[c] + 3ohdcoa[c] -> accoa[c] + tdcoa[c]	4.41191e-22	1.3849e-20	2.58593e-20	1.25762e-17
Rxn0599	coa[c] + 3ohodcoa[c] -> accoa[c] + pmtcoa[c]	8.15849e-21	4.44107e-21	3.2266e-20	4.68039e-21
Rxn0600	atp[c] + leu_L[c] + trnaleu[c] -> ppi[c] + amp[c] + leutrna[c]	5.84513e-21	3.16109e-20	9.44057e-17	2.52461e-16
Rxn0601	nadp[c] + ser_L[c] <=> h[c] + nadph[c] + 2amsa[c]	-4.89376e-21	2.06893e-20	-5.75858e-17	-3.85237e-16
Rxn0602	nad[c] + mal_D[c] -> nadh[c] + co2[c] + pyr[c]	6.6171e-21	6.40412e-22	3.53349e-20	0
Rxn0603	malt[c] + accoa[c] <=> coa[c] + acmalt[c]	-3.40129e-21	3.75701e-21	2.75191e-17	6.8888e-17
Rxn0604	h2o[c] + man6pglyc[c] -> glyc_R[c] + man6p[c]	1.31565e-23	5.14532e-21	1.06825e-16	1.19928e-16
Rxn0605	2mcit[c] -> h2o[c] + 2mcacn[c]	1.38645e-20	2.85989e-20	1.35778e-16	2.62046e-16
Rxn0606	micit[c] <=> succ[c] + pyr[c]	7.93246e-21	-1.33298e-17	-8.20101e-18	-1.29859e-16
Rxn0607	h2o[c] + ppcoa[c] + oaa[c] -> h[c] + coa[c] + 2mcit[c]	1.32586e-20	9.59473e-22	4.0845e-20	3.18309e-16
Rxn0608	ACP[c] + malcoa[c] <=> coa[c] + malACP[c]	1.37423	2.0682	2.7316	2.7316
Rxn0609	murein5p5p[c] -> ala_D[c] + murein5px4p[c]	0	2.49567e-19	2.57023e-20	1.27432e-15
Rxn0610	murein5p5p5p[c] -> 2 ala_D[c] + murein5px4px4p[c]	3.51579e-21	5.46866e-21	1.19035e-21	4.5286e-20
Rxn0611	h2o[c] + murein5px4p[c] -> ala_D[c] + murein4px4p[c]	1.31552e-20	1.24426e-20	1.47421e-20	4.6089e-16
Rxn0612	h2o[c] + murein5px4px4p[c] -> ala_D[c] + murein4px4px4p[c]	8.69569e-21	4.99128e-21	1.02075e-16	2.20489e-16
Rxn0613	h2o[c] + murein5p5p[c] -> ala_D[c] + murein5p4p[c]	1.47275e-20	7.12616e-21	2.80874e-16	0
Rxn0614	h2o[c] + murein5p4p[c] -> ala_D[c] + murein4p4p[c]	7.04337e-21	7.2735e-21	2.78186e-16	0
Rxn0615	h2o[c] + murein5p3p[c] -> ala_D[c] + murein4p3p[c]	8.15853e-22	2.60909e-20	1.49244e-20	0
Rxn0616	h2o[c] + murein4px4p[c] -> murein4p4p[c]	6.72088e-21	1.4604e-20	1.83342e-20	3.61577e-16
Rxn0617	h2o[c] + murein3px4p[c] -> murein4p3p[c]	3.49727e-21	5.26957e-21	1.11054e-21	2.48432e-17
Rxn0618	h2o[c] + murein5px4p[c] -> murein5p4p[c]	0	2.29439e-19	2.4443e-20	9.42555e-16
Rxn0619	h2o[c] + murein4px4px4p[c] -> murein4px4p4p[c]	4.31638e-21	1.05437e-21	6.09623e-21	2.09851e-17
Rxn0620	nadh[c] + 2mecdp[c] -> nad[c] + h2o[c] + h2mb4p[c]	7.11961e-21	5.02502e-21	4.08826e-17	3.76215e-16
Rxn0621	trdrd[c] + metsox_S_L[c] -> h2o[c] + trdox[c] + met_L[c]	1.04167e-21	5.04371e-21	8.09232e-18	1.33985e-20
Rxn0622	trdrd[c] + metsox_R_L[c] -> h2o[c] + trdox[c] + met_L[c]	0	3.69438e-21	2.56755e-21	3.30086e-20
Rxn0623	atp[c] + met_L[c] + trnamet[c] -> ppi[c] + amp[c] + mettrna[c]	4.75282e-21	4.4021e-21	6.19455e-17	0
Rxn0624	h2o[c] + mi1p_D[c] -> pi[c] + inost[c]	0.0516315	0.0776987	3.1717e-20	3.04405e-20
Rxn0625	h2o[c] + malttr[c] -> malt[c] + glc_D[c]	1.23993e-20	1.76699e-20	1.8532e-19	0
Rxn0626	h2o[c] + maltttr[c] -> glc_D[c] + malttr[c]	5.21738e-21	3.20244e-20	1.55901e-18	9.23481e-17
Rxn0627	h2o[c] + maltpt[c] -> glc_D[c] + maltttr[c]	1.03436e-20	1.17794e-20	9.93197e-17	5.87135e-17
Rxn0628	h2o[c] + malthx[c] -> glc_D[c] + maltpt[c]	2.40934e-20	1.48543e-20	7.49288e-21	5.02326e-17
Rxn0629	h2o[c] + malthp[c] -> glc_D[c] + malthx[c]	2.0735e-21	1.73915e-20	7.61567e-17	-1.2326e-32
Rxn0630	nad[c] + h2o[c] -> 2 h[c] + amp[c] + nmn[c]	3.37674e-22	4.74569e-22	3.77288e-20	7.45462e-21
Rxn0631	h[c] + mqn8[c] + nadh[c] -> mql8[c] + nad[c]	9.46213e-21	6.95354e-21	1.07949e-19	4.74958e-20
Rxn0632	4 h[c] + nadh[c] + q8[c] -> nad[c] + 3 h[e] + q8h2[c]	5.3963e-21	5.07919e-21	3.52477e-20	0
Rxn0633	4 h[c] + mqn8[c] + nadh[c] -> mql8[c] + nad[c] + 3 h[e]	1.06918e-20	1.44723	8.7208	18.6208
Rxn0634	h[c] + nadh[c] + q8[c] -> nad[c] + q8h2[c]	5.46858e-21	3.64727e-21	7.45626e-17	9.15165e-18
Rxn0635	nicrnt[c] + dmbzid[c] -> h[c] + nac[c] + 5prdmbz[c]	0	4.7043e-21	8.44003e-20	0
Rxn0636	nadh[c] + 2 o2[c] + 2 no[c] -> h[c] + nad[c] + 2 no3[c]	4.24528e-22	4.17509e-21	0	9.57756e-20
Rxn0637	nadph[c] + 2 o2[c] + 2 no[c] -> h[c] + nadp[c] + 2 no3[c]	1.61619e-20	2.33945e-20	1.63548e-16	1.14017e-17
Rxn0638	h2o[c] + dump[c] -> pi[c] + duri[c]	3.81177e-23	8.57239e-21	7.83795e-17	1.57088e-16
Rxn0639	h2o[c] + xmp[c] -> pi[c] + xtsn[c]	0	5.06508e-21	2.57483e-20	4.45332e-20
Rxn0640	h2o[c] + imp[c] -> pi[c] + ins[c]	0	7.81757e-21	1.41758e-16	5.64363e-20
Rxn0641	h2o[c] + dimp[c] -> pi[c] + din[c]	4.80237e-21	1.20956e-20	1.83809e-20	1.00106e-16
Rxn0642	h2o[c] + ump[c] -> pi[c] + uri[c]	9.0637e-21	9.78586e-21	5.12772e-20	2.08775e-20
Rxn0643	h2o[c] + dcmp[c] -> pi[c] + dcyt[c]	2.35191e-21	1.56703e-20	4.73632e-17	2.11006e-20
Rxn0644	h2o[c] + cmp[c] -> pi[c] + cytd[c]	7.34458e-21	6.79843e-21	9.27824e-20	1.19942e-20
Rxn0645	h2o[c] + dtmp[c] -> pi[c] + thymd[c]	7.31829e-21	1.03681e-20	1.03509e-16	4.35719e-17
Rxn0646	h2o[c] + damp[c] -> pi[c] + dad_2[c]	0	9.19377e-20	3.71751e-20	0
Rxn0647	h2o[c] + amp[c] -> pi[c] + adn[c]	41.9499	63.1343	79.6699	70.5082
Rxn0648	h2o[c] + dgmp[c] -> pi[c] + dgsn[c]	3.99767e-20	1.06424e-20	1.94572e-20	9.47009e-20
Rxn0649	h2o[c] + gmp[c] -> pi[c] + gsn[c]	1.72005e-20	8.70351e-21	1.18156e-17	2.49955e-16
Rxn0650	h2o[c] + itp[c] -> h[c] + pi[c] + idp[c]	3.857e-20	5.8332e-20	1.51954e-16	5.09188e-16
Rxn0651	h2o[c] + gtp[c] -> h[c] + pi[c] + gdp[c]	2.86265e-21	4.56871e-21	1.16776e-16	1.88541e-16
Rxn0652	h2o[c] + ctp[c] -> h[c] + pi[c] + cdp[c]	5.67678e-21	4.50529e-21	3.53625e-17	1.17579e-18
Rxn0653	h2o[c] + dgtp[c] -> h[c] + ppi[c] + dgmp[c]	1.43972e-20	1.67011e-20	1.10609e-20	0
Rxn0654	h2o[c] + ditp[c] -> h[c] + ppi[c] + dimp[c]	7.89659e-21	1.37698e-20	2.36262e-20	2.16503e-20
Rxn0655	h2o[c] + xtp[c] -> h[c] + ppi[c] + xmp[c]	3.8525e-21	5.01785e-21	2.23014e-20	4.33882e-20
Rxn0656	h2o[c] + gtp[c] -> h[c] + ppi[c] + gmp[c]	1.74491e-21	1.33372e-20	2.05484e-16	1.32909e-16
Rxn0657	h2o[c] + dctp[c] -> h[c] + ppi[c] + dcmp[c]	9.163e-21	9.04419e-21	2.11809e-20	3.15239e-20
Rxn0658	h2o[c] + ctp[c] -> h[c] + ppi[c] + cmp[c]	2.7595e-21	3.0356e-21	3.3158e-20	0
Rxn0659	h2o[c] + datp[c] -> h[c] + ppi[c] + damp[c]	0	3.90258e-21	3.25684e-20	3.86513e-20
Rxn0660	atp[c] + h2o[c] -> h[c] + ppi[c] + amp[c]	7.77672e-21	1.07889e-20	0	3.34485e-16
Rxn0661	h2o[c] + dttp[c] -> h[c] + ppi[c] + dtmp[c]	1.52872e-20	3.2994e-21	3.54974e-17	5.93634e-20
Rxn0662	h2o[c] + utp[c] -> h[c] + ppi[c] + ump[c]	8.70447e-21	8.21185e-21	3.70045e-20	2.11411e-16
Rxn0663	h2o[c] + itp[c] -> h[c] + ppi[c] + imp[c]	5.6828e-21	2.34844e-20	2.46945e-16	2.78079e-16
Rxn0664	h2o[c] + gtp[c] -> gsn[c] + pppi[c]	1.3889e-20	1.33172e-20	5.13449e-21	0
Rxn0665	h[c] + oaa[c] -> co2[c] + pyr[c]	7.33234e-22	8.8357e-21	2.85089e-16	2.71367e-16
Rxn0666	5 ipdp[c] + frdp[c] -> 5 ppi[c] + octdp[c]	0.00627605	0.0094454	0.0124751	0.0124751
Rxn0667	glu_L[c] + ohpb[c] <=> akg[c] + phthr[c]	6.99936e-21	6.26584e-21	3.41521e-17	-3.7267e-16
Rxn0668	amet[c] + 2ombzl[c] -> h[c] + ahcys[c] + 2ommbl[c]	8.9185e-21	1.39997e-21	4.61795e-17	6.21023e-17
Rxn0669	h[c] + 3ophb[c] -> co2[c] + 2oph[c]	7.1102e-21	9.29764e-21	5.69087e-20	1.24067e-16
Rxn0670	nad[c] + 2 h2o[c] + 1pyr5c[c] -> h[c] + nadh[c] + glu_L[c]	2.21313e-20	2.23855e-21	9.84309e-21	0
Rxn0671	nadp[c] + pro_L[c] -> 2 h[c] + nadph[c] + 1pyr5c[c]	0	1.51835e-20	3.25002e-20	0
Rxn0672	atp[c] + coa[c] + pheac[c] -> ppi[c] + amp[c] + phaccoa[c]	4.42399e-21	5.91049e-21	1.15996e-21	0
Rxn0673	atp[c] + ala_B[c] + pant_R[c] -> h[c] + ppi[c] + amp[c] + pnto_R[c]	0.103262	0.155409	0.205259	0.205259
Rxn0674	udcpp[c] + ugmda[c] -> ump[c] + uagmda[c]	7.90803e-21	1.61613e-20	2.43658e-20	7.19735e-17
Rxn0675	nad[c] + coa[c] + pyr[c] -> nadh[c] + co2[c] + accoa[c]	5.80351e-21	8.48066e-21	8.83962e-20	1.01497e-20
Rxn0676	o2[c] + pdx5p[c] -> h2o2[c] + pydx5p[c]	9.72858e-21	2.42289e-21	8.20407e-17	6.96066e-17
Rxn0677	atp[c] + tag6p_D[c] -> adp[c] + h[c] + tagdp_D[c]	7.5887e-21	1.36244e-21	3.85495e-17	7.18754e-17
Rxn0678	gam1p[c] <=> gam6p[c]	-0.479186	-0.721171	-0.952498	-0.952498
Rxn0679	h2o[c] + 2pglyc[c] -> pi[c] + glyclt[c]	6.15644e-21	6.51151e-21	3.43996e-20	1.48883e-20
Rxn0680	g1p[c] <=> g6p[c]	-0.239206	-0.360003	-0.47548	-0.47548
Rxn0681	h2o[c] + pgp120[c] -> pi[c] + pg120[c]	5.48949e-21	0	1.46564e-17	1.32315e-20
Rxn0682	h2o[c] + pgp140[c] -> pi[c] + pg140[c]	7.7884e-21	4.99412e-21	2.65815e-17	2.16222e-16
Rxn0683	h2o[c] + pgp141[c] -> pi[c] + pg141[c]	9.0213e-21	4.81093e-21	1.26021e-16	3.78543e-17
Rxn0684	h2o[c] + pgp160[c] -> pi[c] + pg160[c]	3.2482e-21	4.75433e-22	5.23435e-18	3.42854e-17
Rxn0685	h2o[c] + pgp161[c] -> pi[c] + pg161[c]	1.93547e-22	1.4772e-20	6.63206e-20	1.68874e-17
Rxn0686	h2o[c] + pgp180[c] -> pi[c] + pg180[c]	3.58983e-21	1.46073e-20	1.71052e-17	1.11935e-16
Rxn0687	h2o[c] + pgp181[c] -> pi[c] + pg181[c]	0.0116838	0.017584	0.0232243	0.0232243
Rxn0688	glyc3p[c] + cdpdddecg[c] -> h[c] + cmp[c] + pgp120[c]	6.04978e-21	4.71746e-21	4.85269e-20	0
Rxn0689	glyc3p[c] + cdpdtdecg[c] -> h[c] + cmp[c] + pgp140[c]	9.89791e-21	5.26351e-21	1.10364e-16	1.18784e-16
Rxn0690	glyc3p[c] + cdpdtdec7eg[c] -> h[c] + cmp[c] + pgp141[c]	6.92632e-20	8.74345e-20	8.93017e-18	4.18467e-16
Rxn0691	glyc3p[c] + cdpdhdecg[c] -> h[c] + cmp[c] + pgp160[c]	2.75306e-21	2.53371e-21	2.29402e-17	4.10014e-17
Rxn0692	glyc3p[c] + cdpdhdec9eg[c] -> h[c] + cmp[c] + pgp161[c]	9.62215e-23	1.14092e-20	4.04478e-17	1.87275e-20
Rxn0693	glyc3p[c] + cdpdodecg[c] -> h[c] + cmp[c] + pgp180[c]	1.77883e-21	1.37562e-21	4.47417e-20	7.55804e-17
Rxn0694	atp[c] + phe_L[c] + trnaphe[c] -> ppi[c] + amp[c] + phetrna[c]	6.50934e-21	1.53261e-20	0	1.11381e-16
Rxn0695	atp[c] + 4ampm[c] -> adp[c] + 2mahmp[c]	3.89366e-20	3.1482e-20	0	2.00434e-16
Rxn0696	h2o[c] + pyr[c] + q8[c] -> co2[c] + ac[c] + q8h2[c]	1.1468e-20	5.50309e-21	5.31976e-21	0
Rxn0697	h2o[c] + pppi[c] -> h[c] + ppi[c] + pi[c]	2.76223e-21	1.00677e-20	3.08963e-16	4.87766e-17
Rxn0698	2 5aop[c] -> h[c] + 2 h2o[c] + ppbng[c]	3.31469e-19	3.93079e-20	5.24615e-15	4.42461e-19
Rxn0699	h[c] + 4ppcys[c] -> co2[c] + pan4p[c]	0.103262	0.155409	0.205259	0.205259
Rxn0700	atp[c] + ppi[c] <=> adp[c] + pppi[c]	1.18186e-19	7.47056e-20	4.60391e-16	7.54226e-16
Rxn0701	cys_L[c] + ctp[c] + 4ppan[c] -> h[c] + ppi[c] + cmp[c] + 4ppcys[c]	0.103262	0.155409	0.205259	0.205259
Rxn0702	atp[c] + h2o[c] + pyr[c] -> 2 h[c] + pi[c] + amp[c] + pep[c]	1.42663e-20	5.99489e-21	1.69927e-20	0
Rxn0703	pro_L[c] + fad[c] -> h[c] + 1pyr5c[c] + fadh2[c]	9.65831e-21	1.7872e-20	1.4494e-20	1.15873e-19
Rxn0704	atp[c] + pro_L[c] + trnapro[c] -> ppi[c] + amp[c] + protrna[c]	1.9912e-20	2.19596e-20	1.18861e-16	5.37092e-17
Rxn0705	pi[c] + ppcoa[c] -> coa[c] + ppap[c]	1.31542e-20	1.4326e-20	6.29495e-17	3.8925e-17
Rxn0706	pi[c] + accoa[c] <=> coa[c] + actp[c]	-4.24204	-5.82007	-5.92461	-5.17227
Rxn0707	h2o[c] + o2[c] + pyam5p[c] -> nh4[c] + h2o2[c] + pydx5p[c]	1.95429e-20	3.9136e-20	9.22502e-20	1.7032e-16
Rxn0708	dhap[c] + iasp[c] -> 2 h2o[c] + pi[c] + quln[c]	0.0153032	0.0230313	0.0304189	0.0304189
Rxn0709	h2o[c] + 5prdmbz[c] -> pi[c] + rdmbzi[c]	2.19293e-21	4.83799e-21	8.14467e-17	0
Rxn0710	atp[c] + h2o[c] + gtp[c] + so4[c] -> ppi[c] + pi[c] + aps[c] + gdp[c]	6.99005e-21	4.10334e-21	5.39232e-20	1.98112e-20
Rxn0711	h2o[c] + o2[c] + sarcs[c] -> gly[c] + h2o2[c] + fald[c]	5.62605e-22	1.33702e-20	1.36987e-16	0
Rxn0712	accoa[c] + ser_L[c] <=> coa[c] + acser[c]	2.62674e-20	1.31689e-20	1.27734e-16	-3.94031e-16
Rxn0713	atp[c] + ser_L[c] + trnaser[c] -> ppi[c] + amp[c] + sertrna[c]	7.65414e-21	2.753e-21	0	5.1215e-17
Rxn0714	atp[c] + ser_L[c] + trnasecys[c] -> ppi[c] + amp[c] + sertrna_sec[c]	1.02347e-20	1.97346e-20	7.49956e-17	4.9969e-17
Rxn0715	nad[c] + dscl[c] -> h[c] + nadh[c] + scl[c]	4.03834e-21	7.07311e-21	1.25365e-16	4.71188e-17
Rxn0716	scl[c] + fe2[c] -> 3 h[c] + sheme[c]	2.9548e-21	8.93624e-21	0	0
Rxn0717	akg[c] + sucorn[c] -> glu_L[c] + sucgsa[c]	3.10597e-22	4.10257e-21	1.38418e-20	5.57396e-17
Rxn0718	ptrc[c] + ametam[c] -> h[c] + spmd[c] + 5mta[c]	1.87414e-21	8.09234e-21	1.40829e-16	3.60043e-20
Rxn0719	2 h[c] + 2 o2s[c] -> o2[c] + h2o2[c]	3.61494e-21	6.19943e-21	6.74996e-21	1.98382e-17
Rxn0720	5 h[c] + 3 nadph[c] + so3[c] -> 3 h2o[c] + 3 nadp[c] + h2s[c]	1	1	1	1
Rxn0721	akg[c] + o2[c] + taur[c] -> h[c] + co2[c] + succ[c] + so3[c] + amacald[c]	1.27206e-20	1.65502e-21	2.78798e-17	0
Rxn0722	dtdp4d6dg[c] -> dtdp4d6dm[c]	3.27694e-22	1.5447e-21	2.56094e-17	1.54178e-17
Rxn0723	dtdpglu[c] -> h2o[c] + dtdp4d6dg[c]	1.99544e-20	2.38338e-21	4.26081e-21	2.14384e-20
Rxn0724	trdrd[c] + h2o2[c] -> 2 h2o[c] + trdox[c]	6.65314e-21	1.12847e-20	4.00509e-20	1.02019e-17
Rxn0725	athr_L[c] -> gly[c] + acald[c]	1.39523e-20	1.48211e-20	2.95459e-21	0
Rxn0726	atp[c] + thr_L[c] + trnathr[c] -> ppi[c] + amp[c] + thrtrna[c]	3.40872e-21	1.22309e-20	1.71153e-20	0
Rxn0727	atp[c] + thmmp[c] -> adp[c] + thmpp[c]	7.65781e-20	3.56266e-20	0	3.3358e-20
Rxn0728	h[c] + 2mahmp[c] + 4mpetz[c] -> ppi[c] + thmmp[c]	1.6484e-20	2.44897e-20	0	2.7402e-17
Rxn0729	udpg[c] + g6p[c] -> h[c] + udp[c] + tre6p[c]	1.18571e-20	2.17328e-20	0	1.15235e-16
Rxn0730	ser_L[c] + indole[c] -> h2o[c] + trp_L[c]	0.0115738	0.0174563	0.0231515	0.0229719
Rxn0731	3ig3p[c] -> g3p[c] + indole[c]	0.0115738	0.0174563	0.0231515	0.0229719
Rxn0732	atp[c] + trp_L[c] + trnatrp[c] -> ppi[c] + amp[c] + trptrna[c]	3.39748e-21	6.24479e-21	0	8.65764e-17
Rxn0733	atp[c] + tyr_L[c] + trnatyr[c] -> ppi[c] + amp[c] + tyrtrna[c]	1.16e-20	2.33894e-21	2.25567e-17	1.34684e-16
Rxn0734	atp[c] + 26dap_M[c] + uamag[c] -> adp[c] + h[c] + pi[c] + ugmd[c]	3.94288e-21	2.92603e-20	3.57246e-20	4.2579e-16
Rxn0735	h2o[c] + udpacgal[c] -> 2 h[c] + ump[c] + acgal1p[c]	1.89435e-22	6.355e-21	4.89636e-19	1.22082e-16
Rxn0736	h2o[c] + uacgam[c] -> 2 h[c] + ump[c] + acgam1p[c]	1.85727e-21	7.65894e-21	6.79021e-20	2.85616e-17
Rxn0737	uacgam[c] <=> uacmam[c]	-4.58413e-21	-2.53213e-21	-8.14298e-17	-1.57417e-16
Rxn0738	h[c] + utp[c] + acgam1p[c] -> ppi[c] + uacgam[c]	0.479186	0.721171	0.952498	0.952498
Rxn0739	uacgam[c] + uagmda[c] -> h[c] + udp[c] + uaagmda[c]	1.17245e-20	8.46137e-21	4.98771e-20	0
Rxn0740	atp[c] + glu_D[c] + uama[c] -> adp[c] + h[c] + pi[c] + uamag[c]	0	2.90993e-20	1.32463e-19	2.02221e-16
Rxn0741	atp[c] + ala_L[c] + uamr[c] -> adp[c] + h[c] + pi[c] + uama[c]	1.66411e-21	4.82036e-20	1.80499e-19	5.16276e-16
Rxn0742	h2o[c] + udcpdp[c] -> h[c] + pi[c] + udcpp[c]	4.14099e-21	7.83186e-21	3.58647e-21	4.76506e-20
Rxn0743	8 ipdp[c] + frdp[c] -> 8 ppi[c] + udcpdp[c]	2.90916e-20	1.60787e-20	0	2.1578e-16
Rxn0744	h2o[c] + udpgal[c] -> 2 h[c] + gal1p[c] + ump[c]	2.84245e-21	1.15747e-20	2.17287e-20	2.92918e-16
Rxn0745	h2o[c] + udpg[c] -> 2 h[c] + g1p[c] + ump[c]	9.24059e-21	3.10607e-21	6.76466e-17	0
Rxn0746	h2o[c] + udpglcur[c] -> 2 h[c] + ump[c] + glcur1p[c]	6.8054e-21	6.72511e-21	1.37798e-20	2.87419e-17
Rxn0747	atp[c] + alaala[c] + ugmd[c] -> adp[c] + h[c] + pi[c] + ugmda[c]	1.4416e-20	2.90078e-20	4.69481e-20	2.45655e-16
Rxn0748	h2o[c] + um4p[c] -> ala_D[c] + ugmd[c]	1.2223e-21	2.29975e-21	1.25115e-21	0
Rxn0749	udcpp[c] + udpLa4fn[c] -> udp[c] + uLa4fn[c]	6.97905e-21	8.07999e-22	8.69121e-21	1.10493e-16
Rxn0750	2 amet[c] + uppg3[c] -> h[c] + 2 ahcys[c] + scl[c]	5.8629e-20	3.04097e-20	1.03557e-15	2.01455e-20
Rxn0751	4 h[c] + uppg3[c] -> 4 co2[c] + cpppg3[c]	8.67642e-21	8.59793e-21	6.40108e-17	2.76079e-20
Rxn0752	atp[c] + dump[c] <=> adp[c] + dudp[c]	-0.0231096	-0.0347798	-0.0459359	-0.0459359
Rxn0753	h2o[c] + uri[c] -> rib_D[c] + ura[c]	3.33588e-20	1.47062e-20	5.82453e-20	8.42514e-17
Rxn0754	atp[c] + val_L[c] + trnaval[c] -> ppi[c] + amp[c] + valtrna[c]	1.45779e-20	5.2833e-21	4.23362e-17	1.24968e-16
Rxn0755	atp[c] + xylu_D[c] -> adp[c] + h[c] + xu5p_D[c]	2.61584e-20	1.99962e-21	2.56425e-16	0
Rxn0756	14glun[c] -> h2o[c] + glycogen[c]	9.37692e-21	4.26672e-21	5.23924e-20	1.18337e-19
Rxn0757	2mcit[c] -> succ[c] + pyr[c]	3.77711e-21	1.33644e-17	7.47486e-20	1.98675e-16
Rxn0758	h[c] + nadh[c] + glu5p[c] -> nad[c] + glu5sa[c] + pi[c]	6.59022	9.0047	6.78072	3.75471
Rxn0759	nad[c] + 2 h2o[c] + 1p3h5c[c] -> h[c] + nadh[c] + 4hglu[c]	3.00153e-20	8.67782e-21	5.51117e-21	0
Rxn0760	nadp[c] + 4hpro_LT[c] -> 2 h[c] + nadph[c] + 1p3h5c[c]	6.55285e-22	1.46107e-20	1.01961e-20	3.98556e-17
Rxn0761	nad[c] + 4hpro_LT[c] -> 2 h[c] + nadh[c] + 1p3h5c[c]	2.80483e-20	1.99335e-21	6.62672e-17	2.21082e-20
Rxn0762	nad[c] + h2o[c] + 4hglusa[c] <=> 2 h[c] + nadh[c] + 4hglu[c]	-3.47504e-20	4.54683e-20	6.06229e-16	7.01931e-16
Rxn0763	glu_L[c] + acorn[c] -> orn_L[c] + acglu[c]	0.379744	0.571511	0.754832	0.754832
Rxn0764	h2o[c] + arg_L[c] -> orn_L[c] + urea[c]	2.34139e-20	6.17491e-21	3.28055e-20	3.12046e-20
Rxn0765	h[c] + akg[c] + lpam[c] <=> co2[c] + sdhlam[c]	6.39791e-21	5.32493e-21	1.31872e-16	5.92414e-17
Rxn0766	nad[c] + 3hacoa[c] <=> h[c] + nadh[c] + 3oacoa[c]	-3.09265e-21	-5.87406e-21	3.63042e-17	-2.30583e-18
Rxn0767	coa[c] + 3oacoa[c] -> accoa[c] + acoa[c]	9.49979e-21	1.91404e-21	0	2.06113e-20
Rxn0768	atp[c] + coa[c] + ocdcya[c] <=> ppi[c] + amp[c] + ocdycacoa[c]	-4.73111e-21	-1.49944e-20	-4.32554e-17	-1.25891e-16
Rxn0769	atp[c] + coa[c] + ocdcea[c] <=> ppi[c] + amp[c] + odecoa[c]	5.86211e-21	-1.80201e-20	2.55154e-16	-1.03864e-16
Rxn0770	atp[c] + coa[c] + ocdca[c] <=> ppi[c] + amp[c] + stcoa[c]	2.25274e-21	2.23496e-21	-1.18055e-16	-9.34958e-17
Rxn0771	atp[c] + coa[c] + hdcea[c] <=> ppi[c] + amp[c] + hdcoa[c]	-5.80841e-21	4.59846e-21	1.77668e-16	1.29951e-16
Rxn0772	atp[c] + coa[c] + hdca[c] <=> ppi[c] + amp[c] + pmtcoa[c]	2.21044e-20	1.06109e-20	1.82959e-16	4.23769e-16
Rxn0773	atp[c] + coa[c] + ttdcea[c] <=> ppi[c] + amp[c] + tdecoa[c]	-1.17066e-20	-6.90669e-21	-6.99708e-17	-5.13978e-17
Rxn0774	atp[c] + coa[c] + ttdca[c] <=> ppi[c] + amp[c] + tdcoa[c]	-9.66068e-23	-1.79806e-20	-2.98663e-16	-1.1683e-16
Rxn0775	atp[c] + coa[c] + ddca[c] <=> ppi[c] + amp[c] + ddcacoa[c]	-3.82153e-20	-1.55059e-20	2.60291e-17	2.62165e-16
Rxn0776	atp[c] + accoa[c] + hco3[c] <=> adp[c] + h[c] + pi[c] + malcoa[c]	1.37423	2.0682	2.7316	2.7316
Rxn0777	nad[c] + 3hxccoa[c] <=> h[c] + nadh[c] + 3ohxccoa[c]	7.33782e-21	-3.24975e-20	-2.71185e-16	3.59639e-16
Rxn0778	o2[c] + hexccoa[c] -> h2o2[c] + hxc2coa[c]	3.67992e-20	1.41597e-20	6.30653e-20	1.81282e-16
Rxn0779	o2[c] + stcoa[c] -> h2o2[c] + od2coa[c]	1.95992e-20	4.69048e-21	7.93745e-17	1.5577e-16
Rxn0780	o2[c] + pmtcoa[c] -> h2o2[c] + hdd2coa[c]	8.25036e-21	3.36898e-21	3.89537e-20	0
Rxn0781	o2[c] + tdcoa[c] -> h2o2[c] + td2coa[c]	1.42153e-20	6.02298e-21	5.08503e-21	3.38352e-20
Rxn0782	o2[c] + ddcacoa[c] -> h2o2[c] + dd2coa[c]	0	2.67744e-20	6.18507e-17	0
Rxn0783	o2[c] + dcacoa[c] -> h2o2[c] + dc2coa[c]	3.79355e-20	1.56204e-21	5.40101e-17	3.31258e-16
Rxn0784	coa[c] + 3ohxccoa[c] -> accoa[c] + ttccoa[c]	1.11276e-21	9.67632e-21	7.42625e-17	0
Rxn0785	h2o[c] + hxc2coa[c] <=> 3hxccoa[c]	9.2774e-21	-3.24962e-20	-2.02295e-16	2.91198e-16
Rxn0786	h[c] + nadph[c] + mlthf[c] -> nadp[c] + 5mthf[c]	3.77615e-21	2.65593e-20	3.53899e-20	8.69909e-23
Rxn0787	h2o[c] + methf[c] -> h[c] + 5fothf[c]	-3.76158e-37	4.11056e-21	6.4591e-21	4.67213e-17
Rxn0788	atp[c] + thf[c] + for[c] <=> adp[c] + pi[c] + 10fthf[c]	0.0679189	0.102217	0.135005	0.135005
Rxn0789	h2o[c] + dhpmp[c] -> pi[c] + dhnpt[c]	0.0120792	0.0181792	0.0240104	0.0240104
Rxn0790	nad[c] + h2o[c] + glu_L[c] -> h[c] + nadh[c] + akg[c] + nh4[c]	2.22877e-21	5.31206e-21	6.61927e-20	0
Rxn0791	h2o[c] + nadp[c] + glu5sa[c] -> 2 h[c] + glu_L[c] + nadph[c]	6.3411	8.62978	6.28553	3.25952
Rxn0792	h[c] + lpam[c] + gly[c] <=> co2[c] + alpam[c]	0.815248	1.29139	1.22925	0.772952
Rxn0793	thf[c] + alpam[c] -> nh4[c] + dhlam[c] + mlthf[c]	0.815248	1.29139	1.22925	0.772952
Rxn0794	atp[c] + gly[c] + trnagly[c] -> ppi[c] + amp[c] + glytrna[c]	2.54354e-21	7.91169e-21	5.748e-18	1.44045e-16
Rxn0795	s17bp[c] <=> dhap[c] + e4p[c]	-4.2129e-21	3.07865e-21	-6.88876e-18	1.17395e-16
Rxn0796	g6p_B[c] <=> f6p_B[c]	2.28158e-21	9.68266e-22	4.92458e-17	-1.05645e-16
Rxn0797	13dpg[c] <=> h[c] + 23dpg[c]	5.8491e-21	-2.3896e-21	-5.0302e-18	-3.18644e-17
Rxn0798	thf[c] + met_L[c] -> 5mthf[c] + hcys_L[c]	3.02067e-21	1.60767e-20	1.37462e-16	1.73935e-16
Rxn0799	accoa[c] + hom_L[c] <=> coa[c] + achms[c]	0.561346	0.84482	1.11581	1.11581
Rxn0800	achms[c] + ch4s[c] -> h[c] + ac[c] + met_L[c]	2.25859e-20	7.62404e-21	2.26206e-17	9.29672e-17
Rxn0801	atp[c] + nh4[c] + dnad[c] -> h[c] + nad[c] + ppi[c] + amp[c]	0.0153032	0.0230313	0.0304189	0.0304189
Rxn0802	2 h2o[c] + ind3acnl[c] -> nh4[c] + ind3ac[c]	3.88657e-22	1.00076e-20	1.1096e-16	2.44146e-16
Rxn0803	h[c] + h2o[c] + dcyt[c] -> nh4[c] + duri[c]	1.17478e-20	3.92441e-20	1.28906e-16	2.98838e-20
Rxn0804	h[c] + h2o[c] + ade[c] -> nh4[c] + hxan[c]	14.2118	22.0586	29.988	28.345
Rxn0805	h2o[c] + gsn[c] -> rib_D[c] + gua[c]	1.06553e-20	1.25497e-20	8.39449e-17	4.16412e-17
Rxn0806	h2o[c] + adn[c] -> rib_D[c] + ade[c]	2.09471e-20	1.47936e-20	7.23176e-21	0
Rxn0807	2 h2o[c] + gthox[c] <=> h2o2[c] + 2 gthrd[c]	-5.08011e-21	2.12851e-21	5.85244e-17	9.60847e-17
Rxn0808	nad[c] + h2o[c] + lald_L[c] <=> 2 h[c] + nadh[c] + lac_L[c]	5.85032e-21	-2.14533e-21	-1.01091e-16	-4.8868e-17
Rxn0809	ala_L[c] + gthrd[c] -> cgly[c] + gluala[c]	2.81841e-21	8.76067e-21	0	0
Rxn0810	2 h2o[c] + acybut[c] -> glu_L[c] + nh4[c]	1.5419e-21	1.73979e-21	2.31484e-21	2.12672e-16
Rxn0811	2 h2o[c] + aprop[c] -> nh4[c] + ala_L[c]	2.61833e-21	1.61594e-20	7.5868e-17	3.48306e-17
Rxn0812	fum[c] + fadh2[c] <=> succ[c] + fad[c]	-0.0231096	-0.0347798	-0.0459359	-0.0459359
Rxn0813	dtbt[c] + s[c] <=> 2 h[c] + btn[c]	3.7573e-20	4.87115e-21	-2.25564e-16	-3.4016e-16
Rxn0814	g6p[c] -> mi1p_D[c]	0.0516315	0.0776987	8.10378e-17	0
Rxn0815	h[c] + h2o[c] + cytd[c] -> nh4[c] + uri[c]	1.00007e-20	6.44085e-21	6.14273e-20	1.55179e-16
Rxn0816	co2[c] + air[c] <=> h[c] + 5aizc[c]	3.0732e-20	-3.91858e-20	1.14926e-15	3.01765e-17
Rxn0817	2 h2o2[c] + pydam[c] <=> 2 h2o[c] + nh4[c] + 0.5 o2[c] + pydx[c]	-13.9743	-20.9131	-24.1445	-19.1808
Rxn0818	nad[c] + gthrd[c] + fald[c] <=> h[c] + nadh[c] + Sfglutth[c]	-1.90444e-22	4.70035e-21	-1.11336e-16	-4.44009e-17
Rxn0819	atp[c] + 4mhetz[c] -> adp[c] + h[c] + 4mpetz[c]	2.82422e-21	1.35841e-20	3.71416e-17	0
Rxn0820	nad[c] + hicit[c] <=> h[c] + nadh[c] + oxag[c]	-1.20883e-20	-5.68958e-23	3.43422e-17	6.81344e-17
Rxn0821	h2o[c] + id3aca[c] -> nh4[c] + ind3ac[c]	1.93513e-21	1.04912e-20	1.4045e-16	3.25946e-17
Rxn0822	h2o[c] + pheacm[c] -> nh4[c] + pheac[c]	5.87098e-22	4.86929e-21	5.20791e-17	1.50622e-16
Rxn0823	h2o[c] + nadp[c] + id3acald[c] -> 2 h[c] + nadph[c] + ind3ac[c]	2.56974e-21	2.2369e-20	2.0591e-16	1.19259e-19
Rxn0824	nad[c] + h2o[c] + id3acald[c] -> 2 h[c] + nadh[c] + ind3ac[c]	8.77624e-21	5.91023e-21	9.49611e-21	4.0693e-17
Rxn0825	h[c] + 3c4mop[c] -> co2[c] + 4mop[c]	0.438034	0.659237	0.870697	0.870697
Rxn0826	h2o[c] + pap[c] -> pi[c] + amp[c]	1.09626	1.14486	1.19133	1.19133
Rxn0827	h2o[c] + asp_L[c] + o2[c] -> nh4[c] + oaa[c] + h2o2[c]	2.10596e-21	6.57221e-21	3.64484e-21	0
Rxn0828	gal[c] + o2[c] -> h2o2[c] + dgalhxald[c]	5.39432e-22	1.18113e-20	2.09938e-20	3.18776e-16
Rxn0829	h2o[c] + galman[c] -> gal[c]	2.46487e-21	1.6169e-20	7.02095e-20	6.80875e-18
Rxn0830	h2o[c] + galogs[c] -> gal[c]	1.35611e-20	7.33597e-21	8.26652e-21	4.93918e-16
Rxn0831	h2o[c] + acmd[c] -> nh4[c] + ac[c]	2.14814e-20	1.36263e-20	1.6485e-16	1.82273e-19
Rxn0832	nad[c] + ivcoa[c] -> h[c] + nadh[c] + 3mb2coa[c]	1.15202e-21	3.27381e-21	0	7.77066e-17
Rxn0833	nad[c] + coa[c] + ppal[c] -> h[c] + nadh[c] + ppcoa[c]	9.71228e-21	1.24043e-20	6.52035e-18	7.2741e-17
Rxn0834	nad[c] + coa[c] + mmalsa_S[c] -> nadh[c] + co2[c] + ppcoa[c]	4.37059e-21	2.58518e-21	7.09649e-21	0
Rxn0835	phe_L[c] -> nh4[c] + cinnm[c]	4.18368e-21	2.05185e-21	8.92433e-17	0
Rxn0836	nad[c] + abt_D[c] -> h[c] + nadh[c] + rbl_D[c]	6.72562e-22	8.581e-21	7.03897e-18	2.91688e-21
Rxn0837	orn_L[c] + 2oxoadp[c] -> glu5sa[c] + 2aadp[c]	1.4474e-20	2.15531e-20	8.17693e-17	0
Rxn0838	nad[c] + h2o[c] + bzal[c] <=> 2 h[c] + nadh[c] + bz[c]	8.84676e-21	-7.08761e-21	9.81581e-17	1.53106e-16
Rxn0839	h2o[c] + chitin[c] -> acgam[c]	1.46017e-20	1.33965e-20	1.28893e-16	5.80672e-17
Rxn0840	udpacgal[c] -> h[c] + udp[c] + chitin[c]	7.75939e-21	4.64728e-21	2.22603e-16	4.25231e-17
Rxn0841	nad[c] + 2dglcn[c] -> h[c] + nadh[c] + 3ddgc[c]	6.42876e-21	8.75533e-21	3.40749e-20	1.28797e-16
Rxn0842	h2o[c] + 1Dgali[c] <=> gal[c] + inost[c]	2.5204e-21	2.34281e-21	7.7916e-17	-2.91709e-17
Rxn0843	h2o[c] + melib[c] -> gal[c] + glc_D[c]	6.4199e-22	1.13799e-20	6.35371e-17	0
Rxn0844	14glun[c] -> glycogen[c]	4.99054e-21	1.46145e-20	9.70435e-17	1.24012e-16
Rxn0845	h2o[c] + ggl[c] <=> glyc[c] + gal[c]	4.07914e-21	-7.18847e-21	2.96568e-17	-1.14322e-17
Rxn0846	h2o[c] + cell[c] -> glc_D[c]	2.17898e-22	2.80051e-21	1.49101e-17	1.58832e-20
Rxn0847	h2o[c] + chitob[c] -> 2 acgam[c]	6.6767e-22	5.56702e-21	9.07656e-21	0
Rxn0848	h2o[c] + melt[c] <=> gal[c] + sbt_D[c]	-6.01553e-22	-9.16978e-22	-9.60508e-18	-1.41918e-16
Rxn0849	nad[c] + coa[c] + msa[c] -> nadh[c] + co2[c] + accoa[c]	1.69044e-22	1.51839e-20	3.48329e-20	0
Rxn0850	h2o[c] + raffin[c] -> gal[c] + sucr[c]	9.22086e-22	7.79632e-21	9.37748e-18	2.82125e-18
Rxn0851	nad[c] + 3oxadp[c] <=> h[c] + nadh[c] + malace[c]	-1.95003e-21	3.14891e-21	-1.29024e-17	2.4483e-19
Rxn0852	h[c] + nadph[c] + o2[c] + phenol[c] -> h2o[c] + nadp[c] + catechol[c]	4.73095e-22	7.81207e-22	3.06476e-20	3.38299e-17
Rxn0853	xu5p_D[c] + fald[c] -> g3p[c] + dha[c]	1.56918e-20	1.40151e-20	6.72237e-17	3.74107e-17
Rxn0854	nad[c] + glc_D[c] -> h[c] + nadh[c] + g15lac[c]	5.35624e-21	8.40304e-21	1.3463e-20	1.82341e-16
Rxn0855	glc_D[c] + nadp[c] -> h[c] + nadph[c] + g15lac[c]	9.3623e-21	1.68786e-20	5.64883e-20	0
Rxn0856	h2s[c] + acser[c] -> cys_L[c] + ac[c]	1.54967e-20	2.9179e-20	7.84436e-17	5.44631e-17
Rxn0857	2 ficytc[c] + lac_D[c] -> 2 h[c] + pyr[c] + 2 focytc[c]	6.44747e-19	2.1837e-16	1.94803e-16	8.92315e-17
Rxn0858	nad[c] + 3hydadcoa[c] -> h[c] + nadh[c] + oxadpcoa[c]	2.52204e-21	4.90789e-21	9.9953e-17	0
Rxn0859	coa[c] + oxadpcoa[c] <=> accoa[c] + succoa[c]	3.92643e-21	6.93697e-22	-4.44e-17	8.77638e-19
Rxn0860	h2o[c] + 5c2pcoa[c] -> 3hydadcoa[c]	0	1.47701e-20	4.41123e-21	0
Rxn0861	h2o[c] + succoa[c] -> h[c] + succ[c] + coa[c]	8.57696e-22	7.97716e-21	7.48361e-18	1.37168e-21
Rxn0862	3 h[c] + 2 nadph[c] + malACP[c] + ocACP[c] -> h2o[c] + co2[c] + 2 nadp[c] + ACP[c] + dcaACP[c]	0.058622	0.0882256	0.116525	0.116525
Rxn0863	3 h[c] + 2 nadph[c] + malACP[c] + dcaACP[c] -> h2o[c] + co2[c] + 2 nadp[c] + ACP[c] + ddcaACP[c]	0.058622	0.0882256	0.116525	0.116525
Rxn0864	3 h[c] + 2 nadph[c] + malACP[c] + ddcaACP[c] -> h2o[c] + co2[c] + 2 nadp[c] + myrsACP[c] + ACP[c]	0.058622	0.0882256	0.116525	0.116525
Rxn0865	4 h[c] + 3 nadph[c] + o2[c] + malACP[c] + ddcaACP[c] -> 3 h2o[c] + co2[c] + 3 nadp[c] + ACP[c] + tdeACP[c]	1.9793e-20	6.56823e-21	2.8664e-17	9.38183e-17
Rxn0866	3 h[c] + 2 nadph[c] + myrsACP[c] + malACP[c] -> h2o[c] + co2[c] + 2 nadp[c] + palmACP[c] + ACP[c]	0.046837	0.0704893	0.0930997	0.0930997
Rxn0867	4 h[c] + 3 nadph[c] + o2[c] + myrsACP[c] + malACP[c] -> 3 h2o[c] + co2[c] + 3 nadp[c] + ACP[c] + hdeACP[c]	1.35548e-21	2.31517e-20	3.65815e-17	2.50509e-16
Rxn0868	3 h[c] + 2 nadph[c] + palmACP[c] + malACP[c] -> h2o[c] + co2[c] + 2 nadp[c] + ACP[c] + ocdcaACP[c]	3.32018e-21	1.11117e-20	1.3097e-16	1.00102e-16
Rxn0869	4 h[c] + 3 nadph[c] + o2[c] + palmACP[c] + malACP[c] -> 3 h2o[c] + co2[c] + 3 nadp[c] + octeACP[c] + ACP[c]	0.00672534	0.0101216	0.0133682	0.0133682
Rxn0870	5 h[c] + 4 nadph[c] + 2 o2[c] + palmACP[c] + malACP[c] -> 5 h2o[c] + co2[c] + 4 nadp[c] + ACP[c] + ocdcyaACP[c]	8.36396e-21	1.53345e-21	3.82602e-17	1.36905e-17
Rxn0871	10fthf[c] + mettrna[c] -> thf[c] + fmettrna[c]	1.09182e-20	6.40904e-21	2.73485e-20	6.06481e-18
Rxn0872	2 h[c] + nadph[c] + mlthf[c] -> nadp[c] + 5mthf[c]	1.84171e-20	6.9651e-21	4.86e-17	6.14486e-20
Rxn0873	atp[c] + 2 h2o[c] + 5oxpro[c] <=> adp[c] + h[c] + glu_L[c] + pi[c]	4.3155e-21	-1.08854e-20	-1.02405e-18	-9.59662e-18
Rxn0874	glx[c] + ala_L[c] <=> gly[c] + pyr[c]	0.0120792	0.0181792	0.0240104	0.0240104
Rxn0875	h2o[c] + nadp[c] + dmgly[c] -> h[c] + nadph[c] + sarcs[c] + fald[c]	2.04675e-21	6.08044e-21	8.6321e-18	0
Rxn0876	gln_L[c] + prlp[c] -> 2 h[c] + glu_L[c] + aicar[c] + eig3p[c]	2.46471e-20	5.15277e-21	1.1746e-17	1.86936e-19
Rxn0877	h[c] + eig3p[c] -> h2o[c] + imacp[c]	0.0773358	0.11639	0.153723	0.153723
Rxn0878	h[c] + h2o[c] + prbamp[c] -> prfp[c]	0.0773358	0.11639	0.153723	0.153723
Rxn0879	2 h2o[c] + o2[c] + urate[c] -> co2[c] + h2o2[c] + alltn[c]	3.14001e-21	9.55378e-21	7.77131e-17	0
Rxn0880	9 h[c] + 6 nadph[c] + 3 malACP[c] + acACP[c] -> 3 h2o[c] + 3 co2[c] + 6 nadp[c] + 3 ACP[c] + ocACP[c]	0.058622	0.0882256	0.116525	0.116525
Rxn0881	nadp[c] + mnl[c] <=> h[c] + fru[c] + nadph[c]	-6.49413e-21	2.19071e-20	2.97759e-16	2.59249e-16
Rxn0882	h2o[c] + 1acp1c[c] -> nh4[c] + 2obut[c]	1.96108e-21	1.20773e-20	3.19597e-17	-8.09815e-33
Rxn0883	h2s[c] + achms[c] -> ac[c] + hcys_L[c]	0.561346	0.84482	1.11581	1.11581
Rxn0884	h2o[c] + o2[c] + met_L[c] -> nh4[c] + h2o2[c] + 4met2obut[c]	7.82927e-21	1.18886e-20	1.38074e-16	5.9118e-17
Rxn0885	h[c] + fad[c] + glutcoa[c] -> co2[c] + b2coa[c] + fadh2[c]	7.13581e-21	7.66334e-21	3.41364e-17	3.49413e-20
Rxn0886	h2o[c] + o2[c] + N1sprm[c] -> h2o2[c] + N1aspmd[c] + aproa[c]	3.9662e-21	3.13555e-22	0	2.6991e-21
Rxn0887	nadh[c] + nadp[c] -> 2 h[c] + nad[c] + nadph[c]	39.3079	60.639	74.8719	62.3626
Rxn0888	nad[c] + nadph[c] -> nadh[c] + nadp[c]	5.35914e-22	1.56096e-20	2.27555e-20	1.72741e-16
Rxn0889	dtbt[c] + 2 s[c] <=> h2s[c] + btn[c]	-6.56498e-21	-1.52714e-20	1.88155e-16	5.11943e-18
Rxn0890	r1p[c] <=> r5p[c]	42.1281	63.4025	80.0241	70.8625
Rxn0891	2 amet[c] + uppg3[c] -> 2 h[c] + 2 ahcys[c] + scl[c]	1.37949e-20	6.23983e-21	1.0137e-20	1.39534e-20
Rxn0892	h2o[c] + 2mcacn[c] -> micit[c]	1.81919e-20	2.95862e-20	1.78312e-16	2.86586e-16
Rxn0893	fum[c] + dhor_S[c] <=> succ[c] + orot[c]	-0.389428	-1.51789	-2.00477	-2.00477
Rxn0894	h2o[c] + 56dura[c] -> h[c] + cala[c]	4.17901e-21	2.84472e-21	2.16972e-17	2.72323e-21
Rxn0895	h2o[c] + 56dthm[c] -> 3uib[c]	1.66449e-21	8.01738e-21	1.67112e-17	1.27603e-17
Rxn0896	atp[c] + h2o[c] + gln_L[c] + fgam[c] -> adp[c] + 2 h[c] + glu_L[c] + pi[c] + fpram[c]	6.83818e-22	3.69161e-21	1.11357e-16	0
Rxn0897	h[c] + h2o[c] + o2[c] + pydam[c] -> nh4[c] + h2o2[c] + pydx[c]	13.9743	20.9131	24.1445	19.1808
Rxn0898	o2[c] + lac_L[c] -> h2o[c] + co2[c] + ac[c]	5.27268e-21	1.26755e-16	5.56842e-20	1.14457e-16
Rxn0899	akg[c] + o2[c] + 4tmeabutn[c] -> co2[c] + succ[c] + crn[c]	2.99079e-21	1.08812e-20	1.92377e-20	7.83174e-21
Rxn0900	akg[c] + lys_L[c] <=> glu_L[c] + ampsal[c]	0.171947	0.258778	0.341785	0.341785
Rxn0901	lys_L[c] + 2oxoadp[c] <=> 2aadp[c] + ampsal[c]	-2.72659e-20	-7.1247e-21	-1.87802e-16	1.56825e-16
Rxn0902	h2o[c] + nadp[c] + ampsal[c] -> h[c] + nadph[c] + 2aadp[c]	0.171947	0.258778	0.341785	0.341785
Rxn0903	h[e] + 5aop[e] -> h[c] + 5aop[c]	6.54371e-19	3.00464e-21	1.04494e-14	1.41947e-16
Rxn0904	atp[c] + h2o[c] + cholate[c] -> adp[c] + h[c] + pi[c] + cholate[e]	2.11356e-21	2.97634e-21	7.14938e-18	1.20767e-20
Rxn0905	atp[c] + h2o[c] + gchola[c] -> adp[c] + h[c] + pi[c] + gchola[e]	8.9616e-21	1.41456e-20	0	7.75087e-21
Rxn0906	h[c] + tyr_L[c] -> co2[c] + tyramine[c]	7.49761e-21	3.63637e-21	1.05849e-20	8.40417e-17
Rxn0907	h[c] + phe_L[c] -> co2[c] + pheamn[c]	1.40938e-20	4.80279e-21	3.47978e-20	7.44031e-17
Rxn0908	h[c] + trp_L[c] -> co2[c] + trypta[c]	1.42188e-20	1.52615e-21	3.21e-21	3.82391e-20
Rxn0909	h2o[c] + Lfmkynr[c] -> h[c] + for[c] + kynr_L[c]	1.20365e-20	4.97654e-21	9.16836e-21	1.76187e-20
Rxn0910	o2[c] + 34dhpha[c] -> 2 h[c] + 5cm2hms[c]	4.36161e-21	1.49977e-21	2.55031e-20	0
Rxn0911	o2[c] + phpyr[c] -> co2[c] + 2hpac[c]	5.52806e-21	7.91728e-21	0	2.16198e-17
Rxn0912	h2o[c] + kynr_L[c] -> h[c] + ala_L[c] + anth[c]	9.1513e-21	9.30562e-21	6.90477e-20	6.59055e-20
Rxn0913	h2o[c] + hkyn[c] -> h[c] + ala_L[c] + 3hanthrn[c]	1.55515e-20	2.46386e-20	1.01115e-18	0
Rxn0914	h2o[c] + o2[c] + phe_L[c] -> nh4[c] + phpyr[c] + h2o2[c]	8.85868e-21	7.15727e-21	0	1.7929e-21
Rxn0915	nadp[c] + pphn[c] -> co2[c] + nadph[c] + 34hpp[c]	0.0938656	0.141267	0.18658	0.18658
Rxn0916	h2o[c] + o2[c] + trp_L[c] -> nh4[c] + h2o2[c] + indpyr[c]	1.69124e-21	7.75634e-22	2.90376e-17	0
Rxn0917	h2o[c] + o2[c] + tyr_L[c] -> nh4[c] + 34hpp[c] + h2o2[c]	6.35876e-21	5.44242e-21	3.4278e-16	1.75507e-16
Rxn0918	nadph[c] + o2[c] + 24clph[c] -> h2o[c] + nadp[c] + 35dclcat[c]	7.08175e-21	2.27983e-20	0	-5.56748e-33
Rxn0919	h2o[c] + o2[c] + eta[c] -> nh4[c] + acald[c] + h2o2[c]	3.41026e-22	9.2319e-21	1.74062e-20	1.55336e-16
Rxn0920	h2o[c] + o2[c] + bzamine[c] -> nh4[c] + h2o2[c] + bzal[c]	1.05186e-20	5.56476e-21	3.73712e-20	5.20439e-22
Rxn0921	h2o[c] + o2[c] + 2phetham[c] -> nh4[c] + pacald[c] + h2o2[c]	8.04014e-21	3.16357e-20	1.71656e-16	9.37475e-17
Rxn0922	h2o[c] + o2[c] + dopmn[c] -> nh4[c] + h2o2[c] + dpheacd[c]	1.26629e-20	1.14935e-20	4.17016e-22	2.15749e-20
Rxn0923	h2o[c] + o2[c] + srtn[c] -> nh4[c] + h2o2[c] + hindoald[c]	1.01221e-21	3.38423e-21	2.14368e-20	1.08759e-16
Rxn0924	atp[c] + coa[c] + 4coum[c] -> ppi[c] + amp[c] + 4cmcoa[c]	4.67478e-20	2.48843e-20	2.00754e-20	0
Rxn0925	o2[c] + vanloh[c] -> h2o2[c] + vanln[c]	6.27423e-21	8.02434e-21	6.51249e-21	9.74292e-17
Rxn0926	h2o[c] + hibcoa[c] -> h[c] + coa[c] + 3hmp[c]	1.18789e-20	1.84962e-20	4.60761e-17	4.10229e-17
Rxn0927	h2o[c] + ile_L[c] + o2[c] -> nh4[c] + 3mop[c] + h2o2[c]	2.4429e-21	4.02734e-21	3.61169e-16	0
Rxn0928	glu5sa[c] -> h[c] + h2o[c] + 1pyr5c[c]	0.249122	0.374926	0.495189	0.495189
Rxn0929	3 h2o[c] + gtp[c] -> 2 h[c] + ppi[c] + for[c] + 25drapp[c]	0.00928373	0.0140686	0.0184967	0.0184407
Rxn0930	h[c] + nadph[c] + dhf[c] <=> nadp[c] + thf[c]	0.0120792	0.0181792	0.0240104	0.0240104
Rxn0931	4adcho[c] -> h[c] + pyr[c] + 4abz[c]	0.0120792	0.0181792	0.0240104	0.0240104
Rxn0932	nad[c] + h2o[c] + gcald[c] -> 2 h[c] + nadh[c] + glyclt[c]	0.0120792	0.0181792	0.0240104	0.0240104
Rxn0933	chor[c] <=> ichor[c]	0.00627605	0.0094454	0.0124751	0.0124751
Rxn0934	ichor[c] + ssaltpp[c] -> pyr[c] + thmpp[c] + 2shchc[c]	0.00627605	0.0094454	0.0124751	0.0124751
Rxn0935	2shchc[c] -> h2o[c] + sucbz[c]	0.00627605	0.0094454	0.0124751	0.0124751
Rxn0936	atp[c] + coa[c] + sucbz[c] -> ppi[c] + amp[c] + sbzcoa[c]	0.00627605	0.0094454	0.0124751	0.0124751
Rxn0937	sbzcoa[c] -> coa[c] + dhna[c]	0.00627605	0.0094454	0.0124751	0.0124751
Rxn0938	h[c] + octdp[c] + dhna[c] -> ppi[c] + co2[c] + 2dmmql8[c]	0.00627605	0.0094454	0.0124751	0.0124751
Rxn0939	h[c] + akg[c] + thmpp[c] -> co2[c] + ssaltpp[c]	0.00627605	0.0094454	0.0124751	0.0124751
Rxn0940	atp[c] + h2o[c] + thm[e] -> adp[c] + h[c] + pi[c] + thm[c]	3.86075e-20	4.80272e-20	8.33886e-17	5.82689e-20
Rxn0941	h2o[c] + 5aprbu[c] -> pi[c] + 4r5au[c]	0.0186132	0.0280127	0.0369982	0.0369982
Rxn0942	12 glyc3p[c] + 12 ctp[c] -> 12 ppi[c] + 12 cmp[c] + POLYGP[c]	0.0489876	0.0737259	0.0973745	0.0973745
Rxn0943	cdpdodec11eg[c] + pg181[c] -> cmp[c] + clpn181[c]	0.00201177	0.0030277	0.00399888	0.00399888
Rxn0944	ppcoa[c] + ACP[c] -> coa[c] + ppACP[c]	0.149287	0.224676	0.296744	0.296744
Rxn0945	12 nadph[c] + 6 malACP[c] + ppACP[c] -> 6 co2[c] + 12 nadp[c] + hpdecACP[c] + 6 ACP[c]	0.0760793	0.114499	0.151226	0.151226
Rxn0946	14 nadph[c] + 7 malACP[c] + ppACP[c] -> 7 co2[c] + 14 nadp[c] + hhpdecACP[c] + 7 ACP[c]	0.0732079	0.110177	0.145518	0.145518
Rxn0947	glyc3p[c] + 0.094 myrsACP[c] + 0.294 hpdecACP[c] + 0.262 palmACP[c] + 0.293 hhpdecACP[c] + 0.057 octeACP[c] -> agly3p[c] + ACP[c]	0.0558267	0.0840188	0.110969	0.110969
Rxn0948	dhap[c] + 0.094 myrsACP[c] + 0.294 hpdecACP[c] + 0.262 palmACP[c] + 0.293 hhpdecACP[c] + 0.057 octeACP[c] -> ACP[c] + aglynp[c]	1.23093e-20	2.5746e-20	0	1.25345e-17
Rxn0949	nadph[c] + aglynp[c] -> nadp[c] + agly3p[c]	1.30796e-20	7.69199e-21	5.89994e-18	3.59767e-18
Rxn0950	40 atp[c] + 29.993 h2o[c] + 0.379 glu_L[c] + 0.352 arg_L[c] + 0.477 ile_L[c] + 0.742 leu_L[c] + 0.797 val_L[c] + 0.391 asp_L[c] + 0.465 thr_L[c] + 2.015 gly[c] + 0.459 ser_L[c] + 0.165 cys_L[c] + 0.131 his_L[c] + 0.159 tyr_L[c] + 0.238 phe_L[c] + 0.382 gln_L[c] + 0.422 pro_L[c] + 0.394 asn_L[c] + 0.499 lys_L[c] + 0.221 met_L[c] + 1.35 ala_L[c] + 0.059 trp_L[c] -> 40 adp[c] + 40 pi[c] + PROTEIN[c]	1.81503e-21	4.22739e-21	4.99923e-20	1.51533e-20
Rxn0951	1.85 atp[c] + 0.826 gtp[c] + 0.662 utp[c] + 1.031 ctp[c] -> 1.25 adp[c] + 3.119 ppi[c] + 1.25 pi[c] + RNA[c]	1.53541e-21	4.09126e-21	1.16763e-17	7.79409e-17
Rxn0952	4.4 atp[c] + 1.169 dctp[c] + 0.448 dttp[c] + 0.448 datp[c] + 1.169 dgtp[c] -> 4.4 adp[c] + 3.236 ppi[c] + 4.4 pi[c] + DNA[c]	0	1.0546e-20	4.08466e-20	9.84885e-17
Rxn0953	1.089 pe181[c] + 0.25 pg181[c] + 0.052 clpn181[c] -> PHOSPHOLIPID[c]	6.90443e-20	1.09582e-20	2.33747e-20	1.85238e-17
Rxn0954	1.244 glyc3p[c] + 0.05 myrsACP[c] + 1.677 hpdecACP[c] + 0.421 palmACP[c] + 1.57 hhpdecACP[c] + 0.014 octeACP[c] -> 1.244 pi[c] + 3.732 ACP[c] + TAG[c]	1.50011e-21	2.07262e-21	5.74292e-20	1.25463e-16
Rxn0955	0.146 mqn8[c] + 0.188 nad[c] + 0.168 nadp[c] + 0.163 coa[c] + 0.281 thf[c] + 0.159 fad[c] + 0.012 ACP[c] + 0.274 fmn[c] -> SMALL_MOLECULES[c]	2.95965e-20	4.56878e-20	9.46931e-17	1.65164e-19
Rxn0956	5.026 atp[c] + 0.973 gly[c] + 1.14 26dap_M[c] + 0.95 ala_L[c] + 1.014 glu_D[c] + 1.9 alaala[c] + 1.197 uacgam[c] + 1.007 uamr[c] -> 5.026 adp[c] + 5.026 pi[c] + 1.007 ump[c] + 1.197 udp[c] + 0.95 ala_D[e] + PEPTIDOGLYCAN[c]	9.68033e-21	2.63074e-21	9.86715e-21	5.73839e-20
Rxn0957	3.794 udpgal[c] + 1.897 uacgam[c] -> 5.691 udp[c] + CARBOHYDRATE[c]	1.77385e-20	2.54074e-21	4.99719e-20	9.04356e-17
Rxn0958	0.129 atp[c] + 0.129 lys_L[c] + 0.129 uacgam[c] + 0.518 POLYGP[c] -> 0.129 adp[c] + 0.129 pi[c] + 0.129 udp[c] + TEICH[c]	5.96883e-21	9.52291e-21	3.20008e-20	2.64989e-16
Rxn0959	0.412 PROTEIN[c] + 0.167 RNA[c] + 0.036 DNA[c] + 0.027 PHOSPHOLIPID[c] + 0.018 TAG[c] + 0.03 SMALL_MOLECULES[c] + 0.11 PEPTIDOGLYCAN[c] + 0.044 CARBOHYDRATE[c] + 0.066 TEICH[c] -> 47 adp[c] + 47 pi[c]	0	0	0	0
Rxn0960	0.04661 glyc[c] + 17.5087 atp[c] + 0.022392 glyc3p[c] + 0.00438 mqn8[c] + 0.00564 nad[c] + 12.3571 h2o[c] + 0.13794 gtp[c] + 0.16694 udpgal[c] + 0.11055 utp[c] + 0.0184 glc_D[c] + 0.15615 glu_L[c] + 0.00504 nadp[c] + 0.14502 arg_L[c] + 0.19652 ile_L[c] + 0.00489 coa[c] + 0.3057 leu_L[c] + 0.32836 val_L[c] + 0.16109 asp_L[c] + 0.19158 thr_L[c] + 0.93721 gly[c] + 0.00843 thf[c] + 0.18911 ser_L[c] +…	1.43289	2.15648	2.84821	2.84821
Rxn0961	arg_L[c] + g3p[c] -> h[c] + pi[c] + cea[c]	0.171947	0.258778	0.341785	0.341785
Rxn0962	atp[c] + cea[c] -> 2 h[c] + ppi[c] + amp[c] + dgpa[c]	0.171947	0.258778	0.341785	0.341785
Rxn0963	akg[c] + o2[c] + dgpa[c] -> co2[c] + succ[c] + gpca[c]	0.171947	0.258778	0.341785	0.341785
Rxn0964	h2o[c] + gpca[c] -> urea[c] + pclavaminate[c]	0.171947	0.258778	0.341785	0.341785
Rxn0965	akg[c] + o2[c] + pclavaminate[c] -> h2o[c] + co2[c] + succ[c] + dclavaminate[c]	0.171947	0.258778	0.341785	0.341785
Rxn0966	akg[c] + o2[c] + dclavaminate[c] -> h2o[c] + co2[c] + succ[c] + clavaminate[c]	0.171947	0.258778	0.341785	0.341785
Rxn0967	atp[c] + gly[c] + clavaminate[c] -> adp[c] + pi[c] + gclavaminate[c]	0.171947	0.258778	0.341785	0.341785
Rxn0968	atp[c] + ac[c] + gclavaminate[c] -> adp[c] + pi[c] + agclavaminate[c]	0.171947	0.258778	0.341785	0.341785
Rxn0969	agclavaminate[c] -> clavaldehyde[c]	0.171947	0.258778	0.341785	0.341785
Rxn0970	h[c] + nadph[c] + clavaldehyde[c] -> nadp[c] + clavulanate[c]	0.171947	0.258778	0.341785	0.341785
Rxn0971	akg[c] + clavaminate[c] -> glu_D[c] + fmeneclavam[c]	1.35209e-20	2.81335e-21	0	1.45385e-19
Rxn0972	fmeneclavam[c] -> cmeneclavam[c]	2.82039e-21	8.71415e-21	3.88564e-17	1.14266e-19
Rxn0973	cmeneclavam[c] -> fomclavam[c]	4.32973e-22	1.03449e-21	0	1.07638e-19
Rxn0974	fomclavam[c] -> hmclavam[c]	1.99493e-21	8.01318e-21	2.53775e-20	1.23243e-20
Rxn0975	hmclavam[c] -> fclavam[c]	9.37616e-22	2.06693e-21	4.42874e-20	3.24472e-17
Rxn0976	fclavam[c] -> clavamcarboxylate[c]	4.0477e-22	3.96062e-20	1.26642e-19	0
Rxn0977	fclavam[c] + gly[e] -> halanylclavam[c]	3.43918e-21	1.0696e-20	1.26817e-16	7.78886e-20
Rxn0978	halanylclavam[c] -> nh4[c] + akalanylclavam[c]	4.00818e-21	1.71084e-20	3.83222e-17	1.6615e-16
Rxn0979	akalanylclavam[c] -> alanylclavam[c]	4.05504e-21	1.63084e-20	3.56284e-19	1.79943e-16
Rxn0980	akalanylclavam[c] -> clavam5s[c]	1.8931e-20	2.19862e-20	2.12557e-19	2.37832e-16
Rxn0981	3 atp[c] + h2o[c] + val_L[c] + cys_L[c] + 2aadp[c] -> 3 ppi[c] + 3 amp[c] + ACV[c]	0.171947	0.258778	0.341785	0.341785
Rxn0982	o2[c] + ACV[c] -> 2 h2o[c] + isopenicillin[c]	0.171947	0.258778	0.341785	0.341785
Rxn0983	h2o[c] + acoa[c] + isopenicillin[c] -> coa[c] + 2aadp[c] + penicillin[c]	2.23418e-21	1.04398e-21	8.61052e-18	4.68646e-17
Rxn0984	h2o[c] + penicillin[c] -> penicilloic_acid[c]	1.93554e-21	3.53513e-20	7.38146e-34	1.01227e-33
Rxn0985	isopenicillin[c] -> penicillin[c]	0.171947	0.258778	0.341785	0.341785
Rxn0986	akg[c] + o2[c] + penicillin[c] -> h2o[c] + co2[c] + succ[c] + dacsC[c]	0.171947	0.258778	0.341785	0.341785
Rxn0987	akg[c] + o2[c] + dacsC[c] -> co2[c] + succ[c] + dacetylcsC[c]	0.171947	0.258778	0.341785	0.341785
Rxn0988	accoa[c] + dacetylcsC[c] -> coa[c] + cephalosporinc[c]	4.26831e-20	2.33096e-21	8.54259e-17	0
Rxn0989	h2o[c] + penicillin[c] -> carboxylate[c] + aminopenicillanate[c]	1.19268e-20	7.33386e-21	5.32499e-21	2.84076e-20
Rxn0990	h2o[c] + cephalosporinc[c] -> ac[c] + dacetylcsC[c]	2.86207e-20	1.71668e-21	7.3834e-33	0
Rxn0991	h2o[c] + o2[c] + cephalosporinc[c] -> nh4[c] + h2o2[c] + 5coacs[c]	9.95376e-21	4.86295e-21	1.69651e-16	2.76959e-17
Rxn0992	5coacs[c] -> h2o[c] + co2[c] + 4cbcs[c]	1.07422e-20	1.4882e-20	2.53558e-20	6.86948e-20
Rxn0993	cbp[c] + dacetylcsC[c] -> pi[c] + cdcs[c]	0.171947	0.258778	0.341785	0.341785
Rxn0994	akg[c] + o2[c] + cdcs[c] -> co2[c] + succ[c] + 7hcdcs[c]	0.171947	0.258778	0.341785	0.341785
Rxn0995	amet[c] + 7hcdcs[c] -> ahcys[c] + cephc[c]	0.171947	0.258778	0.341785	0.341785
Rxn0996	hmbil[c] -> h2o[c] + uppg3[c]	8.20954e-20	8.51246e-21	1.263e-15	0
Rxn0997	2 amet[c] + uppg3[c] -> 2 h[c] + 2 ahcys[c] + dscl[c]	4.91963e-21	8.08014e-21	1.49209e-16	3.46853e-17
Rxn0998	co2[c] + scl[c] -> 2 h[c] + coscl[c]	8.63331e-20	1.24009e-20	9.13235e-16	1.40038e-19
Rxn0999	amet[c] + coscl[c] -> ahcys[c] + coprec3[c]	8.6116e-20	1.25096e-20	9.39932e-16	1.36605e-19
Rxn1000	amet[c] + coprec3[c] -> ahcys[c] + coprec4[c]	8.00755e-20	1.21215e-20	8.73781e-16	9.91766e-20
Rxn1001	amet[c] + coprec4[c] -> ahcys[c] + coprec6A[c]	7.5226e-20	1.12804e-20	1.14592e-15	9.36556e-20
Rxn1002	h[c] + nadph[c] + coprec6A[c] -> nadp[c] + ahcys[c] + coprec6B[c]	7.78609e-20	1.18768e-20	1.00356e-15	6.5674e-20
Rxn1003	amet[c] + coprec6B[c] -> ahcys[c] + coprec7[c]	7.82929e-20	1.11659e-20	1.02172e-15	1.08122e-19
Rxn1004	amet[c] + coprec7[c] -> co2[c] + ahcys[c] + coprec8[c]	4.53721e-20	2.33376e-20	4.9634e-16	1.08661e-19
Rxn1005	coprec8[c] -> cobyrinate[c]	4.60544e-20	2.17925e-20	5.8584e-16	1.24708e-16
Rxn1006	2 atp[c] + 2 h2o[c] + 2 gln_L[c] + cobyrinate[c] -> 2 adp[c] + 2 glu_L[c] + 2 pi[c] + cIIyda[c]	3.78813e-20	2.21872e-20	6.45447e-16	3.16741e-16
Rxn1007	amet[c] + dscl[c] -> ahcys[c] + prec3A[c]	1.03975e-21	4.46805e-21	3.75274e-20	5.63383e-20
Rxn1008	h[c] + nadh[c] + o2[c] + prec3A[c] -> nad[c] + h2o[c] + prec3B[c]	2.05707e-23	1.3576e-20	7.14172e-20	8.01202e-17
Rxn1009	amet[c] + prec3B[c] -> ahcys[c] + prec4[c]	3.95064e-22	1.74935e-20	1.01139e-18	1.16071e-16
Rxn1010	amet[c] + prec4[c] -> ahcys[c] + prec5[c]	1.72139e-22	2.19289e-20	3.26841e-17	1.51497e-16
Rxn1011	h2o[c] + amet[c] + prec5[c] -> ac[c] + ahcys[c] + prec6A[c]	6.8415e-21	3.65056e-20	4.59852e-20	2.68132e-17
Rxn1012	h[c] + nadph[c] + prec6A[c] -> nadp[c] + prec6B[c]	1.72962e-20	5.22092e-20	9.80094e-18	0
Rxn1013	2 amet[c] + prec6B[c] -> co2[c] + ahcys[c] + prec8X[c]	5.62776e-21	4.65999e-20	8.07747e-20	1.59472e-20
Rxn1014	prec8X[c] -> hgb[c]	7.06224e-21	3.82163e-20	7.00743e-20	7.35708e-20
Rxn1015	2 atp[c] + 2 h2o[c] + 2 gln_L[c] + hgb[c] -> 2 adp[c] + 2 pi[c] + hgbad[c]	7.26588e-21	5.52356e-20	4.00312e-20	6.61882e-20
Rxn1016	atp[c] + h2o[c] + co2[c] + hgbad[c] -> adp[c] + h[c] + pi[c] + cIIyda[c]	1.34054e-20	5.68194e-20	1.53578e-20	3.87227e-20
Rxn1017	fmnh2[c] + 2 cIIyda[c] -> 2 h[c] + fmn[c] + 2 cIyda[c]	2.04324e-20	1.05196e-20	2.73233e-16	4.26608e-20
Rxn1018	atp[c] + cIyda[c] -> pppi[c] + acd[c]	1.80881e-22	2.10151e-20	2.04215e-17	0
Rxn1019	4 atp[c] + 4 h2o[c] + 4 gln_L[c] + acd[c] -> 4 adp[c] + 4 glu_L[c] + 4 pi[c] + ach[c]	2.52261e-21	1.75767e-20	1.31876e-16	8.90745e-21
Rxn1020	atp[c] + ach[c] + 1ap2olp[c] -> adp[c] + pi[c] + adocbi[c]	4.60223e-21	1.61411e-20	3.47956e-17	7.4736e-21
Rxn1021	o2[c] + pppg9[c] -> 6 h2o[c] + 2 protoporphyrin[c]	1.52017e-20	3.37814e-21	5.11121e-20	0
Rxn1022	atp[c] + protoporphyrin[c] + mg2[c] -> adp[c] + 2 h[c] + pi[c] + pppmg[c]	1.28899e-20	1.21845e-20	1.06159e-20	9.83631e-21
Rxn1023	fe2[c] + protoporphyrin[c] -> 2 h[c] + pheme[c]	5.40729e-21	1.51558e-20	1.60877e-17	1.91294e-20
Rxn1024	3 o2[c] + 3 fadh2[c] + pheme[c] -> 3 h2o[c] + 3 fad[c] + fe2[c] + biliverdin[c]	9.77424e-21	3.00927e-38	1.66062e-20	5.4572e-20
Rxn1025	glu_L[c] + aspsa[c] -> akg[c] + dabut[c]	5.35465e-21	1.01086e-20	4.12464e-17	0
Rxn1026	accoa[c] + dabut[c] -> coa[c] + gadabut[c]	1.16628e-20	2.05313e-20	6.28265e-17	1.76683e-20
Rxn1027	gadabut[c] -> h2o[c] + ectoine[c]	5.81961e-21	8.86218e-21	3.88379e-20	2.82429e-17
Rxn1028	akg[c] + o2[c] + ectoine[c] -> co2[c] + succ[c] + hectoine[c]	5.90902e-22	9.71085e-21	3.95419e-20	0
Rxn1029	gly[c] -> igly[c]	9.35081e-22	1.08594e-20	2.01776e-16	5.69379e-16
Rxn1030	tyr_L[c] + dxyl5p[c] + C15815[c] -> 4mpetz[c]	1.47912e-20	2.40338e-20	0	4.49643e-20
Rxn1031	tyr_L[c] + igly[c] + C15815[c] -> 4mpetz[c]	0	1.06373e-20	1.88197e-16	3.70045e-16
Rxn1032	pi[c] + thm[c] -> h2o[c] + thmmp[c]	4.98322e-20	3.81624e-20	1.74092e-20	1.27713e-19
Rxn1033	h2o[c] + thmpp[c] -> h[c] + pi[c] + thmmp[c]	1.8017e-20	4.3611e-21	1.40634e-20	0
Rxn1034	g6p[c] -> mi3p_D[c]	0.051631	0.0777105	1.32993e-16	4.24191e-13
Rxn1035	h2o[c] + mi3p_D[c] -> pi[c] + inost[c]	0.051631	0.0777105	1.39858e-16	4.24337e-13
Rxn1036	h2o[c] + pminost[c] -> mi1p_D[c]	1.33184e-21	1.41178e-21	7.61771e-18	6.20891e-21
Rxn1037	nad[c] + inost[c] -> h[c] + nadh[c] + s_inosose[c]	0.103262	0.155409	3.14968e-16	7.56348e-17
Rxn1038	s_inosose[c] -> h2o[c] + tcdione[c]	0.103262	0.155409	9.26829e-17	3.76286e-20
Rxn1039	h2o[c] + tcdione[c] -> 5dgca[c]	0.103262	0.155409	2.2864e-16	3.70865e-16
Rxn1040	5dgca[c] -> 5d5kgca[c]	0.103262	0.155409	1.11355e-16	7.24127e-17
Rxn1041	atp[c] + 5d5kgca[c] -> adp[c] + 2d5kgcap[c]	0.103262	0.155409	2.24269e-20	7.35292e-20
Rxn1042	2d5kgcap[c] -> dhap[c] + msa[c]	0.103262	0.155409	3.61796e-20	2.50062e-20
Rxn1043	atp[c] + h2o[c] + asn_L[e] -> adp[c] + h[c] + pi[c] + asn_L[c]	6.13857e-21	4.55356e-21	1.64628e-20	0
Rxn1044	atp[c] + h2o[c] + glu_L[e] -> adp[c] + h[c] + glu_L[c] + pi[c]	5.74617e-21	1.53902e-20	5.76904e-20	1.63542e-16
Rxn1045	atp[c] + h2o[c] + malt[e] -> adp[c] + h[c] + malt[c] + pi[c]	1.51044e-21	7.58044e-21	4.2143e-21	2.48283e-16
Rxn1046	atp[c] + h2o[c] + pi[e] -> adp[c] + h[c] + 2 pi[c]	1.06899e-20	7.20575e-21	0	1.58879e-16
Rxn1047	h[e] + pi[e] <=> h[c] + pi[c]	-40.3252	-58.9668	-70.6265	-67.4214
Rxn1048	glyc_R[e] + na1[e] -> glyc_R[c] + na1[c]	1.00211e-20	1.45752e-20	4.35833e-20	9.06015e-15
Rxn1049	h[e] + na1[c] -> h[c] + na1[e]	1.17691e-21	1.34385e-20	2.05798e-22	8.63015e-18
Rxn1050	2 h[e] + na1[c] -> 2 h[c] + na1[e]	3.81224e-21	1.21042e-20	3.71163e-16	0
Rxn1051	3 h[e] + 2 na1[c] -> 3 h[c] + 2 na1[e]	8.58446e-21	6.04734e-21	3.87417e-21	0
Rxn1052	na1[e] + ac[e] -> ac[c] + na1[c]	1.62466e-20	1.13057e-20	1.70231e-16	0
Rxn1053	h[e] + akg[e] <=> h[c] + akg[c]	-10.1117	-15.3277	-18.2153	-13.9027
Rxn1054	h[e] + ala_L[e] -> h[c] + ala_L[c]	1.43067e-20	4.52508e-21	4.39943e-17	9.58798e-20
Rxn1055	h[c] + asn_L[c] <=> h[e] + asn_L[e]	10.1117	15.3277	18.2153	13.9026
Rxn1056	atp[c] + h2o[c] + aso3[c] -> adp[c] + h[c] + pi[c] + aso3[e]	1.93063e-21	1.12787e-21	5.27961e-17	3.61519e-17
Rxn1057	2 h[e] + asp_L[e] -> 2 h[c] + asp_L[c]	5.88088e-21	1.32277e-20	1.27601e-16	2.91862e-16
Rxn1058	h[e] + asp_L[e] -> h[c] + asp_L[c]	8.5031e-21	2.30976e-21	8.45032e-17	2.35421e-16
Rxn1059	nadp[c] + athr_L[c] <=> h[c] + nadph[c] + 2aobut[c]	-2.16491e-20	-3.15508e-21	1.74687e-16	3.85506e-17
Rxn1060	h[e] + ala_B[e] -> h[c] + ala_B[c]	1.93969e-20	7.505e-21	2.89053e-20	1.74369e-16
Rxn1061	atp[c] + h2o[c] + butso3[e] -> adp[c] + h[c] + pi[c] + butso3[c]	1.65483e-21	5.18806e-21	6.67466e-17	2.61172e-18
Rxn1062	h[e] + ca2[c] -> h[c] + ca2[e]	1.30019e-20	4.72439e-21	2.0747e-20	0
Rxn1063	atp[c] + h2o[c] + cd2[c] -> adp[c] + h[c] + pi[c] + cd2[e]	9.75552e-21	7.35184e-21	7.95431e-17	4.11836e-17
Rxn1064	h[e] + cd2[c] -> h[c] + cd2[e]	0	1.61343e-20	4.59581e-20	1.1328e-16
Rxn1065	atp[c] + h2o[c] + chol[e] -> adp[c] + h[c] + pi[c] + chol[c]	1.00468e-21	1.15975e-20	1.23903e-16	0
Rxn1066	h[e] + chol[e] -> h[c] + chol[c]	5.03422e-21	1.32196e-20	5.28545e-20	7.02037e-17
Rxn1067	succ[c] + cit[e] -> cit[c] + succ[e]	0.206343	4.70002e-10	1.13241e-21	0
Rxn1068	atp[c] + h2o[c] + cobalt2[c] -> adp[c] + h[c] + pi[c] + cobalt2[e]	1.69485e-20	8.62716e-21	1.69105e-17	8.17143e-17
Rxn1069	h[e] + cobalt2[c] -> h[c] + cobalt2[e]	1.87227e-21	1.35337e-20	4.23228e-20	1.38693e-16
Rxn1070	cobalt2[e] -> cobalt2[c]	1.35818e-20	6.84475e-21	1.21244e-16	2.2388e-16
Rxn1071	atp[c] + h2o[c] + colipa[c] -> adp[c] + h[c] + pi[c] + colipa[e]	3.25856e-21	5.62369e-21	8.75969e-17	9.81172e-17
Rxn1072	atp[c] + h2o[c] + cu2[c] -> adp[c] + h[c] + pi[c] + cu2[e]	2.63663e-22	8.4338e-21	2.58305e-19	5.03715e-18
Rxn1073	atp[c] + h2o[c] + cys_L[c] -> adp[c] + h[c] + pi[c] + cys_L[e]	1.81339e-21	5.09456e-21	0	3.02208e-20
Rxn1074	h[e] + ala_D[e] -> h[c] + ala_D[c]	9.46585e-21	1.07882e-20	1.4638e-20	4.1353e-16
Rxn1075	h[e] + ser_D[e] -> h[c] + ser_D[c]	1.61287e-21	3.08249e-20	2.25826e-20	3.81879e-21
Rxn1076	h[e] + fe2[e] -> h[c] + fe2[c]	3.3162e-21	7.54672e-21	1.16789e-16	1.55245e-20
Rxn1077	h[e] + fe2[c] -> h[c] + fe2[e]	1.87687e-21	6.84765e-21	3.91888e-17	9.0871e-17
Rxn1078	h[e] + enter[c] -> h[c] + enter[e]	3.82073e-21	1.08755e-20	1.22012e-16	1.19205e-16
Rxn1079	2 h[e] + fum[e] -> 2 h[c] + fum[c]	8.25466e-21	1.69286e-21	1.29408e-17	5.71556e-17
Rxn1080	atp[c] + h2o[c] + g3pc[e] -> adp[c] + h[c] + pi[c] + g3pc[c]	1.69777e-21	6.74831e-21	1.0421e-19	0
Rxn1081	atp[c] + h2o[c] + g3pe[e] -> adp[c] + h[c] + pi[c] + g3pe[c]	1.08004e-21	9.43561e-21	0	4.63208e-17
Rxn1082	atp[c] + h2o[c] + g3pg[e] -> adp[c] + h[c] + pi[c] + g3pg[c]	8.50676e-21	4.59258e-21	0	8.48139e-21
Rxn1083	atp[c] + h2o[c] + g3pi[e] -> adp[c] + h[c] + pi[c] + g3pi[c]	7.78531e-21	8.11314e-21	5.53501e-21	1.64153e-21
Rxn1084	atp[c] + h2o[c] + g3ps[e] -> adp[c] + h[c] + pi[c] + g3ps[c]	4.86631e-21	1.29401e-20	8.01303e-20	4.56158e-17
Rxn1085	h[e] + galct_D[e] <=> h[c] + galct_D[c]	9.18293e-21	-1.11791e-21	-7.04686e-17	1.05828e-17
Rxn1086	q8[c] + glc_D[e] + h2o[e] -> h[e] + q8h2[c] + glcn[e]	3.79159e-21	4.57323e-21	9.33866e-17	1.19469e-16
Rxn1087	h[e] + glcn[e] <=> h[c] + glcn[c]	-10.1117	-15.3277	-18.2152	-13.9026
Rxn1088	h[e] + glcr[e] <=> h[c] + glcr[c]	9.5512e-21	-3.20569e-21	2.19974e-17	5.61287e-17
Rxn1089	2 h[c] + glu_L[c] <=> 2 h[e] + glu_L[e]	20.2235	30.6554	36.4305	27.8053
Rxn1090	glyald[e] <=> glyald[c]	6.57914e-21	-1.33436e-20	8.07509e-17	9.63298e-17
Rxn1091	atp[c] + h2o[c] + glyb[e] -> adp[c] + h[c] + pi[c] + glyb[c]	2.25702e-21	2.33829e-21	1.28272e-17	0
Rxn1092	atp[c] + h2o[c] + glyc3p[e] -> glyc3p[c] + adp[c] + h[c] + pi[c]	9.6848e-21	1.06546e-20	3.45448e-17	8.95088e-21
Rxn1093	h[e] + glyc_R[e] <=> h[c] + glyc_R[c]	-10.1117	-15.3277	-18.2153	-13.9027
Rxn1094	na1[e] + glyclt[e] -> glyclt[c] + na1[c]	8.28187e-21	4.18783e-21	5.26979e-17	6.76556e-17
Rxn1095	glyc[c] <=> glyc[e]	-1	-1	-1	-1
Rxn1096	h[e] + gly[e] -> h[c] + gly[c]	1.49135e-21	9.53901e-21	1.37878e-20	1.59993e-16
Rxn1097	atp[c] + h2o[c] + hg2[c] -> adp[c] + h[c] + pi[c] + hg2[e]	3.66464e-21	1.02428e-20	1.01996e-17	4.86758e-16
Rxn1098	h[e] + hg2[c] -> h[c] + hg2[e]	1.44895e-20	2.0127e-21	2.61788e-17	4.11772e-20
Rxn1099	h[e] + his_L[e] <=> h[c] + his_L[c]	-10.1117	-15.3277	-18.2153	-13.9026
Rxn1100	h[e] + hom_L[c] -> h[c] + hom_L[e]	6.88606e-21	2.91983e-21	2.95543e-21	1.47088e-16
Rxn1101	na1[e] + inost[e] -> inost[c] + na1[c]	9.55666e-22	1.73104e-20	1.17971e-20	3.87235e-16
Rxn1102	atp[c] + h2o[c] + isetac[e] -> adp[c] + h[c] + pi[c] + isetac[c]	1.11739e-20	2.01847e-21	7.92876e-21	1.82949e-20
Rxn1103	atp[c] + h2o[c] + kdo2lipid4[c] -> adp[c] + h[c] + pi[c] + kdo2lipid4[e]	1.59033e-20	3.16798e-21	0	1.74499e-17
Rxn1104	h[e] + k[e] -> h[c] + k[c]	3.1601e-20	1.14045e-20	2.31507e-16	5.84551e-20
Rxn1105	h[e] + k[c] -> h[c] + k[e]	2.72834e-20	1.60446e-20	3.11121e-16	8.09337e-20
Rxn1106	atp[c] + h2o[c] + leu_L[e] -> adp[c] + h[c] + pi[c] + leu_L[c]	7.68461e-21	1.13139e-20	4.06438e-17	5.82582e-17
Rxn1107	atp[c] + h2o[c] + lipa[c] -> adp[c] + h[c] + pi[c] + lipa[e]	2.0408e-21	2.18576e-20	8.00142e-20	6.72849e-17
Rxn1108	atp[c] + h2o[c] + lipa_cold[c] -> adp[c] + h[c] + pi[c] + lipa_cold[e]	1.06955e-21	3.75284e-21	1.36088e-17	0
Rxn1109	2 h[e] + mal_D[e] -> 2 h[c] + mal_D[c]	3.7095e-21	1.50176e-20	1.25816e-17	0
Rxn1110	2 h[e] + mal_L[e] -> 2 h[c] + mal_L[c]	2.14457e-20	1.16373e-20	1.029e-20	4.66875e-20
Rxn1111	mg2[e] -> mg2[c]	9.54097e-21	1.43421e-20	1.46996e-20	0
Rxn1112	atp[c] + h2o[c] + mg2[e] -> adp[c] + h[c] + pi[c] + mg2[c]	1.73784e-21	1.49569e-20	2.07664e-17	2.83784e-17
Rxn1113	h[e] + mn2[c] -> h[c] + mn2[e]	1.44975e-21	2.29093e-20	1.51222e-20	6.14103e-17
Rxn1114	h[e] + mn2[e] -> h[c] + mn2[c]	0	1.67562e-20	8.31871e-17	3.94813e-17
Rxn1115	2 uaagmda[c] -> 2 h[c] + 2 udcpdp[c] + murein5p5p[e]	2.18934e-20	1.06082e-21	1.70894e-20	0
Rxn1116	uaagmda[c] + murein5p5p[e] -> h[c] + udcpdp[c] + murein5p5p5p[e]	0	6.59751e-21	4.85488e-17	1.3453e-15
Rxn1117	nh4[e] <=> nh4[c]	1	1	1	1
Rxn1118	adp[c] + h[c] + pi[c] + ni2[e] -> atp[c] + h2o[c] + ni2[c]	59.1812	90.5667	111.929	93.4306
Rxn1119	h[e] + ni2[c] -> h[c] + ni2[e]	59.1812	90.5667	111.929	93.4306
Rxn1120	ni2[e] -> ni2[c]	6.72239e-21	4.13285e-21	9.06688e-21	0
Rxn1121	atp[c] + h2o[c] + ni2[e] -> adp[c] + h[c] + pi[c] + ni2[c]	5.20074e-21	1.22272e-20	1.06805e-16	7.31669e-21
Rxn1122	nmn[e] -> nmn[c]	6.86943e-21	2.04906e-20	2.31293e-20	1.47423e-16
Rxn1123	h[e] + phe_L[e] <=> h[c] + phe_L[c]	-12.2496	-18.2404	-20.8715	-15.5589
Rxn1124	na1[e] + pnto_R[e] -> pnto_R[c] + na1[c]	4.14519e-21	4.66936e-21	3.44574e-16	7.52041e-20
Rxn1125	h[e] + skm[e] -> h[c] + skm[c]	6.66443e-21	3.0154e-20	8.97683e-20	1.00388e-16
Rxn1126	2 h[e] + succ[e] -> 2 h[c] + succ[c]	1.06778e-20	1.6135e-21	4.77838e-20	3.65647e-16
Rxn1127	dsbdrd[c] + dsbgox[e] -> dsbdox[c] + dsbgrd[e]	1.89865e-21	1.09001e-20	4.38026e-17	1.62856e-17
Rxn1128	thr_L[c] + h[e] -> h[c] + thr_L[e]	9.24869e-21	9.16483e-21	1.60692e-20	0
Rxn1129	h[e] + trp_L[e] <=> h[c] + trp_L[c]	-10.1117	-15.3277	-18.2153	-13.9026
Rxn1130	h[e] + tyr_L[e] <=> h[c] + tyr_L[c]	-10.1117	-15.3277	-18.2152	-13.9027
Rxn1131	h[e] + val_L[e] <=> h[c] + val_L[c]	-10.1117	-15.3277	-18.2152	-13.9026
Rxn1132	h[e] + thr_L[e] <=> h[c] + thr_L[c]	-10.1117	-15.3277	-18.2153	-13.9027
Rxn1133	so4[e] -> so4[c]	1	1	1	1
Rxn1134	h[e] + ser_L[e] <=> h[c] + ser_L[c]	-10.1117	-15.3277	-18.2153	-13.9027
Rxn1135	h[e] + pyr[e] -> h[c] + pyr[c]	0	1.05445e-20	3.5515e-20	0
Rxn1136	h[e] + pro_L[e] <=> h[c] + pro_L[c]	-10.1117	-15.3277	-18.2153	-13.9027
Rxn1137	h[e] + pepd[e] -> h[c] + pepd[c]	4.54678e-21	2.93913e-22	1.0456e-17	2.19489e-22
Rxn1138	h[e] + orn_L[e] <=> h[c] + orn_L[c]	-10.1117	-15.3277	-18.2153	-13.9026
Rxn1139	h[e] + met_L[e] <=> h[c] + met_L[c]	-10.1117	-15.3277	-18.2153	-13.9027
Rxn1140	h[e] + man[e] -> h[c] + man[c]	4.00465e-22	9.94746e-22	5.15316e-17	3.54551e-20
Rxn1141	h[e] + lys_L[e] <=> h[c] + lys_L[c]	-10.1117	-15.3277	-18.2153	-13.9026
Rxn1142	h[e] + leu_L[e] <=> h[c] + leu_L[c]	-10.1117	-15.3277	-18.2153	-13.9026
Rxn1143	h[e] + lac_L[e] <=> h[c] + lac_L[c]	-10.1117	-15.3277	-18.2153	-13.9027
Rxn1144	h[e] + ile_L[e] <=> h[c] + ile_L[c]	-10.1117	-15.3277	-18.2153	-13.9026
Rxn1145	h[c] + gln_L[c] <=> h[e] + gln_L[e]	10.1117	15.3277	18.2153	13.9026
Rxn1146	glc_D[e] -> glc_D[c]	0.1	0.1	0.1	0.1
Rxn1147	h[e] + fru[e] -> h[c] + fru[c]	1.04732e-21	6.87201e-21	6.78801e-21	1.73211e-21
Rxn1148	h[e] + cys_L[e] <=> h[c] + cys_L[c]	-10.1117	-15.3277	-18.2153	-13.9026
Rxn1149	h[e] + arg_L[e] <=> h[c] + arg_L[c]	-10.1117	-15.3277	-18.2153	-13.9026
Rxn1150	h[e] + 2aadp[e] -> h[c] + 2aadp[c]	6.89625e-21	2.18329e-21	2.26783e-21	3.08227e-20
Rxn1151	h[e] + ac[e] <=> h[c] + ac[c]	-10.1117	-15.3277	-18.2153	-13.9026
Rxn1152	h[e] + amet[e] -> h[c] + amet[c]	8.29711e-21	9.23575e-21	8.835e-17	1.74966e-16
Rxn1153	atp[c] + h2o[c] + ca2[c] -> adp[c] + h[c] + pi[c] + ca2[e]	4.61921e-22	1.11694e-20	3.66256e-17	2.45744e-16
Rxn1154	h[e] + lac_D[e] <=> h[c] + lac_D[c]	-10.1117	-15.3277	-18.2152	-13.9026
Rxn1155	h[e] + dcyt[e] -> h[c] + dcyt[c]	4.05279e-21	1.19402e-20	6.14355e-18	2.76725e-16
Rxn1156	h[e] + gal[e] -> h[c] + gal[c]	1.7183e-21	1.07618e-20	3.69286e-20	0
Rxn1157	h[e] + glc_D[e] -> h[c] + glc_D[c]	1.71259e-20	1.89358e-20	4.78384e-20	0
Rxn1158	h2o[e] <=> h2o[c]	1	1	1	1
Rxn1159	h[e] + inost[e] -> h[c] + inost[c]	2.44247e-20	2.1397e-20	1.38023e-16	2.63264e-20
Rxn1160	h[e] + malt[e] -> h[c] + malt[c]	2.59897e-21	9.21012e-21	0	4.4967e-20
Rxn1161	atp[c] + h2o[c] + mn2[c] -> adp[c] + h[c] + pi[c] + mn2[e]	1.12901e-20	4.64688e-21	1.12737e-16	3.00321e-21
Rxn1162	nac[e] -> nac[c]	4.32484e-20	2.59875e-20	0	9.23539e-17
Rxn1163	pheac[e] <=> pheac[c]	9.5259e-21	1.02419e-20	-1.16075e-16	-6.16843e-17
Rxn1164	h[e] + polyam[e] <=> h[c] + polyam[c]	2.82469e-21	3.61426e-21	6.35198e-17	-1.14892e-17
Rxn1165	2 h[e] + so4[e] -> 2 h[c] + so4[c]	1.08344e-20	1.02503e-20	9.96828e-17	9.66088e-18
Rxn1166	h[e] + spmd[e] <=> h[c] + spmd[c]	-10.1117	-15.3277	-18.2153	-13.9026
Rxn1167	h[e] + sprm[e] <=> h[c] + sprm[c]	4.47037e-21	6.81074e-21	1.74341e-17	-8.48955e-17
Rxn1168	atp[c] + h2o[c] + tchola[c] -> adp[c] + h[c] + pi[c] + tchola[e]	1.97792e-21	4.66251e-21	8.26025e-21	4.12451e-18
Rxn1169	h[e] + thymd[e] -> h[c] + thymd[c]	1.366e-20	1.35066e-20	2.38652e-16	3.5426e-17
Rxn1170	2 h[e] + urea[e] <=> 2 h[c] + urea[c]	1.85979e-20	3.16649e-20	-1.0383e-16	-2.52903e-17
Rxn1171	26dap_M[e] <=> 26dap_M[c]	-1.23463e-21	5.18976e-21	-1.70935e-16	-8.07668e-17
Rxn1172	4abut[e] <=> 4abut[c]	-1.74209e-20	4.43152e-20	3.44275e-16	-4.00576e-16
Rxn1173	acac[e] <=> acac[c]	-1.31008e-20	1.79046e-20	-1.15376e-16	3.94942e-17
Rxn1174	acald[e] <=> acald[c]	-4.94827	-8.09159	-1.40343e-16	-1.20973e-16
Rxn1175	acgam1p[e] <=> acgam1p[c]	-5.50653e-21	1.22931e-20	-6.2627e-17	-8.33766e-17
Rxn1176	acgam[e] <=> acgam[c]	-5.79871e-21	-3.41394e-21	-3.525e-16	-1.63524e-16
Rxn1177	acser[e] <=> acser[c]	-4.42005e-21	2.16078e-22	2.82162e-17	1.01985e-16
Rxn1178	ac[c] <=> ac[e]	-10.1117	-15.3277	-18.2153	-13.9026
Rxn1179	ade[e] <=> ade[c]	-4.39916	-5.50401	-3.36933	1.87918e-16
Rxn1180	adn[e] <=> adn[c]	-2.73502e-20	5.16072e-21	-1.28441e-16	1.11433e-16
Rxn1181	agm[e] <=> agm[c]	1.11052e-21	1.05523e-20	4.88085e-17	1.00403e-16
Rxn1182	akg[c] <=> akg[e]	-10.1117	-15.3277	-18.2153	-13.9027
Rxn1183	alaala[e] <=> alaala[c]	5.43314e-21	-1.65665e-20	-1.14149e-16	1.30296e-16
Rxn1184	ala_L[e] <=> ala_L[c]	-1.44315e-20	1.33211e-20	-8.18178e-18	-3.37656e-17
Rxn1185	alltn[e] <=> alltn[c]	-1.23626e-18	-4.19805e-18	3.23174e-16	8.3091e-16
Rxn1186	amp[e] <=> amp[c]	9.38147e-21	-5.08549e-21	-3.71562	-12.8773
Rxn1187	arg_L[c] <=> arg_L[e]	-10.1117	-15.3277	-18.2153	-13.9026
Rxn1188	asn_L[c] <=> asn_L[e]	-10.1117	-15.3277	-18.2153	-13.9026
Rxn1189	asp_L[e] <=> asp_L[c]	1.79122e-20	-8.46309e-21	-8.74105e-17	-1.14003e-16
Rxn1190	ala_B[e] <=> ala_B[c]	1.29181e-20	9.05943e-21	-8.18322e-17	3.07261e-16
Rxn1191	cgly[e] <=> cgly[c]	-4.20229e-21	1.11869e-20	2.3659e-17	-9.74142e-17
Rxn1192	chol[e] <=> chol[c]	1.79574e-20	3.63849e-21	-1.82534e-16	7.91613e-17
Rxn1193	cit[e] <=> cit[c]	-0.206343	-4.70002e-10	5.45663e-17	2.3669e-16
Rxn1194	cmp[e] <=> cmp[c]	8.53084e-21	-3.74144e-21	-2.73526e-17	4.62631e-17
Rxn1195	co2[e] <=> co2[c]	-9.07455e-22	2.07162e-20	1.18588e-16	-0.281933
Rxn1196	crn[e] <=> crn[c]	3.20257e-21	6.35404e-22	-9.6027e-18	3.45619e-17
Rxn1197	csn[e] <=> csn[c]	1.45107e-21	1.82326e-20	4.76269e-17	2.23249e-16
Rxn1198	cyan[e] <=> cyan[c]	-6.79898e-21	-3.37014e-21	-5.20589e-17	-1.21632e-16
Rxn1199	cys_L[c] <=> cys_L[e]	-10.1117	-15.3277	-18.2153	-13.9026
Rxn1200	cytd[e] <=> cytd[c]	-4.99598e-21	1.00159e-20	1.10434e-17	2.92139e-16
Rxn1201	ala_D[e] <=> ala_D[c]	5.45203e-21	4.74661e-21	-2.57648e-17	-4.98604e-16
Rxn1202	15dap[e] <=> 15dap[c]	-1.05972e-20	4.63671e-21	1.60339e-17	-3.05511e-17
Rxn1203	dca[e] <=> dca[c]	2.92315e-20	-2.4321e-20	7.41067e-17	1.22765e-16
Rxn1204	2ddglcn[e] <=> 2ddglcn[c]	-8.8218e-22	7.22573e-21	-1.60467e-17	-6.28838e-18
Rxn1205	dgmp[e] <=> dgmp[c]	-1.21197e-21	-1.56588e-20	-1.40938e-16	1.64878e-16
Rxn1206	dgsn[e] <=> dgsn[c]	-3.43149e-21	-3.19134e-21	-6.94169e-17	1.54589e-17
Rxn1207	dha[e] <=> dha[c]	-1.68831e-23	-2.80344e-21	2.32167e-17	-8.15128e-17
Rxn1208	din[e] <=> din[c]	9.42034e-21	2.34659e-21	2.43748e-16	5.89275e-16
Rxn1209	lac_D[c] <=> lac_D[e]	-10.1117	-15.3277	-18.2152	-13.9026
Rxn1210	dtmp[e] <=> dtmp[c]	6.88673e-21	5.913e-21	-1.61005e-16	-1.18219e-16
Rxn1211	dump[e] <=> dump[c]	-1.18898e-20	4.55706e-21	7.45645e-17	-2.96129e-17
Rxn1212	etoh[e] <=> etoh[c]	-9.84636e-13	-2.00904e-21	-5.92413	-1.36006
Rxn1213	f6p[e] <=> f6p[c]	-5.92877e-21	-1.08407e-20	-3.18501e-17	-1.68302e-16
Rxn1214	fald[e] <=> fald[c]	1.9628e-21	6.8019e-21	-4.25026e-17	2.71338e-17
Rxn1215	for[e] <=> for[c]	1.29048e-20	6.88264e-21	-1.79847e-17	-4.91626e-16
Rxn1216	fru[e] <=> fru[c]	4.005e-22	9.39437e-23	-1.51749e-17	2.99022e-16
Rxn1217	fum[e] <=> fum[c]	9.51496e-21	-3.49156e-21	-5.29836e-17	-1.67281e-16
Rxn1218	g1p[e] <=> g1p[c]	-2.60226e-21	4.34576e-21	4.54483e-17	1.63817e-16
Rxn1219	g6p[e] <=> g6p[c]	-1.95013e-21	1.19721e-21	1.84064e-16	2.91851e-16
Rxn1220	gal1p[e] <=> gal1p[c]	-1.44973e-21	-4.24114e-21	7.9983e-17	-1.12945e-16
Rxn1221	gal[e] <=> gal[c]	6.85332e-21	-1.34547e-20	2.10365e-16	-1.97838e-17
Rxn1222	galur[e] <=> galur[c]	6.63859e-21	1.7894e-21	-3.94622e-17	3.0085e-16
Rxn1223	gam6p[e] <=> gam6p[c]	-2.14845e-21	-1.32111e-20	1.64071e-16	1.04976e-16
Rxn1224	gdp[e] <=> gdp[c]	-2.99447e-21	1.33251e-20	2.45831e-16	-6.60354e-17
Rxn1225	glcn[c] <=> glcn[e]	-10.1117	-15.3277	-18.2152	-13.9026
Rxn1226	gln_L[c] <=> gln_L[e]	-10.1117	-15.3277	-18.2153	-13.9026
Rxn1227	glu_L[c] <=> glu_L[e]	-20.2235	-30.6554	-36.4305	-27.8053
Rxn1228	glyc3p[e] <=> glyc3p[c]	9.70108e-21	2.76827e-21	-2.17632e-16	5.29696e-17
Rxn1229	glyc_R[c] <=> glyc_R[e]	-10.1117	-15.3277	-18.2153	-13.9027
Rxn1230	glyclt[e] <=> glyclt[c]	-3.32786e-21	-5.78033e-21	7.18218e-18	4.84207e-17
Rxn1231	gly[e] <=> gly[c]	1.32953e-20	2.99322e-20	7.98073e-17	-3.09019e-16
Rxn1232	gmp[e] <=> gmp[c]	-3.54247e-21	1.88824e-21	-6.66201e-17	-1.13097e-16
Rxn1233	gthrd[e] <=> gthrd[c]	3.36929e-21	-4.45895e-21	5.48617e-17	-4.21077e-17
Rxn1234	gtp[e] <=> gtp[c]	-20.5815	-32.1962	-44.7689	-40.9766
Rxn1235	gua[e] <=> gua[c]	-1.44304e-20	3.04562e-21	-3.15727e-16	-4.23147e-17
Rxn1236	h2o2[e] <=> h2o2[c]	5.48887e-21	9.12106e-21	-1.7163e-16	1.12376e-17
Rxn1237	h2s[e] <=> h2s[c]	-0.496916	-0.242863	-3.46376e-15	1.79308e-15
Rxn1238	his_L[c] <=> his_L[e]	-10.1117	-15.3277	-18.2153	-13.9026
Rxn1239	hom_L[e] <=> hom_L[c]	-1.94698e-20	3.85989e-20	-1.30878e-17	3.36415e-16
Rxn1240	hxan[e] <=> hxan[c]	-16.9362	-25.3843	-31.4659	-29.4658
Rxn1241	ile_L[c] <=> ile_L[e]	-10.1117	-15.3277	-18.2153	-13.9026
Rxn1242	imp[e] <=> imp[c]	-9.82928e-21	-1.88599e-20	1.9696e-16	-1.85015e-16
Rxn1243	ins[e] <=> ins[c]	-4.13955e-21	-1.96911e-20	1.63599e-16	-1.00487e-16
Rxn1244	inost[e] <=> inost[c]	-1.58711e-20	-7.7103e-21	2.55924e-16	2.72457e-18
Rxn1245	lcts[e] <=> lcts[c]	-1.02516e-20	5.11731e-22	-1.23106e-17	1.11186e-16
Rxn1246	leu_L[c] <=> leu_L[e]	-10.1117	-15.3277	-18.2153	-13.9026
Rxn1247	lac_L[c] <=> lac_L[e]	-10.1117	-15.3277	-18.2153	-13.9027
Rxn1248	lys_L[c] <=> lys_L[e]	-10.1117	-15.3277	-18.2153	-13.9026
Rxn1249	lyx_L[e] <=> lyx_L[c]	5.01384e-21	-1.02598e-19	-1.19244e-16	3.04743e-15
Rxn1250	mal_L[e] <=> mal_L[c]	-2.05733e-20	6.43268e-21	1.8077e-18	1.30139e-16
Rxn1251	malt[e] <=> malt[c]	7.74096e-21	-3.63872e-22	8.25597e-18	1.51387e-16
Rxn1252	man6p[e] <=> man6p[c]	-2.98888e-21	1.01328e-20	-2.34668e-16	-7.96514e-17
Rxn1253	met_L[c] <=> met_L[e]	-10.1117	-15.3277	-18.2153	-13.9027
Rxn1254	mnl[e] <=> mnl[c]	8.73256e-21	4.30487e-21	4.71128e-17	-7.02812e-17
Rxn1255	no2[e] <=> no2[c]	3.8477e-22	1.85443e-13	-8.15124e-17	-6.83522e-17
Rxn1256	no3[e] <=> no3[c]	1.3928e-21	-5.33062e-21	5.33797e-17	1.42045e-17
Rxn1257	o2s[e] <=> o2s[c]	-7.4468e-21	2.28404e-21	-1.97357e-17	3.21618e-17
Rxn1258	o2[e] <=> o2[c]	2.1	4.35	9.15	14.1
Rxn1259	ocdca[e] -> ocdca[c]	3.4015e-20	2.46694e-20	0	6.78135e-20
Rxn1260	octa[e] <=> octa[c]	2.21611e-20	3.04824e-20	-3.61956e-17	3.80269e-16
Rxn1261	orn_L[c] <=> orn_L[e]	-10.1117	-15.3277	-18.2153	-13.9026
Rxn1262	orot[e] <=> orot[c]	-2.52605e-21	-6.41264e-21	-1.72611e-17	1.5443e-16
Rxn1263	pacald[e] <=> pacald[c]	1.94666e-20	-4.312e-20	-1.26606e-16	-1.23305e-16
Rxn1264	phe_L[c] <=> phe_L[e]	-7.97385	-12.415	-15.559	-12.2464
Rxn1265	pi[e] <=> pi[c]	-20.1017	-28.3114	-34.196	-39.6161
Rxn1266	pnto_R[e] <=> pnto_R[c]	-1.6547e-20	-4.57062e-21	-2.0345e-16	4.20289e-16
Rxn1267	pro_L[c] <=> pro_L[e]	-10.1117	-15.3277	-18.2153	-13.9027
Rxn1268	pser_L[e] <=> pser_L[c]	-1.12448e-21	2.55171e-20	3.22302e-17	1.22522e-16
Rxn1269	ptrc[e] <=> ptrc[c]	-1.01417e-21	7.71103e-21	-4.46011e-17	-3.00945e-17
Rxn1270	pyr[e] <=> pyr[c]	1.61855e-20	-1.20556e-20	3.02808e-16	4.51437e-16
Rxn1271	r5p[e] <=> r5p[c]	-3.59165e-21	2.93121e-21	9.82135e-17	4.4397e-16
Rxn1272	rib_D[e] <=> rib_D[c]	-1.02206e-20	-1.00742e-20	2.85937e-16	-8.12313e-17
Rxn1273	ser_L[c] <=> ser_L[e]	-10.1117	-15.3277	-18.2153	-13.9027
Rxn1274	skm[e] <=> skm[c]	2.87123e-20	-5.60765e-20	-1.47677e-16	-2.34431e-16
Rxn1275	so3[e] <=> so3[c]	8.44187e-21	-1.27963e-20	-1.364e-17	9.09963e-17
Rxn1276	spmd[c] <=> spmd[e]	-10.1117	-15.3277	-18.2153	-13.9026
Rxn1277	succ[e] <=> succ[c]	-0.412799	4.70002e-10	3.43736e-16	-1.90802e-16
Rxn1278	sucr[e] <=> sucr[c]	-5.14305e-21	7.89109e-21	-3.67806e-17	-5.84566e-17
Rxn1279	tcynt[e] <=> tcynt[c]	1.34212e-20	9.45256e-21	1.96805e-17	1.02699e-16
Rxn1280	thymd[e] <=> thymd[c]	-9.66727e-21	-7.21776e-21	-2.05933e-16	-2.79091e-17
Rxn1281	thr_L[c] <=> thr_L[e]	-10.1117	-15.3277	-18.2153	-13.9027
Rxn1282	thym[e] <=> thym[c]	1.7472e-20	3.00586e-21	-1.1071e-16	-7.89942e-17
Rxn1283	tre[e] <=> tre[c]	5.42984e-21	3.47687e-21	8.04516e-17	6.93594e-18
Rxn1284	trp_L[c] <=> trp_L[e]	-10.1117	-15.3277	-18.2153	-13.9026
Rxn1285	tsul[e] <=> tsul[c]	-1.58705e-20	-1.50851e-20	-1.47782e-17	4.5568e-18
Rxn1286	tyr_L[c] <=> tyr_L[e]	-10.1117	-15.3277	-18.2152	-13.9027
Rxn1287	uacgam[e] <=> uacgam[c]	8.62786e-21	8.40912e-21	-3.97341e-17	1.44438e-16
Rxn1288	udpacgal[e] <=> udpacgal[c]	-8.97879e-21	-9.05521e-21	1.27517e-16	-1.08321e-16
Rxn1289	udpgal[e] <=> udpgal[c]	-1.59631e-20	1.30537e-20	2.17065e-17	1.72815e-16
Rxn1290	udpglcur[e] <=> udpglcur[c]	1.22049e-20	-1.05034e-20	-2.66776e-17	2.57645e-16
Rxn1291	udpg[e] <=> udpg[c]	4.2891e-21	8.06616e-21	1.37616e-16	3.08651e-16
Rxn1292	ump[e] <=> ump[c]	-5.283e-21	-1.00866e-20	8.95856e-17	1.55562e-16
Rxn1293	ura[c] <=> ura[e]	-7.29142e-21	-8.91628e-21	1.35056e-16	-2.27943e-16
Rxn1294	uri[e] <=> uri[c]	6.29153e-21	-6.30702e-22	9.65097e-17	1.10839e-16
Rxn1295	val_L[c] <=> val_L[e]	-10.1117	-15.3277	-18.2152	-13.9026
Rxn1296	xan[e] <=> xan[c]	-2.17087e-20	-2.87738e-21	7.07341e-17	-3.15553e-17
Rxn1297	xmp[e] <=> xmp[c]	9.81581e-21	-7.38024e-21	-1.71911e-16	-3.77028e-17
Rxn1298	xyl_D[e] <=> xyl_D[c]	-6.71337e-21	-7.79308e-21	2.6932e-17	9.12076e-17
Rxn1299	xylu_L[e] <=> xylu_L[c]	-5.61301e-21	9.51753e-20	2.67495e-17	-3.0361e-15
Rxn1300	clavulanate[e] <=> clavulanate[c]	-1.97494e-20	9.10425e-21	3.34289e-16	2.11664e-17
Rxn1301	cephc[e] <=> cephc[c]	-4.3064e-21	-2.10367e-21	3.39636e-18	-9.09938e-17
Rxn1302	oaa[e] <=> oaa[c]	-4.72401e-21	-2.04137e-20	-6.44677e-17	3.13064e-17
Rxn1303	clavamcarboxylate[e] <=> clavamcarboxylate[c]	1.17319e-20	-3.41155e-20	2.03048e-16	-1.91027e-16
Rxn1304	alanylclavam[e] <=> alanylclavam[c]	4.02322e-20	-1.18266e-20	-3.47564e-17	-3.12276e-17
Rxn1305	tre[c] + h2o[c] <=> 2 glc_D[c]	-5.83947e-21	9.82314e-21	7.35259e-17	-1.39857e-16
Rxn1306	xylu_L[c] <=> lyx_L[c]	-5.51858e-21	1.03176e-19	1.57814e-16	-3.05674e-15
Rxn1307	dtgt[e] <=> dtgt[c]	9.13096e-21	6.51305e-21	-1.49538e-16	-1.33202e-16
Rxn1308	galur[c] <=> dtgt[c]	-4.25809e-21	1.30482e-20	1.95448e-16	-2.54251e-16
Rxn1309	Dall[e] <=> Dall[c]	-5.4787e-21	4.85014e-21	7.04665e-17	9.56822e-17
Rxn1310	atp[c] + Dall[c] <=> adp[c] + all6p[c]	1.99444e-21	9.42335e-21	1.23171e-16	1.59462e-16
Rxn1311	lys_L[c] <=> 15dap[c] + co2[c]	1.30984e-20	1.34874e-20	-6.29973e-17	7.85575e-17
Rxn1312	mndl[e] <=> mndl[c]	5.2201e-21	1.89412e-21	9.26789e-17	6.50431e-17
Rxn1313	mndl[c] <=> cyan[c] + bzal[c]	-2.55641e-21	1.49308e-20	5.3413e-18	3.89681e-17
Rxn1314	xyl_D[c] <=> xylu_D[c]	6.9986e-21	-7.30661e-21	-4.34207e-17	-5.39028e-17
Rxn1315	cn[e] <=> cn[c]	3.10915e-21	-1.23296e-20	3.02137e-17	4.93142e-17
Rxn1316	tsul[c] + cn[c] <=> so3[c] + tcynt[c]	-9.85713e-21	-8.27997e-21	-1.34954e-16	7.68755e-17
Rxn1317	sucys[e] <=> sucys[c]	6.07296e-21	3.45645e-21	1.95294e-17	2.43415e-17
Rxn1318	acser[c] + tsul[c] <=> sucys[c] + ac[c]	7.43909e-21	-1.15862e-20	7.4642e-17	-1.31953e-16
Rxn1319	digalur[e] <=> digalur[c]	5.65164e-21	-1.03753e-20	1.22306e-16	-6.05368e-17
Rxn1320	digalur[c] + h2o[c] <=> 2 galur[c]	-1.19395e-20	-6.96821e-21	1.50992e-16	-2.04968e-16
Rxn1321	xil[e] <=> xil[c]	-4.48323e-21	-1.74047e-21	1.10652e-16	-2.95087e-17
Rxn1322	xil[c] + nadp[c] <=> xylu_L[c] + nadph[c] + h[c]	7.59544e-22	-5.47331e-21	1.38286e-16	-7.09887e-17
EX_h(e)	h[e] <=>	39.1763	58.2391	66.2017	53.7312
EX_4abut(e)	4abut[e] ->	1.17222e-21	1.47888e-20	8.08103e-17	0
EX_acgam(e)	acgam[e] ->	1.70403e-20	4.70456e-22	1.39281e-16	9.85048e-17
EX_arbtn_fe3(e)	arbtn_fe3[e] ->	4.98214e-21	1.83299e-21	2.48552e-21	3.05601e-21
EX_cpgn(e)	cpgn[e] ->	3.86757e-21	1.3007e-21	5.56931e-17	6.39256e-17
EX_cu(e)	cu[e] ->	1.45549e-20	8.54126e-21	8.28765e-16	1.37594e-16
EX_ddca(e)	ddca[e] ->	2.05477e-20	6.43485e-21	9.40667e-17	1.89792e-16
EX_ttdca(e)	ttdca[e] ->	3.81391e-22	5.11295e-20	3.78087e-16	2.25587e-20
EX_ttdcea(e)	ttdcea[e] ->	2.73162e-20	3.68728e-20	1.17814e-19	2.28906e-19
EX_hdca(e)	hdca[e] ->	2.14502e-20	9.28204e-21	1.05004e-16	1.44106e-16
EX_hdcea(e)	hdcea[e] ->	4.49845e-21	2.20388e-21	5.08298e-18	0
EX_ocdca(e)	ocdca[e] ->	0	7.31443e-21	8.81411e-17	0
EX_ocdcea(e)	ocdcea[e] ->	1.0785e-22	4.70029e-21	3.8922e-17	8.00007e-17
EX_hxa(e)	hxa[e] ->	6.13986e-21	4.29078e-20	4.04879e-16	9.9399e-21
EX_fe3dhbzs(e)	fe3dhbzs[e] ->	6.59595e-21	2.22395e-21	5.63408e-18	2.19945e-17
EX_fe3hox(e)	fe3hox[e] ->	2.45731e-21	1.0822e-20	1.53994e-17	1.34901e-16
EX_fecrm(e)	fecrm[e] ->	4.55126e-21	6.3002e-21	1.62401e-17	1.80534e-18
EX_feenter(e)	feenter[e] ->	1.90488e-21	1.89086e-21	2.24306e-18	1.26622e-17
EX_feoxam(e)	feoxam[e] ->	1.86843e-22	4.71424e-21	1.89587e-17	1.24303e-21
EX_gln_L(e)	gln_L[e] ->	7.67002e-21	5.98394e-22	1.30579e-16	0
EX_k(e)	k[e] <=>	4.50629e-22	3.27742e-21	-4.88399e-17	-4.31109e-18
EX_5aop(e)	5aop[e] ->	1.30626e-18	1.58732e-20	0	2.31642e-20
EX_cholate(e)	cholate[e] ->	3.76548e-21	3.17765e-21	1.17111e-20	4.76583e-23
EX_gchola(e)	gchola[e] ->	0	1.96527e-21	2.51695e-21	7.18047e-18
EX_thm(e)	thm[e] ->	1.26469e-21	2.2857e-20	3.80203e-20	5.44646e-16
EX_ala_D(e)	ala_D[e] ->	4.00019e-21	5.64355e-21	1.8919e-17	1.35732e-16
EX_asn_L(e)	asn_L[e] ->	7.78006e-21	2.94373e-21	1.03768e-16	4.11312e-20
EX_glu_L(e)	glu_L[e] ->	4.57984e-21	5.66806e-21	3.31838e-21	4.17508e-20
EX_malt(e)	malt[e] ->	8.71633e-21	3.16217e-21	3.74242e-17	6.67103e-17
EX_pi(e)	pi[e] <=>	60.4269	87.2782	104.823	107.038
EX_glyc_R(e)	glyc_R[e] ->	4.95546e-21	1.85847e-20	0	9.43559e-17
EX_na1(e)	na1[e] <=>	1.38556e-21	-4.57375e-22	1.72116e-17	2.54871e-17
EX_ac(e)	ac[e] ->	1.66163e-20	8.43612e-21	1.87539e-20	5.41946e-20
EX_akg(e)	akg[e] ->	1.56688e-20	1.18648e-20	1.16085e-20	0
EX_ala_L(e)	ala_L[e] ->	4.28785e-21	9.22148e-21	1.41315e-16	2.53023e-16
EX_aso3(e)	aso3[e] ->	7.03862e-22	3.32392e-23	1.19826e-18	6.64901e-18
EX_asp_L(e)	asp_L[e] ->	7.4806e-21	6.74173e-21	5.07066e-22	4.94781e-20
EX_ala_B(e)	ala_B[e] ->	7.67089e-23	1.92861e-20	1.90445e-16	1.24801e-16
EX_butso3(e)	butso3[e] ->	4.59329e-22	2.53095e-20	1.17433e-21	5.70886e-17
EX_ca2(e)	ca2[e] ->	7.89391e-22	6.74483e-21	2.16611e-17	4.2106e-21
EX_cd2(e)	cd2[e] ->	3.60445e-21	1.09521e-21	0	3.50589e-17
EX_chol(e)	chol[e] ->	3.06161e-21	2.01539e-21	1.7116e-20	4.86163e-17
EX_cit(e)	cit[e] ->	1.13876e-20	1.923e-20	1.36929e-16	8.67752e-21
EX_succ(e)	succ[e] ->	0.619142	4.7877e-21	2.17268e-21	1.30017e-16
EX_cobalt2(e)	cobalt2[e] ->	6.21188e-22	1.34438e-21	2.11558e-20	7.39674e-21
EX_colipa(e)	colipa[e] ->	2.43374e-22	1.43748e-21	8.42816e-17	1.4091e-16
EX_cu2(e)	cu2[e] <=>	-3.29151e-21	-2.4678e-20	-6.38265e-16	8.46795e-17
EX_cys_L(e)	cys_L[e] ->	2.74466e-23	1.20428e-20	1.79798e-20	1.37238e-16
EX_ser_D(e)	ser_D[e] ->	5.26646e-21	3.38145e-21	9.69715e-21	1.12099e-16
EX_fe2(e)	fe2[e] <=>	-1.38668e-22	-8.06959e-21	1.26998e-17	2.67991e-16
EX_enter(e)	enter[e] ->	1.02803e-21	2.79511e-21	2.46367e-21	3.62571e-21
EX_fum(e)	fum[e] ->	4.28233e-22	1.55733e-20	9.44084e-21	9.97375e-17
EX_g3pc(e)	g3pc[e] ->	2.49113e-20	1.06604e-20	7.9348e-17	1.6832e-16
EX_g3pe(e)	g3pe[e] ->	7.54891e-21	6.23203e-22	6.99912e-21	0
EX_g3pg(e)	g3pg[e] ->	4.73912e-21	2.23007e-21	1.17623e-20	1.38692e-17
EX_g3pi(e)	g3pi[e] ->	2.90273e-21	1.34923e-20	2.29777e-18	5.54586e-20
EX_g3ps(e)	g3ps[e] ->	8.62417e-21	1.53345e-20	1.95126e-16	5.23905e-17
EX_galct_D(e)	galct_D[e] ->	8.01931e-22	2.11746e-20	4.34456e-21	5.16025e-21
EX_glc_D(e)	glc_D[e] <=>	-0.1	-0.1	-0.1	-0.1
EX_h2o(e)	h2o[e] <=>	-1	-1	-1	-1
EX_glcn(e)	glcn[e] ->	7.51991e-21	4.29252e-21	2.13442e-18	6.66969e-17
EX_glcr(e)	glcr[e] ->	2.19729e-21	2.54784e-21	8.6438e-18	0
EX_glyald(e)	glyald[e] ->	2.82702e-21	1.21893e-20	7.36817e-21	2.66727e-16
EX_glyb(e)	glyb[e] ->	1.11996e-20	2.86622e-21	9.05777e-21	2.86553e-17
EX_glyc3p(e)	glyc3p[e] ->	7.37503e-21	6.77868e-21	4.08172e-17	0
EX_glyclt(e)	glyclt[e] ->	0	2.01683e-20	1.0612e-20	4.78285e-21
EX_glyc(e)	glyc[e] <=>	-1	-1	-1	-1
EX_gly(e)	gly[e] ->	9.68052e-21	7.4975e-21	1.36004e-20	1.64249e-16
EX_hg2(e)	hg2[e] ->	2.55316e-21	2.63944e-21	7.22317e-17	1.90469e-16
EX_his_L(e)	his_L[e] ->	4.05874e-21	3.49308e-21	4.82256e-20	4.15376e-21
EX_hom_L(e)	hom_L[e] ->	1.03361e-20	3.06696e-21	1.16252e-16	5.19534e-20
EX_inost(e)	inost[e] ->	8.03262e-21	4.37837e-21	2.78926e-20	2.29682e-20
EX_isetac(e)	isetac[e] ->	5.45365e-22	2.05553e-21	2.0518e-17	3.51051e-20
EX_kdo2lipid4(e)	kdo2lipid4[e] ->	1.02684e-20	3.05975e-21	5.1433e-18	0
EX_leu_L(e)	leu_L[e] ->	9.67573e-22	1.28893e-20	2.53628e-17	0
EX_lipa(e)	lipa[e] ->	0	1.71502e-20	1.1195e-20	0
EX_lipa_cold(e)	lipa_cold[e] ->	5.62612e-22	2.97164e-21	2.64131e-17	2.72399e-17
EX_mal_D(e)	mal_D[e] ->	5.56809e-21	6.57447e-21	1.68853e-20	6.82933e-17
EX_mal_L(e)	mal_L[e] ->	6.18921e-21	4.14447e-21	9.94317e-17	1.00761e-17
EX_mg2(e)	mg2[e] <=>	-3.97123e-21	1.45155e-20	1.03404e-16	1.72027e-17
EX_mn2(e)	mn2[e] <=>	2.09277e-21	-4.80249e-21	3.60656e-17	5.34748e-17
EX_murein5p5p(e)	murein5p5p[e] ->	7.82092e-20	1.22026e-20	5.24347e-21	0
EX_murein5p5p5p(e)	murein5p5p5p[e] ->	0	2.4107e-21	2.04261e-17	1.54394e-15
EX_nh4(e)	nh4[e] <=>	-1	-1	-1	-1
EX_ni2(e)	ni2[e] ->	1.17452e-20	5.42944e-21	1.25538e-21	6.71033e-20
EX_nmn(e)	nmn[e] ->	4.43906e-21	1.28787e-21	7.32293e-17	4.12651e-21
EX_phe_L(e)	phe_L[e] ->	4.27576	5.82542	5.31253	3.31243
EX_pnto_R(e)	pnto_R[e] ->	1.79255e-20	1.80798e-21	8.26428e-21	1.25929e-16
EX_skm(e)	skm[e] ->	1.08615e-22	6.97794e-21	8.01334e-21	0
EX_dsbgox(e)	dsbgox[e] ->	8.89416e-22	3.11707e-21	1.336e-22	5.46766e-21
EX_dsbgrd(e)	dsbgrd[e] ->	1.87154e-21	1.03193e-20	5.7047e-17	4.41814e-17
EX_thr_L(e)	thr_L[e] ->	1.90979e-20	4.95458e-21	3.37595e-20	0
EX_trp_L(e)	trp_L[e] ->	1.07968e-21	5.94704e-21	8.65172e-21	1.2806e-21
EX_tyr_L(e)	tyr_L[e] ->	1.02307e-20	1.11485e-20	2.14305e-20	0
EX_val_L(e)	val_L[e] ->	0	2.14464e-20	6.13291e-21	2.04812e-16
EX_so4(e)	so4[e] <=>	-1	-1	-1	-1
EX_ser_L(e)	ser_L[e] ->	3.24653e-21	1.33203e-20	4.30393e-20	4.02773e-16
EX_pyr(e)	pyr[e] ->	2.02505e-21	1.60906e-21	8.55277e-21	2.32002e-17
EX_pro_L(e)	pro_L[e] ->	3.75512e-21	1.43618e-20	1.36299e-16	1.15303e-16
EX_pepd(e)	pepd[e] ->	5.26909e-21	9.78871e-22	0	5.69111e-17
EX_orn_L(e)	orn_L[e] ->	8.75773e-22	3.34201e-21	3.48153e-21	1.88042e-20
EX_met_L(e)	met_L[e] ->	1.02706e-20	6.25665e-21	8.00709e-17	2.24534e-20
EX_man(e)	man[e] ->	1.32767e-21	7.8513e-21	4.21991e-20	1.47045e-20
EX_lys_L(e)	lys_L[e] ->	9.14168e-21	2.29694e-20	4.7461e-21	1.98998e-20
EX_lac_L(e)	lac_L[e] ->	5.42212e-19	2.0187e-20	8.88856e-17	3.6192e-16
EX_ile_L(e)	ile_L[e] ->	4.1042e-21	1.05626e-20	3.50516e-20	1.30152e-16
EX_fru(e)	fru[e] ->	3.52886e-21	2.28145e-21	5.13261e-17	0
EX_arg_L(e)	arg_L[e] ->	2.40538e-21	1.34047e-20	1.00465e-17	1.8457e-16
EX_2aadp(e)	2aadp[e] ->	2.76367e-21	4.83778e-21	8.50697e-21	1.28676e-16
EX_amet(e)	amet[e] ->	3.60215e-22	1.32947e-20	8.6665e-21	3.55368e-20
EX_lac_D(e)	lac_D[e] ->	6.1382e-22	5.30078e-21	1.099e-16	1.68015e-16
EX_dcyt(e)	dcyt[e] ->	2.79429e-21	3.57759e-21	4.947e-17	9.3547e-21
EX_gal(e)	gal[e] ->	4.58979e-21	3.97616e-21	7.92631e-21	0
EX_nac(e)	nac[e] ->	9.56725e-21	1.10927e-20	2.86353e-16	2.53462e-20
EX_pheac(e)	pheac[e] ->	3.05378e-22	3.1839e-21	1.78221e-17	1.85143e-20
EX_polyam(e)	polyam[e] ->	1.04243e-21	6.28e-21	1.14424e-18	0
EX_spmd(e)	spmd[e] ->	0	1.10374e-21	0	4.99468e-18
EX_sprm(e)	sprm[e] ->	3.04373e-21	1.49082e-21	2.46788e-17	0
EX_tchola(e)	tchola[e] ->	2.37581e-21	1.52768e-22	0	0
EX_thymd(e)	thymd[e] ->	4.37952e-21	1.13424e-21	4.09835e-21	0
EX_urea(e)	urea[e] ->	1.4889e-21	6.80122e-21	3.86186e-17	4.78591e-20
EX_26dap_M(e)	26dap_M[e] ->	7.62892e-21	9.50564e-21	1.86765e-16	0
EX_acac(e)	acac[e] ->	9.84463e-21	8.12579e-22	1.42195e-20	1.49493e-17
EX_acald(e)	acald[e] ->	4.94827	8.09159	3.43938e-17	1.76113e-16
EX_acgam1p(e)	acgam1p[e] ->	1.71992e-21	5.48099e-22	8.7155e-17	0
EX_acser(e)	acser[e] ->	1.24626e-21	7.78567e-21	0	1.39666e-20
EX_ade(e)	ade[e] ->	4.39916	5.50401	3.36933	1.55741e-17
EX_adn(e)	adn[e] ->	2.30459e-20	2.12443e-21	1.29068e-16	1.90511e-20
EX_agm(e)	agm[e] ->	1.94423e-22	6.47391e-21	3.64725e-18	3.37055e-21
EX_alaala(e)	alaala[e] ->	2.04572e-21	1.40366e-20	1.64322e-17	0
EX_alltn(e)	alltn[e] ->	1.22884e-18	4.22011e-18	1.3085e-18	8.24823e-19
EX_amp(e)	amp[e] ->	0	9.83522e-21	3.71562	12.8773
EX_cgly(e)	cgly[e] ->	2.56709e-21	8.3652e-21	4.57896e-22	1.39722e-16
EX_cmp(e)	cmp[e] ->	3.64313e-21	3.28325e-21	2.44555e-17	0
EX_co2(e)	co2[e] ->	0	5.38365e-21	1.72586e-20	0.281933
EX_crn(e)	crn[e] ->	6.50586e-21	3.47784e-21	2.84662e-20	2.60241e-20
EX_csn(e)	csn[e] ->	4.15967e-21	6.36382e-21	8.58412e-21	4.01107e-20
EX_cyan(e)	cyan[e] ->	1.5785e-20	2.82336e-21	5.81939e-17	1.27323e-16
EX_cytd(e)	cytd[e] ->	4.87256e-21	1.9153e-21	1.74144e-20	3.00498e-20
EX_15dap(e)	15dap[e] ->	1.16176e-20	1.18844e-21	2.91056e-18	1.96554e-17
EX_dca(e)	dca[e] ->	1.8417e-21	4.01868e-20	6.44038e-17	0
EX_2ddglcn(e)	2ddglcn[e] ->	4.55643e-21	2.50323e-21	2.07812e-20	0
EX_dgmp(e)	dgmp[e] ->	6.78827e-22	9.31151e-21	2.63159e-17	0
EX_dgsn(e)	dgsn[e] ->	9.22004e-21	2.58892e-21	1.20731e-18	2.78799e-17
EX_dha(e)	dha[e] ->	2.96979e-21	5.04966e-21	2.67339e-17	7.27408e-17
EX_din(e)	din[e] ->	3.9665e-22	8.29296e-21	0	2.69701e-16
EX_dtmp(e)	dtmp[e] ->	9.39002e-22	4.94118e-21	1.47347e-16	8.83368e-17
EX_dump(e)	dump[e] ->	8.71904e-21	2.51933e-21	3.38027e-21	1.89356e-16
EX_etoh(e)	etoh[e] ->	9.84636e-13	7.27606e-21	5.92413	1.36006
EX_f6p(e)	f6p[e] ->	4.23397e-21	1.12239e-20	2.08871e-17	1.50412e-16
EX_fald(e)	fald[e] ->	6.12485e-22	8.82628e-21	1.0051e-16	6.67789e-17
EX_for(e)	for[e] ->	1.43942e-21	4.12267e-21	1.81968e-20	3.36934e-16
EX_g1p(e)	g1p[e] ->	1.26426e-20	6.53636e-21	8.22518e-20	1.36494e-20
EX_g6p(e)	g6p[e] ->	1.30952e-21	1.04915e-21	0	0
EX_gal1p(e)	gal1p[e] ->	2.99363e-21	4.08553e-21	6.66714e-17	1.41883e-16
EX_galur(e)	galur[e] ->	6.41131e-21	5.05922e-21	9.23073e-17	2.47904e-20
EX_gam6p(e)	gam6p[e] ->	7.56278e-21	1.14787e-20	2.84345e-20	-8.09815e-33
EX_gdp(e)	gdp[e] ->	9.39106e-21	1.07995e-20	1.96762e-21	1.78164e-17
EX_gmp(e)	gmp[e] ->	1.89162e-20	6.29834e-21	3.46008e-17	1.46115e-16
EX_gthrd(e)	gthrd[e] ->	5.19546e-21	6.25522e-21	9.35703e-17	1.30621e-16
EX_gtp(e)	gtp[e] ->	20.5815	32.1962	44.7689	40.9766
EX_gua(e)	gua[e] ->	7.70306e-21	8.03438e-22	5.34271e-22	4.01476e-18
EX_h2o2(e)	h2o2[e] ->	0	5.81664e-21	4.91394e-17	0
EX_h2s(e)	h2s[e] ->	0.496916	0.242863	3.49751e-15	2.77644e-16
EX_hxan(e)	hxan[e] ->	16.9362	25.3843	31.4659	29.4658
EX_imp(e)	imp[e] ->	1.2784e-20	1.50014e-20	5.18385e-21	9.08009e-17
EX_ins(e)	ins[e] ->	2.99599e-21	9.17568e-21	8.33389e-23	0
EX_lcts(e)	lcts[e] ->	0	9.06634e-21	1.30328e-20	3.4895e-20
EX_lyx_L(e)	lyx_L[e] ->	2.9197e-21	1.00601e-19	2.16364e-16	0
EX_man6p(e)	man6p[e] ->	2.64712e-21	3.72679e-21	1.62431e-16	4.37193e-20
EX_mnl(e)	mnl[e] ->	0	2.24005e-21	1.53611e-20	6.15404e-21
EX_no2(e)	no2[e] ->	1.99281e-20	9.46633e-31	7.54096e-17	0
EX_no3(e)	no3[e] ->	0	3.28619e-21	1.57846e-18	0
EX_o2s(e)	o2s[e] ->	4.20935e-21	1.41519e-20	1.03421e-16	0
EX_o2(e)	o2[e] <=>	-2.1	-4.35	-9.15	-14.1
EX_octa(e)	octa[e] ->	6.81808e-22	1.02172e-20	3.27872e-20	0
EX_orot(e)	orot[e] ->	5.49788e-21	8.74435e-21	7.11928e-20	1.91814e-20
EX_pacald(e)	pacald[e] ->	2.44715e-20	9.1552e-20	1.37743e-16	0
EX_pser_L(e)	pser_L[e] ->	8.97622e-21	3.24156e-21	1.8935e-20	1.46968e-21
EX_ptrc(e)	ptrc[e] ->	1.26334e-20	2.33802e-20	4.18748e-17	0
EX_r5p(e)	r5p[e] ->	4.03056e-21	1.16407e-21	9.11379e-17	2.45785e-20
EX_rib_D(e)	rib_D[e] ->	1.53648e-21	1.55055e-21	1.58659e-20	2.85318e-16
EX_so3(e)	so3[e] ->	2.11239e-22	1.05553e-20	0	0
EX_sucr(e)	sucr[e] ->	5.43376e-21	2.02732e-20	2.90426e-19	1.24241e-16
EX_tcynt(e)	tcynt[e] ->	9.17381e-21	1.65623e-20	1.62685e-17	3.21869e-17
EX_thym(e)	thym[e] ->	5.05267e-21	1.24347e-20	6.01584e-17	3.58343e-17
EX_tre(e)	tre[e] ->	3.57852e-22	9.75813e-22	1.71914e-20	1.42549e-20
EX_tsul(e)	tsul[e] ->	7.54401e-21	2.059e-20	8.31551e-21	6.80631e-17
EX_uacgam(e)	uacgam[e] ->	4.44504e-21	1.03716e-21	6.09579e-17	4.99045e-17
EX_udpacgal(e)	udpacgal[e] ->	7.30189e-22	3.48849e-21	1.12528e-21	1.80655e-20
EX_udpgal(e)	udpgal[e] ->	1.05181e-21	2.05841e-21	1.19801e-20	2.50721e-17
EX_udpglcur(e)	udpglcur[e] ->	4.0512e-21	1.93651e-20	1.3667e-16	1.37599e-17
EX_udpg(e)	udpg[e] ->	5.31133e-21	9.76109e-21	2.13517e-20	0
EX_ump(e)	ump[e] ->	5.14604e-21	8.09576e-21	1.46195e-20	0
EX_ura(e)	ura[e] ->	3.61456e-21	2.78569e-21	1.45173e-16	0
EX_uri(e)	uri[e] ->	1.78291e-21	2.25009e-21	4.47745e-21	2.43698e-18
EX_xan(e)	xan[e] ->	2.25122e-21	3.28243e-21	1.66234e-20	5.7979e-17
EX_xmp(e)	xmp[e] ->	3.09939e-22	1.09818e-20	3.41898e-17	3.74946e-21
EX_xyl_D(e)	xyl_D[e] ->	3.20818e-21	9.06648e-21	2.90164e-17	8.09815e-33
EX_xylu_L(e)	xylu_L[e] ->	9.63625e-21	2.07875e-21	1.52089e-20	2.88818e-15
EX_clavulanate(e)	clavulanate[e] ->	0	0	0	0
EX_cephc(e)	cephc[e] ->	0	0	0	0
EX_oaa(e)	oaa[e] ->	7.5372e-21	2.756e-20	3.95784e-20	1.2249e-16
EX_clavamcarboxylate(e)	clavamcarboxylate[e] ->	0	5.49947e-20	5.11898e-20	0
EX_alanylclavam(e)	alanylclavam[e] ->	4.09143e-21	6.21679e-21	3.78697e-17	6.55299e-17
EX_dtgt(e)	dtgt[e] ->	7.38174e-22	5.44705e-21	1.98151e-16	1.69216e-16
EX_Dall(e)	Dall[e] ->	6.88326e-21	4.48496e-21	9.59127e-18	0
EX_mndl(e)	mndl[e] ->	3.67586e-21	5.88388e-21	4.54007e-20	0
EX_cn(e)	cn[e] <=>	4.13332e-21	2.70433e-21	-6.27858e-17	-8.81371e-17
EX_sucys(e)	sucys[e] ->	1.30248e-20	1.63172e-21	1.4433e-20	0
EX_digalur(e)	digalur[e] ->	5.30515e-21	9.8792e-21	5.09565e-20	5.94944e-17
EX_xil(e)	xil[e] ->	1.18858e-20	7.33223e-21	5.08922e-21	3.28119e-17

## Sheet: 2
Table 2. Metabolic scenarios for the objective function No. 2 evaluated.
		Oxygen uptake (mmol/gCDW*h)
Abbreviation	Reaction	2,1	4,35	9,15	14,1
Rxn0001	glyc[c] + atp[c] -> glyc3p[c] + adp[c] + h[c]	0.687447	0.899486	0.867245	0.867245
Rxn0002	glyc3p[c] + mqn8[c] -> dhap[c] + mql8[c]	1.29841e-20	5.62604e-20	0	0
Rxn0003	glyald[c] + nad[c] + h2o[c] -> 2 h[c] + nadh[c] + glyc_R[c]	0.245767	6.91505e-20	2.3184e-16	0
Rxn0004	atp[c] + glyc_R[c] -> adp[c] + h[c] + 3pg[c]	-8.01717e-31	4.57572e-20	0	0
Rxn0005	atp[c] + rib_D[c] -> adp[c] + h[c] + r5p[c]	8.88097e-22	9.92595e-20	0	0
Rxn0006	f1p[c] -> dhap[c] + glyald[c]	0	3.48613e-20	3.10258e-20	0
Rxn0007	atp[c] + fru[c] -> adp[c] + h[c] + f6p[c]	9.06993e-31	9.1171e-20	1.32539e-20	0
Rxn0008	man6p[c] <=> f6p[c]	-3.93349e-15	8.93799e-20	5.78331e-20	5.26301e-20
Rxn0009	man6p[c] <=> man1p[c]	-7.82151e-16	-8.70714e-21	2.03675e-20	-3.86554e-20
Rxn0010	h[c] + man1p[c] + gtp[c] -> ppi[c] + gdpmann[c]	4.55028e-16	4.11286e-20	0	0
Rxn0011	atp[c] + gal[c] -> adp[c] + h[c] + gal1p[c]	1.40758e-14	0	9.10974e-20	0
Rxn0012	udpg[c] <=> udpgal[c]	0.239206	0.360003	0.47548	0.47548
Rxn0013	h[c] + gal1p[c] + utp[c] <=> ppi[c] + udpgal[c]	3.89721e-14	-9.71577e-20	3.6076e-20	-2.0485e-19
Rxn0014	h[c] + utp[c] + g1p[c] <=> ppi[c] + udpg[c]	0.239206	0.360003	0.47548	0.47548
Rxn0015	atp[c] + glcn[c] -> adp[c] + h[c] + 6pgc[c]	1.48858e-14	8.17583e-20	7.46778e-17	0
Rxn0016	h2o[c] + salc6p[c] -> g6p_B[c] + 4hba[c]	-1.26534e-31	1.19738e-20	2.52017e-20	0
Rxn0017	h2o[c] + malt[c] -> 2 glc_D[c]	0	1.0725e-19	6.1406e-20	1.16529e-20
Rxn0018	h2o[c] + sucr[c] -> fru[c] + glc_D[c]	-1.2859e-31	5.42747e-20	1.03406e-20	2.08432e-20
Rxn0019	h2o[c] + lcts[c] -> gal[c] + glc_D[c]	0	5.53435e-20	6.10538e-20	0
Rxn0020	h2o[c] + cellb[c] -> 2 glc_D[c]	1.30258e-15	1.33559e-20	2.33473e-20	0
Rxn0021	h[c] + glu_L[c] -> 4abut[c] + co2[c]	5.51414e-16	3.60167e-20	3.32295e-20	0
Rxn0022	4abut[c] + akg[c] -> glu_L[c] + sucsal[c]	3.65317e-15	6.78981e-20	4.28935e-20	0
Rxn0023	h2o[c] + sucsal[c] + nadp[c] <=> 2 h[c] + succ[c] + nadph[c]	1.70693e-15	-3.33538e-20	1.36735e-19	-4.67031e-20
Rxn0024	h2o[c] + arg_L[c] -> citr_L[c] + nh4[c]	8.03767e-15	5.76295e-21	7.966e-20	0
Rxn0025	akg[c] + orn_L[c] -> glu_L[c] + glu5sa[c]	8.56258e-15	6.21708e-21	3.96572e-20	1.49667e-19
Rxn0026	orn_L[c] + cbp[c] <=> h[c] + citr_L[c] + pi[c]	0.379744	0.571511	0.754832	0.754832
Rxn0027	2 h[c] + h2o[c] + urea[c] -> co2[c] + 2 nh4[c]	0.114654	0.172525	0.227879	0.227993
Rxn0028	nad[c] + h2o[c] + ile_L[c] -> h[c] + nadh[c] + nh4[c] + 3mop[c]	8.9017e-15	1.0262e-20	0	0
Rxn0029	h[c] + 3mop[c] + lpam[c] -> co2[c] + 2mbutdhla[c]	0.149287	0.224676	0.296744	0.296744
Rxn0030	2mbutdhla[c] + coa[c] -> dhlam[c] + 2mbcoa[c]	0.149287	0.224676	0.296744	0.296744
Rxn0031	mqn8[c] + 2mbcoa[c] -> mql8[c] + 2mb2coa[c]	0.149287	0.224676	0.296744	0.296744
Rxn0032	h2o[c] + 2mb2coa[c] -> 3hmbcoa[c]	0.149287	0.224676	0.296744	0.296744
Rxn0033	nad[c] + 3hmbcoa[c] -> h[c] + nadh[c] + 2maacoa[c]	0.149287	0.224676	0.296744	0.296744
Rxn0034	coa[c] + 2maacoa[c] -> ppcoa[c] + accoa[c]	0.149287	0.224676	0.296744	0.296744
Rxn0035	atp[c] + ppcoa[c] + hco3[c] -> adp[c] + h[c] + pi[c] + mmcoa_S[c]	2.49018e-31	2.02584e-19	9.32742e-21	1.61371e-20
Rxn0036	mmcoa_R[c] <=> succoa[c]	1.48278e-14	1.46179e-20	-1.75544e-20	-1.78392e-21
Rxn0037	nad[c] + h2o[c] + leu_L[c] -> h[c] + nadh[c] + nh4[c] + 4mop[c]	-2.26748e-31	1.09396e-20	2.28221e-20	0
Rxn0038	lpam[c] + 4mop[c] -> co2[c] + 3mbutdhla[c]	2.01273e-14	7.86697e-20	0	0
Rxn0039	h[c] + coa[c] + 3mbutdhla[c] -> dhlam[c] + 2mbcoa[c]	5.80996e-15	9.38001e-20	1.20371e-35	1.34858e-19
Rxn0040	mqn8[c] + 2mbcoa[c] -> mql8[c] + 3mb2coa[c]	1.24367e-14	6.09578e-21	1.11532e-20	4.45583e-20
Rxn0041	atp[c] + hco3[c] + 3mb2coa[c] -> adp[c] + h[c] + pi[c] + 3mgcoa[c]	2.40969e-20	2.58005e-20	0	2.40313e-20
Rxn0042	hmgcoa[c] -> accoa[c] + acac[c]	6.36229e-17	1.84022e-20	0	3.35293e-20
Rxn0043	atp[c] + coa[c] + acac[c] -> ppi[c] + aacoa[c] + amp[c]	1.77681e-14	7.11658e-20	0	0
Rxn0044	nad[c] + h2o[c] + val_L[c] -> h[c] + nadh[c] + nh4[c] + 3mob[c]	0	2.1709e-20	2.37013e-20	1.49548e-20
Rxn0045	h[c] + lpam[c] + 3mob[c] -> co2[c] + iblipo[c]	1.00266e-19	1.29104e-19	0	0
Rxn0046	coa[c] + iblipo[c] -> dhlam[c] + ibcoa[c]	1.0141e-19	1.63099e-19	-2.10649e-35	0
Rxn0047	mqn8[c] + ibcoa[c] -> mql8[c] + 2mp2coa[c]	8.41119e-20	1.12176e-19	1.20371e-35	0
Rxn0048	h[c] + h2o[c] + 2mp2coa[c] -> hibcoa[c]	8.3764e-20	1.04296e-19	0	0
Rxn0049	nad[c] + 3hmp[c] -> 2 h[c] + nadh[c] + 2mop[c]	3.42727e-20	6.51086e-20	0	0
Rxn0050	nad[c] + coa[c] + 2mop[c] -> nadh[c] + co2[c] + ppcoa[c]	2.51174e-15	1.33456e-19	0	0
Rxn0051	h[c] + asp_L[c] -> co2[c] + ala_B[c]	9.6192e-15	6.25698e-20	0.205259	0.205259
Rxn0052	akg[c] + ala_B[c] <=> glu_L[c] + msa[c]	-0.103262	-0.155409	-1.93101e-20	-3.91368e-20
Rxn0053	thr_L[c] -> gly[c] + acald[c]	8.80093	13.3256	11.0748	5.7583
Rxn0054	nad[c] + thr_L[c] -> h[c] + nadh[c] + 2aobut[c]	0.808044	1.78029	4.11364	4.86603
Rxn0055	coa[c] + 2aobut[c] <=> accoa[c] + gly[c]	0.808044	1.78029	4.11364	4.86603
Rxn0056	thf[c] + alpro[c] -> nh4[c] + mlthf[c] + dhlpro[c]	0.864948	1.36624	1.32853	0.871884
Rxn0057	thf[c] + ser_L[c] <=> h2o[c] + gly[c] + mlthf[c]	-3.83085	-6.08765	-5.65887	-3.37684
Rxn0058	h[c] + gly[c] + lpro[c] -> co2[c] + alpro[c]	0.864948	1.36624	1.32853	0.871884
Rxn0059	nad[c] + dhlpro[c] -> h[c] + nadh[c] + lpro[c]	0.864948	1.36624	1.32853	0.871884
Rxn0060	ser_L[c] -> nh4[c] + pyr[c]	3.05204	4.91554	4.1108	1.82876
Rxn0061	h2o[c] + cys_L[c] -> nh4[c] + pyr[c] + h2s[c]	0.0582615	0.0876831	0.115809	0.115809
Rxn0062	his_L[c] -> nh4[c] + urcan[c]	2.23381e-14	3.46528e-20	1.56794e-20	0
Rxn0063	h2o[c] + urcan[c] -> odhimp[c]	1.96509e-14	4.71762e-20	4.70198e-37	1.94548e-20
Rxn0064	2 h[c] + nadh[c] + odhimp[c] + o2[c] -> nad[c] + h2o[c] + hydprop[c]	3.26574e-14	2.09345e-20	0	2.19503e-20
Rxn0065	h2o[c] + odhimp[c] -> forglu[c]	9.13938e-21	3.35365e-20	-7.52316e-37	0
Rxn0066	akg[c] + tyr_L[c] <=> glu_L[c] + 34hpp[c]	-0.0938656	-0.141267	-0.18658	-0.18658
Rxn0067	o2[c] + 34hpp[c] -> co2[c] + hgentis[c]	2.68606e-21	0	0	0
Rxn0068	o2[c] + hgentis[c] -> h[c] + 4mlacac[c]	5.66273e-16	4.73571e-21	1.38889e-20	1.2034e-20
Rxn0069	h2o[c] + 4fumacac[c] -> h[c] + acac[c] + fum[c]	0	1.84009e-21	1.89938e-21	0
Rxn0070	akg[c] + phe_L[c] <=> glu_L[c] + phpyr[c]	-4.41626	-6.03688	-5.59182	-3.59171
Rxn0071	nad[c] + h2o[c] + pacald[c] -> 2 h[c] + nadh[c] + pheac[c]	0	1.10789e-19	1.20371e-35	2.33413e-21
Rxn0072	atp[c] + h[c] + so4[c] -> ppi[c] + aps[c]	1	1	1	1
Rxn0073	atp[c] + aps[c] -> adp[c] + h[c] + paps[c]	1	1	1	1
Rxn0074	paps[c] + trdrd[c] -> 2 h[c] + pap[c] + so3[c] + trdox[c]	1	1	1	1
Rxn0075	8 h[c] + so3[c] + 6 focytc[c] -> 3 h2o[c] + h2s[c] + 6 ficytc[c]	2.85151e-15	1.52437e-20	0	0
Rxn0076	8 h[c] + 6 focytc[c] + no2[c] -> 2 h2o[c] + nh4[c] + 6 ficytc[c]	1.26431e-20	1.44619e-14	0	5.49398e-20
Rxn0077	atp[c] + glc_D[c] -> adp[c] + h[c] + g6p[c]	1.74766e-20	2.88945e-20	0	0
Rxn0078	atp[c] + glc_D[c] -> adp[c] + h[c] + g6p_B[c]	3.02794e-20	1.94569e-20	6.54219e-20	4.97797e-20
Rxn0079	ppi[c] + glc_D[c] -> h[c] + pi[c] + g6p[c]	0.0736349	0.0603207	0.047593	0.047593
Rxn0080	ppi[c] + glc_D[c] -> h[c] + g6p_B[c] + pi[c]	4.82047e-20	3.9102e-20	5.95786e-20	7.04032e-20
Rxn0081	g6p[c] <=> g6p_B[c]	-0.268834	-0.455092	-0.427887	-0.427887
Rxn0082	g6p_B[c] <=> f6p[c]	-0.268834	-0.455092	-0.427887	-0.427887
Rxn0083	atp[c] + f6p[c] -> adp[c] + h[c] + fdp[c]	11.04	15.9537	18.0641	15.1512
Rxn0084	h2o[c] + fdp[c] -> f6p[c] + pi[c]	0	6.46549e-21	0	4.41778e-20
Rxn0085	fdp[c] <=> dhap[c] + g3p[c]	11.04	15.9537	18.0641	15.1512
Rxn0086	dhap[c] <=> g3p[c]	11.128	15.9509	17.5345	14.6216
Rxn0087	nad[c] + pi[c] + g3p[c] <=> h[c] + nadh[c] + 13dpg[c]	25.5931	37.0586	42.0065	35.7242
Rxn0088	adp[c] + 13dpg[c] <=> atp[c] + 3pg[c]	25.5931	37.0586	42.0065	35.7242
Rxn0089	3pg[c] <=> 2pg[c]	25.5931	37.0586	42.0065	35.7242
Rxn0090	2pg[c] <=> h2o[c] + pep[c]	25.8388	37.0586	42.0065	35.7242
Rxn0091	adp[c] + h[c] + pep[c] -> atp[c] + pyr[c]	16.5535	24.3033	29.9227	27.6407
Rxn0092	lpam[c] + pyr[c] -> co2[c] + adhlam[c]	-6.82269e-31	0	5.81705e-20	0
Rxn0093	h[c] + coa[c] + adhlam[c] -> dhlam[c] + accoa[c]	5.32774e-20	4.67922e-20	1.20371e-35	0
Rxn0094	nad[c] + dhlam[c] -> h[c] + nadh[c] + lpam[c]	0.96455	1.51609	1.52614	1.06962
Rxn0095	h2o[c] + accoa[c] + oaa[c] <=> h[c] + coa[c] + cit[c]	2.28798	3.44339	4.5479	4.5479
Rxn0096	cit[c] <=> icit[c]	2.28798	3.44339	4.5479	4.5479
Rxn0097	nadp[c] + icit[c] <=> co2[c] + akg[c] + nadph[c]	2.28798	3.44339	4.5479	4.5479
Rxn0098	coa[c] + sdhlam[c] -> dhlam[c] + succoa[c]	9.62568e-15	5.52057e-20	0	0
Rxn0099	akg[c] + coa[c] + 2 ficytc[c] <=> h[c] + co2[c] + succoa[c] + 2 focytc[c]	-3.69466e-14	-3.03647e-14	-9.08231e-16	-2.29233e-16
Rxn0100	adp[c] + pi[c] + succoa[c] <=> atp[c] + succ[c] + coa[c]	-0.658412	-0.990904	-1.30875	-1.30875
Rxn0101	h2o[c] + fum[c] <=> mal_L[c]	0.792281	2.12418	2.80554	2.80554
Rxn0102	nad[c] + mal_L[c] <=> h[c] + nadh[c] + oaa[c]	15.4566	23.9066	27.0173	22.4532
Rxn0103	cit[c] -> oaa[c] + ac[c]	3.20989e-15	2.22579e-20	-3.00927e-36	1.99251e-19
Rxn0104	atp[c] + coa[c] + ac[c] -> ppi[c] + accoa[c] + amp[c]	1.5405e-14	2.45421e-20	3.13594e-20	7.50861e-20
Rxn0105	nad[c] + h2o[c] + acald[c] -> 2 h[c] + nadh[c] + ac[c]	1.13708e-14	7.05626e-20	4.71966e-20	0
Rxn0106	atp[c] + pi[c] + pyr[c] -> h[c] + ppi[c] + amp[c] + pep[c]	3.50046e-15	1.70174e-20	9.92198e-20	1.02931e-19
Rxn0107	nad[c] + mal_L[c] <=> nadh[c] + co2[c] + pyr[c]	-14.6643	-21.7824	-24.2117	-19.6476
Rxn0108	mqn8[c] + h2o[c] + pyr[c] -> mql8[c] + co2[c] + ac[c]	1.0158e-14	1.11939e-19	8.27548e-36	1.3392e-19
Rxn0109	h[c] + nadh[c] + acald[c] <=> nad[c] + etoh[c]	-3.08955e-12	2.41257e-20	5.92413	1.36006
Rxn0110	atp[c] + ac[c] -> adp[c] + actp[c]	4.24206	5.82008	5.92465	5.17226
Rxn0111	h2o[c] + actp[c] -> h[c] + pi[c] + ac[c]	0	1.10809e-20	1.59972e-19	0
Rxn0112	atp[c] + ppa[c] -> adp[c] + ppap[c]	2.40252e-15	1.03026e-20	1.32739e-19	0
Rxn0113	h[c] + mmcoa_S[c] -> co2[c] + ppcoa[c]	0	5.62149e-20	3.44799e-20	3.89925e-20
Rxn0114	atp[c] + coa[c] + ppa[c] -> ppi[c] + ppcoa[c] + amp[c]	-2.49018e-31	5.98913e-20	0	2.54713e-20
Rxn0115	mqn8[c] + ppcoa[c] -> mql8[c] + prpncoa[c]	-3.053e-30	1.06167e-19	1.1694e-20	0
Rxn0116	prpncoa[c] <=> 3hpcoa[c]	-2.52038e-15	-5.71461e-20	-1.90454e-20	-2.88257e-21
Rxn0117	h[c] + nadph[c] + aacoa[c] <=> nadp[c] + 3hbcoa[c]	1.48719e-13	-1.73748e-19	-1.99746e-19	-3.81509e-20
Rxn0118	h2o[c] + b2coa[c] <=> 3hbcoa[c]	-1.50671e-13	1.80271e-19	1.8967e-19	3.93663e-20
Rxn0119	nad[c] + 3hbut_R[c] -> h[c] + nadh[c] + acac[c]	1.87993e-14	4.06008e-20	8.99104e-22	7.52316e-37
Rxn0120	nadp[c] + g6p[c] -> h[c] + nadph[c] + 6pgl[c]	2.2059e-14	5.69739e-20	0	3.66173e-21
Rxn0121	nad[c] + g6p[c] -> h[c] + nadh[c] + 6pgl[c]	0	0	0	0
Rxn0122	h2o[c] + 6pgl[c] -> h[c] + 6pgc[c]	0	2.37079e-21	0	5.34346e-20
Rxn0123	6pgc[c] + nadp[c] -> co2[c] + nadph[c] + ru5p_D[c]	-7.12637e-31	7.50402e-21	0	0
Rxn0124	ru5p_D[c] <=> xu5p_D[c]	11.7881	17.1299	19.4445	16.5316
Rxn0125	ru5p_D[c] <=> r5p[c]	-11.8253	-17.186	-19.5185	-16.6056
Rxn0126	r5p[c] + xu5p_D[c] <=> g3p[c] + s7p[c]	8.17568	11.6941	12.6643	10.2078
Rxn0127	xu5p_D[c] + e4p[c] <=> f6p[c] + g3p[c]	3.61237	5.43587	6.7802	6.32379
Rxn0128	g3p[c] + s7p[c] <=> f6p[c] + e4p[c]	8.17568	11.6941	12.6643	10.2078
Rxn0129	atp[c] + drib[c] -> adp[c] + h[c] + 2dr5p[c]	4.12384e-15	1.61242e-21	0	4.81753e-21
Rxn0130	2dr5p[c] -> acald[c] + g3p[c]	0	4.49602e-22	0	6.34825e-20
Rxn0131	2ddg6p[c] -> pyr[c] + g3p[c]	6.83233e-15	2.9272e-20	0	1.85739e-20
Rxn0132	2 nad[c] + h2o[c] + udpg[c] -> 3 h[c] + 2 nadh[c] + udpglcur[c]	0	1.5894e-20	3.583e-20	0
Rxn0133	gtp[c] + oaa[c] -> co2[c] + pep[c] + gdp[c]	0	1.77434e-20	0	1.41638e-19
Rxn0134	h2o[c] + co2[c] + pep[c] -> h[c] + pi[c] + oaa[c]	6.647e-16	6.91175e-20	0	1.16163e-19
Rxn0135	icit[c] -> succ[c] + glx[c]	1.99428e-20	3.02994e-20	-3.00927e-36	0
Rxn0136	h2o[c] + accoa[c] + glx[c] -> h[c] + coa[c] + mal_L[c]	9.55401e-16	4.47521e-20	0	0
Rxn0137	4h2oxg[c] -> pyr[c] + glx[c]	1.14711e-20	2.81039e-20	0	0
Rxn0138	o2[c] + glyclt[c] -> glx[c] + h2o2[c]	0.0120792	0.0181792	0.0240104	0.0240104
Rxn0139	2 h2o2[c] -> 2 h2o[c] + o2[c]	20.9675	31.3788	36.2288	28.7832
Rxn0140	nadp[c] + mlthf[c] <=> nadph[c] + methf[c]	0.00941694	0.0141724	0.0187184	0.0187184
Rxn0141	h2o[c] + methf[c] <=> h[c] + 10fthf[c]	0.00941694	0.0141724	0.0187184	0.0187184
Rxn0142	2 h[c] + nadh[c] + mlthf[c] -> nad[c] + 5mthf[c]	0.30869	0.464576	0.613595	0.613595
Rxn0143	2 h[c] + mql8[c] + 0.5 o2[c] -> mqn8[c] + h2o[c] + 2 h[e]	1.76722	5.03868	13.4643	23.3643
Rxn0144	adp[c] + pi[c] + 4 h[e] <=> atp[c] + 3 h[c] + h2o[c]	57.6921	89.1671	114.567	103.445
Rxn0145	h2o[c] + ppi[c] -> h[c] + 2 pi[c]	2.02502e-14	1.68302e-20	5.06111e-21	8.17086e-20
Rxn0146	h2o[c] + ppi[c] -> 2 pi[c] + h[e]	9.70204e-16	4.7868e-21	0	6.98887e-20
Rxn0147	atp[c] + pi[c] <=> adp[c] + ppi[c]	-47.326	-73.2133	-100.899	-93.3149
Rxn0148	atp[c] + glu_L[c] + nh4[c] -> adp[c] + h[c] + pi[c] + gln_L[c]	29.4132	44.179	52.353	47.1561
Rxn0149	h[c] + nadh[c] + akg[c] + gln_L[c] -> nad[c] + 2 glu_L[c]	5.72296	7.30407	1.40464	8.79112e-20
Rxn0150	h[c] + akg[c] + nadph[c] + nh4[c] <=> h2o[c] + glu_L[c] + nadp[c]	15.6147	24.8439	33.9108	28.7513
Rxn0151	atp[c] + glu_L[c] -> adp[c] + glu5p[c]	6.59021	9.00471	6.78074	3.75475
Rxn0152	h[c] + nadh[c] + nadph[c] + 1pyr5c[c] <=> nad[c] + nadp[c] + pro_L[c]	0.249122	0.374926	0.495189	0.495189
Rxn0153	atp[c] + acglu[c] -> adp[c] + acg5p[c]	0.379744	0.571511	0.754832	0.754832
Rxn0154	h[c] + nadph[c] + acg5p[c] -> nadp[c] + pi[c] + acg5sa[c]	0.379744	0.571511	0.754832	0.754832
Rxn0155	glu_L[c] + acg5sa[c] -> akg[c] + acorn[c]	0.379744	0.571511	0.754832	0.754832
Rxn0156	2 atp[c] + h2o[c] + hco3[c] + gln_L[c] -> 2 adp[c] + 2 h[c] + glu_L[c] + cbp[c] + pi[c]	1.75861	2.6467	3.49567	3.49567
Rxn0157	atp[c] + citr_L[c] + asp_L[c] <=> h[c] + ppi[c] + amp[c] + argsuc[c]	0.379744	0.571511	0.754832	0.754832
Rxn0158	argsuc[c] <=> arg_L[c] + fum[c]	0.379744	0.571511	0.754832	0.754832
Rxn0159	h[c] + 2 pyr[c] -> co2[c] + alac_S[c]	1.18375	1.78153	2.35298	2.35298
Rxn0160	h[c] + nadph[c] + alac_S[c] <=> nadp[c] + 23dhmb[c]	1.18375	1.78153	2.35298	2.35298
Rxn0161	23dhmb[c] -> h2o[c] + 3mob[c]	1.18375	1.78153	2.35298	2.35298
Rxn0162	glu_L[c] + 3mob[c] -> akg[c] + val_L[c]	0.64245	0.966881	1.27702	1.27702
Rxn0163	thr_L[c] -> nh4[c] + 2obut[c]	4.40076e-21	3.20936e-20	0	9.36103e-21
Rxn0164	h[c] + pyr[c] + 2obut[c] -> co2[c] + 2ahbut[c]	0.430878	0.648468	0.856474	0.856474
Rxn0165	h[c] + nadph[c] + 2ahbut[c] -> nadp[c] + 23dhmp[c]	0.430878	0.648468	0.856474	0.856474
Rxn0166	23dhmp[c] -> h2o[c] + 3mop[c]	0.430878	0.648468	0.856474	0.856474
Rxn0167	glu_L[c] + 3mop[c] -> akg[c] + ile_L[c]	0.281591	0.423792	0.55973	0.55973
Rxn0168	h2o[c] + accoa[c] + 3mob[c] -> h[c] + coa[c] + 3c3hmp[c]	0.438034	0.659237	0.870697	0.870697
Rxn0169	3c3hmp[c] <=> 3c2hmp[c]	0.438034	0.659237	0.870697	0.870697
Rxn0170	nad[c] + 3c2hmp[c] -> h[c] + nadh[c] + 3c4mop[c]	0.438034	0.659237	0.870697	0.870697
Rxn0171	glu_L[c] + 4mop[c] -> akg[c] + leu_L[c]	0.438034	0.659237	0.870697	0.870697
Rxn0172	glu_L[c] + oaa[c] <=> akg[c] + asp_L[c]	13.1686	20.4632	22.4693	17.9053
Rxn0173	atp[c] + h2o[c] + asp_L[c] + gln_L[c] -> h[c] + ppi[c] + glu_L[c] + amp[c] + asn_L[c]	0.232601	0.350062	0.46235	0.46235
Rxn0174	atp[c] + asp_L[c] -> adp[c] + 4pasp[c]	11.1032	17.3548	18.1586	13.5945
Rxn0175	h[c] + nadph[c] + 4pasp[c] -> nadp[c] + pi[c] + aspsa[c]	11.1032	17.3548	18.1586	13.5945
Rxn0176	h[c] + nadph[c] + aspsa[c] <=> nadp[c] + hom_L[c]	10.4448	16.3639	16.8499	12.2858
Rxn0177	atp[c] + hom_L[c] -> adp[c] + h[c] + phom[c]	9.88348	15.5191	15.7341	11.17
Rxn0178	h2o[c] + phom[c] -> pi[c] + thr_L[c]	9.88348	15.5191	15.7341	11.17
Rxn0179	pyr[c] + aspsa[c] -> h[c] + 2 h2o[c] + 23dhdp[c]	0.658412	0.990904	1.30875	1.30875
Rxn0180	nadh[c] + nadph[c] + 23dhdp[c] -> nad[c] + nadp[c] + thdp[c]	-1.94356e-31	1.04731e-20	7.96775e-20	4.62127e-20
Rxn0181	h2o[c] + succoa[c] + thdp[c] -> coa[c] + sl2a6o[c]	0.658412	0.990904	1.30875	1.30875
Rxn0182	glu_L[c] + sl2a6o[c] -> akg[c] + sl26da[c]	0.658412	0.990904	1.30875	1.30875
Rxn0183	h2o[c] + sl26da[c] -> succ[c] + 26dap_LL[c]	0.658412	0.990904	1.30875	1.30875
Rxn0184	26dap_LL[c] <=> 26dap_M[c]	0.658412	0.990904	1.30875	1.30875
Rxn0185	h[c] + 26dap_M[c] -> co2[c] + lys_L[c]	0.478728	0.720481	0.951586	0.951586
Rxn0186	cys_L[c] + suchms[c] -> h[c] + succ[c] + cyst_L[c]	1.44462e-20	4.11478e-20	0	0
Rxn0187	hcys_L[c] + 5mthglu[c] <=> thglu[c] + met_L[c]	2.09562e-15	2.05001e-20	2.58657e-20	1.97527e-21
Rxn0188	5mthf[c] + hcys_L[c] <=> h[c] + thf[c] + met_L[c]	0.30869	0.464576	0.613595	0.613595
Rxn0189	h[c] + nadh[c] + nh4[c] + pyr[c] <=> nad[c] + h2o[c] + ala_L[c]	1.55774	2.34438	3.09637	3.09637
Rxn0190	nad[c] + 3pg[c] -> h[c] + nadh[c] + 3php[c]	4.63043e-14	1.35172e-19	1.08123e-19	2.54145e-19
Rxn0191	glu_L[c] + 3php[c] -> akg[c] + pser_L[c]	-1.94356e-31	1.95141e-20	1.64834e-20	8.47299e-20
Rxn0192	h2o[c] + pser_L[c] -> pi[c] + ser_L[c]	0	4.20602e-20	0	9.46273e-20
Rxn0193	h2s[c] + acser[c] -> h[c] + cys_L[c] + ac[c]	3.08435e-16	0	0	0
Rxn0194	cys_L[c] + achms[c] -> h[c] + ac[c] + cyst_L[c]	3.09193e-15	1.55619e-20	0	1.09893e-19
Rxn0195	h2s[c] + suchms[c] -> h[c] + succ[c] + hcys_L[c]	0	6.04983e-20	0	0
Rxn0196	h2s[c] + achms[c] -> h[c] + ac[c] + hcys_L[c]	2.04099e-30	7.69648e-20	3.05661e-20	0
Rxn0197	h2o[c] + suchms[c] -> h[c] + succ[c] + nh4[c] + 2obut[c]	1.36847e-15	3.6319e-20	3.66062e-20	1.59346e-20
Rxn0198	ser_L[c] + hcys_L[c] -> h2o[c] + cyst_L[c]	0.430878	0.648468	0.856474	0.856474
Rxn0199	h2o[c] + cyst_L[c] -> nh4[c] + cys_L[c] + 2obut[c]	0.430878	0.648468	0.856474	0.856474
Rxn0200	atp[c] + h2o[c] + met_L[c] -> ppi[c] + pi[c] + amet[c]	0.178223	0.268224	0.35426	0.35426
Rxn0201	h2o[c] + ahcys[c] -> hcys_L[c] + adn[c]	0.178223	0.268224	0.35426	0.35426
Rxn0202	h2o[c] + prbatp[c] -> h[c] + ppi[c] + prbamp[c]	0.0773358	0.11639	0.153723	0.153723
Rxn0203	h2o[c] + prbamp[c] -> prfp[c]	7.24252e-16	2.07523e-20	0	0
Rxn0204	prfp[c] -> prlp[c]	0.0773358	0.11639	0.153723	0.153723
Rxn0205	gln_L[c] + prlp[c] -> h[c] + glu_L[c] + aicar[c] + eig3p[c]	0.0773358	0.11639	0.153723	0.153723
Rxn0206	eig3p[c] -> h2o[c] + imacp[c]	2.13431e-15	0	1.22102e-20	3.05238e-22
Rxn0207	glu_L[c] + imacp[c] -> akg[c] + hisp[c]	0.0773358	0.11639	0.153723	0.153723
Rxn0208	2 nad[c] + h2o[c] + histd[c] -> 3 h[c] + 2 nadh[c] + his_L[c]	0.0773358	0.11639	0.153723	0.153723
Rxn0209	h2o[c] + pep[c] + e4p[c] -> pi[c] + 2dda7p[c]	4.56331	6.25819	5.88412	3.88401
Rxn0210	2dda7p[c] -> pi[c] + 3dhq[c]	4.56331	6.25819	5.88412	3.88401
Rxn0211	3dhq[c] -> h2o[c] + 3dhsk[c]	4.56331	6.25819	5.88412	3.88401
Rxn0212	h[c] + nadph[c] + 3dhsk[c] -> nadp[c] + skm[c]	4.56331	6.25819	5.88412	3.88401
Rxn0213	atp[c] + skm[c] -> adp[c] + h[c] + skm5p[c]	4.56331	6.25819	5.88412	3.88401
Rxn0214	pep[c] + skm5p[c] -> pi[c] + 3psme[c]	4.56331	6.25819	5.88412	3.88401
Rxn0215	3psme[c] -> pi[c] + chor[c]	4.56331	6.25819	5.88412	3.88401
Rxn0216	gln_L[c] + chor[c] -> h[c] + glu_L[c] + pyr[c] + anth[c]	0.0348306	0.0524198	0.0692342	0.0692342
Rxn0217	anth[c] + prpp[c] -> ppi[c] + pran[c]	0.0348306	0.0524198	0.0692342	0.0692342
Rxn0218	pran[c] -> 2cpr5p[c]	0.0348306	0.0524198	0.0692342	0.0692342
Rxn0219	h[c] + 2cpr5p[c] -> h2o[c] + co2[c] + 3ig3p[c]	0.0348306	0.0524198	0.0692342	0.0692342
Rxn0220	ser_L[c] + 3ig3p[c] -> h2o[c] + g3p[c] + trp_L[c]	0.023229	0.0349058	0.046222	0.0459654
Rxn0221	chor[c] <=> pphn[c]	4.51013	6.17815	5.7784	3.77829
Rxn0222	h[c] + pphn[c] -> h2o[c] + co2[c] + phpyr[c]	4.41626	6.03688	5.59182	3.59171
Rxn0223	nad[c] + pphn[c] -> nadh[c] + co2[c] + 34hpp[c]	0	4.87349e-20	4.2573e-20	0
Rxn0224	atp[c] + r5p[c] <=> h[c] + amp[c] + prpp[c]	22.1272	34.5225	47.8413	44.0491
Rxn0225	cbp[c] + asp_L[c] -> h[c] + pi[c] + cbasp[c]	1.20692	1.81641	2.39905	2.39905
Rxn0226	h[c] + cbasp[c] <=> h2o[c] + dhor_S[c]	1.20692	1.81641	2.39905	2.39905
Rxn0227	mqn8[c] + dhor_S[c] <=> mql8[c] + orot[c]	1.59635	3.3343	4.40382	4.40382
Rxn0228	prpp[c] + orot[c] <=> ppi[c] + orot5p[c]	1.20692	1.81641	2.39905	2.39905
Rxn0229	h[c] + orot5p[c] -> co2[c] + ump[c]	1.20692	1.81641	2.39905	2.39905
Rxn0230	atp[c] + ump[c] <=> adp[c] + udp[c]	1.20692	1.81641	2.39905	2.39905
Rxn0231	atp[c] + udp[c] <=> adp[c] + utp[c]	1.18381	1.78163	2.35312	2.35312
Rxn0232	atp[c] + h2o[c] + utp[c] + gln_L[c] -> adp[c] + 2 h[c] + glu_L[c] + pi[c] + ctp[c]	6.15502e-15	5.84435e-20	-6.01853e-36	1.72512e-20
Rxn0233	atp[c] + utp[c] + nh4[c] -> adp[c] + 2 h[c] + pi[c] + ctp[c]	0.307016	0.462057	0.610268	0.610268
Rxn0234	atp[c] + cdp[c] <=> adp[c] + ctp[c]	0.736847	1.10895	1.46466	1.46466
Rxn0235	trdrd[c] + cdp[c] -> h2o[c] + trdox[c] + dcdp[c]	0.0603017	0.0907535	0.119864	0.119864
Rxn0236	atp[c] + dcdp[c] <=> adp[c] + dctp[c]	0.0603017	0.0907535	0.119864	0.119864
Rxn0237	thym[c] + 2dr1p[c] <=> pi[c] + thymd[c]	4.38517e-15	-1.63399e-20	-3.16356e-20	8.27336e-20
Rxn0238	atp[c] + thymd[c] -> adp[c] + h[c] + dtmp[c]	7.03745e-15	8.25285e-21	0	6.1836e-21
Rxn0239	h[c] + h2o[c] + dctp[c] -> nh4[c] + dutp[c]	1.44228e-15	1.11998e-20	4.02354e-20	1.26386e-19
Rxn0240	h2o[c] + dutp[c] -> h[c] + ppi[c] + dump[c]	1.02446e-14	6.19676e-20	3.29423e-20	2.9553e-20
Rxn0241	mlthf[c] + dump[c] + fadh2[c] <=> thf[c] + dtmp[c] + fad[c]	0.0231096	0.0347798	0.0459359	0.0459359
Rxn0242	atp[c] + dtdp[c] <=> adp[c] + dttp[c]	0.0231096	0.0347798	0.0459359	0.0459359
Rxn0243	atp[c] + cmp[c] <=> adp[c] + cdp[c]	0.797148	1.1997	1.58452	1.58452
Rxn0244	h[c] + nadph[c] + trdox[c] -> nadp[c] + trdrd[c]	1.16682	1.25107	1.3316	1.3316
Rxn0245	atp[c] + dcmp[c] <=> adp[c] + dcdp[c]	3.40945e-15	-1.96504e-20	2.97491e-20	-2.61936e-20
Rxn0246	atp[c] + duri[c] -> adp[c] + h[c] + dump[c]	3.40716e-14	5.41857e-20	3.59011e-20	1.93616e-19
Rxn0247	pi[c] + duri[c] <=> 2dr1p[c] + ura[c]	-1.36955e-14	-1.95644e-19	-1.7221e-19	-2.05782e-20
Rxn0248	prpp[c] + ura[c] -> ppi[c] + ump[c]	6.94251e-22	1.93437e-20	1.20371e-35	1.13062e-19
Rxn0249	r5p[c] + ura[c] <=> h2o[c] + psd5p[c]	-7.83039e-15	3.73411e-20	-1.20872e-20	-1.57889e-20
Rxn0250	h2o[c] + gln_L[c] + prpp[c] -> ppi[c] + glu_L[c] + pram[c]	1.89615e-20	5.17388e-20	0	3.89707e-20
Rxn0251	atp[c] + gly[c] + pram[c] <=> adp[c] + h[c] + pi[c] + gar[c]	-9.16829e-15	-7.37925e-21	-8.53314e-21	9.44502e-20
Rxn0252	10fthf[c] + gar[c] -> h[c] + thf[c] + fgam[c]	1.71604e-20	3.10769e-20	-5.87747e-39	6.85249e-20
Rxn0253	atp[c] + h2o[c] + gln_L[c] + fgam[c] -> adp[c] + h[c] + glu_L[c] + pi[c] + fpram[c]	0	5.30677e-20	1.20371e-35	1.09401e-19
Rxn0254	atp[c] + fpram[c] -> adp[c] + 2 h[c] + pi[c] + air[c]	9.4438e-21	3.74292e-20	-4.23178e-37	1.09873e-19
Rxn0255	atp[c] + asp_L[c] + 5aizc[c] <=> adp[c] + h[c] + pi[c] + 25aics[c]	-1.52052e-14	2.09793e-19	1.58529e-20	6.90089e-20
Rxn0256	10fthf[c] + aicar[c] <=> thf[c] + fprica[c]	0.0773358	0.11639	0.153723	0.153723
Rxn0257	fprica[c] <=> h2o[c] + imp[c]	0.0773358	0.11639	0.153723	0.153723
Rxn0258	atp[c] -> ppi[c] + camp[c]	2.42945e-32	8.66285e-20	0	1.82344e-20
Rxn0259	gtp[c] -> ppi[c] + 35cgmp[c]	5.49996e-21	1.54391e-20	-1.88079e-37	0
Rxn0260	atp[c] + dgmp[c] <=> adp[c] + dgdp[c]	4.82302e-15	-3.25234e-20	-7.57572e-20	-3.7756e-20
Rxn0261	gmp[c] + datp[c] <=> gdp[c] + dadp[c]	6.94899	10.8653	15.0989	13.8348
Rxn0262	atp[c] + dudp[c] <=> adp[c] + dutp[c]	1.43943e-14	1.55278e-19	-1.87053e-20	-7.18688e-20
Rxn0263	atp[c] + idp[c] <=> adp[c] + itp[c]	3.49337	5.89454	9.1084	6.73821
Rxn0264	trdrd[c] + udp[c] -> h2o[c] + trdox[c] + dudp[c]	0.0231096	0.0347798	0.0459359	0.0459359
Rxn0265	prpp[c] + ade[c] -> ppi[c] + amp[c]	1.53347e-21	1.69669e-19	-1.20371e-35	0
Rxn0266	prpp[c] + gua[c] -> ppi[c] + gmp[c]	3.4634e-20	1.71564e-19	1.81454e-19	2.69381e-19
Rxn0267	prpp[c] + hxan[c] -> ppi[c] + imp[c]	10.3771	16.228	22.556	20.6599
Rxn0268	prpp[c] + xan[c] -> ppi[c] + xmp[c]	10.4157	16.2862	22.6329	20.7367
Rxn0269	pi[c] + din[c] <=> 2dr1p[c] + hxan[c]	4.73725	7.35286	9.99602	9.44831
Rxn0270	pi[c] + dad_2[c] <=> 2dr1p[c] + ade[c]	-4.73725	-7.35286	-9.99602	-9.44831
Rxn0271	pi[c] + dgsn[c] <=> 2dr1p[c] + gua[c]	1.35494e-14	-1.3858e-19	2.00999e-19	1.20074e-19
Rxn0272	hxan[c] + r1p[c] <=> pi[c] + ins[c]	-18.78	-28.487	-36.6707	-33.0692
Rxn0273	ade[c] + r1p[c] <=> pi[c] + adn[c]	-23.3482	-34.9155	-43.3534	-37.7933
Rxn0274	gua[c] + r1p[c] <=> pi[c] + gsn[c]	2.31127e-15	-6.32868e-20	3.25528e-21	4.97569e-20
Rxn0275	xan[c] + r1p[c] <=> pi[c] + xtsn[c]	-4.87109e-15	-2.49426e-20	-1.47389e-19	-1.89316e-19
Rxn0276	h[c] + h2o[c] + adn[c] -> nh4[c] + ins[c]	18.78	28.487	36.6707	33.0692
Rxn0277	h[c] + h2o[c] + dad_2[c] -> nh4[c] + din[c]	4.73725	7.35286	9.99602	9.44831
Rxn0278	h2o[c] + alltn[c] <=> h[c] + alltt[c]	-5.39288e-15	4.64954e-19	-2.39564e-18	3.14894e-18
Rxn0279	h2o[c] + alltt[c] <=> urea[c] + urdglyc[c]	-0.0572922	-0.0862529	-0.113906	-0.113792
Rxn0280	h2o[c] + dgtp[c] -> dgsn[c] + pppi[c]	4.21547e-15	1.86182e-20	9.03506e-20	6.08434e-20
Rxn0281	atp[c] + gdp[c] -> h[c] + amp[c] + ppgpp[c]	6.16004e-15	1.05323e-19	0	2.77804e-20
Rxn0282	h2o[c] + ppgpp[c] -> ppi[c] + gdp[c]	0	5.5918e-20	2.29638e-20	0
Rxn0283	gtp[c] + asp_L[c] + imp[c] -> 2 h[c] + pi[c] + gdp[c] + dcamp[c]	8.38781e-21	1.22427e-19	0	0
Rxn0284	adp[c] + trdrd[c] -> h2o[c] + trdox[c] + dadp[c]	0.0231096	0.0347798	0.0459359	0.0459359
Rxn0285	atp[c] + dadp[c] <=> adp[c] + datp[c]	6.9721	10.9001	15.1448	13.8807
Rxn0286	nad[c] + h2o[c] + imp[c] -> h[c] + nadh[c] + xmp[c]	10.4544	16.3444	22.7097	20.8136
Rxn0287	atp[c] + h2o[c] + gln_L[c] + xmp[c] -> 2 h[c] + ppi[c] + glu_L[c] + amp[c] + gmp[c]	20.8701	32.6306	45.3426	41.5504
Rxn0288	atp[c] + gmp[c] <=> adp[c] + gdp[c]	13.9211	21.7653	30.2437	27.7156
Rxn0289	atp[c] + gdp[c] <=> adp[c] + gtp[c]	13.8983	22.1645	31.7198	27.4536
Rxn0290	trdrd[c] + gdp[c] -> h2o[c] + trdox[c] + dgdp[c]	0.0603017	0.0907535	0.119864	0.119864
Rxn0291	atp[c] + dgdp[c] <=> adp[c] + dgtp[c]	0.0603017	0.0907535	0.119864	0.119864
Rxn0292	2 accoa[c] <=> coa[c] + aacoa[c]	1.38587e-13	-1.56551e-19	-1.98477e-19	-4.33697e-20
Rxn0293	agly3p[c] + 0.094 myrsACP[c] + 0.294 hpdecACP[c] + 0.262 palmACP[c] + 0.293 hhpdecACP[c] + 0.057 octeACP[c] -> pa181[c] + ACP[c]	0.0558267	0.0840188	0.110969	0.110969
Rxn0294	h[c] + ctp[c] + pa181[c] <=> ppi[c] + cdpdodec11eg[c]	0.0558267	0.0840188	0.110969	0.110969
Rxn0295	ser_L[c] + cdpdodec11eg[c] <=> h[c] + cmp[c] + ps181[c]	0.0421312	0.0634071	0.0837458	0.0837458
Rxn0296	h[c] + ps181[c] -> co2[c] + pe181[c]	0.0421312	0.0634071	0.0837458	0.0837458
Rxn0297	h[c] + dhap[c] + nadh[c] -> glyc3p[c] + nad[c]	1.34005e-16	0.135115	0.49922	0.49922
Rxn0298	glyc3p[c] + cdpdodec11eg[c] <=> h[c] + cmp[c] + pgp181[c]	0.0116838	0.017584	0.0232243	0.0232243
Rxn0299	h[c] + pyr[c] + g3p[c] -> co2[c] + dxyl5p[c]	0.0502084	0.0755632	0.0998012	0.0998012
Rxn0300	h[c] + nadph[c] + dxyl5p[c] -> nadp[c] + 2me4p[c]	0.0502084	0.0755632	0.0998012	0.0998012
Rxn0301	h[c] + ctp[c] + 2me4p[c] -> ppi[c] + 4c2me[c]	0.0502084	0.0755632	0.0998012	0.0998012
Rxn0302	atp[c] + 4c2me[c] -> adp[c] + h[c] + 2p4c2me[c]	0.0502084	0.0755632	0.0998012	0.0998012
Rxn0303	2p4c2me[c] -> cmp[c] + 2mecdp[c]	0.0502084	0.0755632	0.0998012	0.0998012
Rxn0304	h[c] + nadh[c] + 2mecdp[c] -> nad[c] + h2o[c] + h2mb4p[c]	0.0502084	0.0755632	0.0998012	0.0998012
Rxn0305	ipdp[c] <=> dmpp[c]	-0.0125307	-0.0187358	-0.0247875	-0.0249265
Rxn0306	ipdp[c] + dmpp[c] -> ppi[c] + grdp[c]	0.00627605	0.0094454	0.0124751	0.0124751
Rxn0307	ipdp[c] + grdp[c] -> ppi[c] + frdp[c]	0.00627605	0.0094454	0.0124751	0.0124751
Rxn0308	ipdp[c] + frdp[c] -> ppi[c] + ggdp[c]	8.26719e-22	4.82393e-20	1.50463e-36	7.08566e-20
Rxn0309	ipdp[c] + ggdp[c] -> ppi[c] + pppp[c]	0	0	5.00751e-20	9.63698e-20
Rxn0310	ipdp[c] + octdp_5[c] -> ppi[c] + hepdp[c]	6.59209e-22	4.50253e-20	5.37226e-20	5.67051e-20
Rxn0311	ipdp[c] + hepdp[c] -> ppi[c] + octdp[c]	1.75016e-21	4.27352e-20	2.78254e-21	0
Rxn0312	glu_D[c] <=> glu_L[c]	-0.159824	-0.240534	-0.317689	-0.317689
Rxn0313	ala_L[c] <=> ala_D[c]	0.598947	0.90141	1.19055	1.19055
Rxn0314	atp[c] + 2 ala_D[c] -> adp[c] + h[c] + pi[c] + alaala[c]	0.299474	0.450705	0.595275	0.595275
Rxn0315	f6p[c] + gln_L[c] -> glu_L[c] + gam6p[c]	0.479186	0.721171	0.952498	0.952498
Rxn0316	h2o[c] + gam6p[c] -> f6p[c] + nh4[c]	3.86237e-20	1.65139e-19	0	0
Rxn0317	pep[c] + uacgam[c] -> pi[c] + uaccg[c]	0.158721	0.238874	0.315496	0.315496
Rxn0318	h[c] + nadph[c] + uaccg[c] -> nadp[c] + uamr[c]	0.158721	0.238874	0.315496	0.315496
Rxn0319	asp_L[c] + fum[c] -> h[c] + succ[c] + iasp[c]	1.49479e-14	6.32821e-20	0	5.35836e-20
Rxn0320	asp_L[c] + o2[c] -> h[c] + h2o2[c] + iasp[c]	1.98134e-20	2.96924e-19	0	0
Rxn0321	2 h[c] + prpp[c] + quln[c] -> ppi[c] + co2[c] + nicrnt[c]	0.0153032	0.0230313	0.0304189	0.0304189
Rxn0322	h2o[c] + ncam[c] <=> nh4[c] + nac[c]	7.10419e-15	9.18764e-20	-9.77818e-20	-7.41457e-21
Rxn0323	atp[c] + h[c] + nicrnt[c] -> ppi[c] + dnad[c]	0.0153032	0.0230313	0.0304189	0.0304189
Rxn0324	atp[c] + h2o[c] + gln_L[c] + dnad[c] -> h[c] + nad[c] + ppi[c] + glu_L[c] + amp[c]	6.71782e-21	8.28271e-20	0	0
Rxn0325	r1p[c] + nac[c] -> pi[c] + nicrns[c]	7.27825e-21	4.93626e-20	0	3.38278e-20
Rxn0326	h[c] + r1p[c] + ncam[c] -> pi[c] + rnam[c]	2.06503e-31	3.88768e-20	7.31514e-20	4.26957e-20
Rxn0327	atp[c] + h[c] + nmn[c] -> nad[c] + ppi[c]	1.19495e-20	8.81156e-20	1.67347e-19	0
Rxn0328	atp[c] + nad[c] -> adp[c] + h[c] + nadp[c]	0.00722175	0.0108687	0.014355	0.014355
Rxn0329	3 h2o[c] + gtp[c] -> 2 h[c] + ppi[c] + 25dhpp[c] + for[c]	0.00934333	0.0140555	0.0183812	0.018504
Rxn0330	h[c] + h2o[c] + 25dhpp[c] -> nh4[c] + 5apru[c]	0.00934333	0.0140555	0.0183812	0.018504
Rxn0331	h[c] + nadph[c] + 5apru[c] -> nadp[c] + 5aprbu[c]	0.0186132	0.0280127	0.0369982	0.0369982
Rxn0332	db4p[c] + 4r5au[c] -> 2 h2o[c] + pi[c] + dmlz[c]	0.0372264	0.0560255	0.0739964	0.0739964
Rxn0333	ru5p_D[c] -> h[c] + for[c] + db4p[c]	0.0372264	0.0560255	0.0739964	0.0739964
Rxn0334	2 dmlz[c] -> 4r5au[c] + ribflv[c]	0.0186132	0.0280127	0.0369982	0.0369982
Rxn0335	atp[c] + ribflv[c] -> adp[c] + h[c] + fmn[c]	0.0186132	0.0280127	0.0369982	0.0369982
Rxn0336	atp[c] + h[c] + fmn[c] -> ppi[c] + fad[c]	0.00683488	0.0102864	0.013586	0.013586
Rxn0337	h2o[c] + 3mob[c] + mlthf[c] -> thf[c] + 2dhp[c]	0.103262	0.155409	0.205259	0.205259
Rxn0338	atp[c] + pnto_R[c] -> adp[c] + h[c] + 4ppan[c]	0.103262	0.155409	0.205259	0.205259
Rxn0339	atp[c] + h[c] + pan4p[c] -> ppi[c] + dpcoa[c]	0.103262	0.155409	0.205259	0.205259
Rxn0340	atp[c] + dpcoa[c] -> adp[c] + h[c] + coa[c]	0.103262	0.155409	0.205259	0.205259
Rxn0341	h2o[c] + coa[c] -> 2 h[c] + pap[c] + ACP[c]	0.0962557	0.144864	0.191331	0.191331
Rxn0342	h2o[c] + gtp[c] -> h[c] + for[c] + ahdt[c]	0.0120792	0.0181792	0.0240104	0.0240104
Rxn0343	3 h2o[c] + ahdt[c] -> 2 h[c] + 3 pi[c] + dhnpt[c]	2.55159e-15	1.32397e-20	8.33411e-20	5.31189e-20
Rxn0344	dhnpt[c] -> 2ahhmp[c] + gcald[c]	0.0120792	0.0181792	0.0240104	0.0240104
Rxn0345	atp[c] + 2ahhmp[c] -> h[c] + amp[c] + 2ahhmd[c]	0	7.25092e-20	0	2.04506e-20
Rxn0346	gln_L[c] + chor[c] -> glu_L[c] + 4adcho[c]	0.0120792	0.0181792	0.0240104	0.0240104
Rxn0347	2ahhmd[c] + 4abz[c] -> ppi[c] + dhpt[c]	0	7.84927e-20	0	0
Rxn0348	2ahhmp[c] + 4abz[c] -> h2o[c] + dhpt[c]	0.0120792	0.0181792	0.0240104	0.0240104
Rxn0349	atp[c] + glu_L[c] + dhpt[c] -> adp[c] + h[c] + pi[c] + dhf[c]	0.0120792	0.0181792	0.0240104	0.0240104
Rxn0350	atp[c] + glu_L[c] + thf[c] <=> adp[c] + h[c] + pi[c] + thfglu[c]	1.44749e-15	1.74897e-20	-1.30883e-20	-5.81648e-20
Rxn0351	atp[c] + h2o[c] -> adp[c] + h[c] + pi[c]	1.75524e-14	1.97781e-19	0	1.96421e-21
Rxn0352	h[c] + nadh[c] + o2[c] + 3hcinnm[c] -> nad[c] + h2o[c] + dhcinnm[c]	1.10873e-15	7.26504e-20	0	0
Rxn0353	h[c] + nadh[c] + o2[c] + 3hpppn[c] -> nad[c] + h2o[c] + dhpppn[c]	9.03451e-21	1.39001e-20	6.24664e-22	1.58824e-20
Rxn0354	h[c] + nadph[c] + 3odecACP[c] <=> nadp[c] + 3hdecACP[c]	-2.30568e-15	-7.00029e-20	-1.18237e-20	9.8594e-21
Rxn0355	h[c] + nadph[c] + 3oddecACP[c] <=> nadp[c] + 3hddecACP[c]	-2.00193e-15	3.0972e-20	-9.50057e-21	-5.74193e-20
Rxn0356	h[c] + nadph[c] + 3ocddec5eACP[c] -> nadp[c] + 3hcddec5eACP[c]	6.80074e-22	1.01218e-20	2.13968e-20	2.63253e-20
Rxn0357	h[c] + nadph[c] + 3omrsACP[c] <=> nadp[c] + 3hmrsACP[c]	-3.46298e-15	-1.89787e-20	1.23627e-20	-2.82782e-20
Rxn0358	h[c] + nadph[c] + 3ocmrs7eACP[c] -> nadp[c] + 3hcmrs7eACP[c]	4.60979e-21	9.3752e-20	2.5619e-20	0
Rxn0359	h[c] + nadph[c] + 3opalmACP[c] <=> nadp[c] + 3hpalmACP[c]	8.20118e-15	-5.20761e-20	4.23007e-20	2.72542e-20
Rxn0360	h[c] + nadph[c] + 3ocpalm9eACP[c] -> nadp[c] + 3hcpalm9eACP[c]	0	1.6972e-19	0	1.08119e-19
Rxn0361	h[c] + nadph[c] + 3ooctdACP[c] <=> nadp[c] + 3hoctaACP[c]	-5.58783e-16	-7.31477e-20	-1.47594e-20	3.41951e-20
Rxn0362	h[c] + nadph[c] + 3ocvac11eACP[c] -> nadp[c] + 3hcvac11eACP[c]	2.36765e-15	4.71806e-20	0	0
Rxn0363	h[c] + nadph[c] + actACP[c] <=> nadp[c] + 3haACP[c]	-8.72435e-15	5.73342e-20	1.90802e-20	-4.88608e-20
Rxn0364	h[c] + nadph[c] + 3ohexACP[c] <=> nadp[c] + 3hhexACP[c]	9.38234e-15	-1.68287e-21	8.10915e-20	1.26559e-19
Rxn0365	h[c] + nadph[c] + 3ooctACP[c] <=> nadp[c] + 3hoctACP[c]	-1.33876e-14	2.66854e-21	1.5679e-20	2.77564e-20
Rxn0366	h[c] + malACP[c] + ocACP[c] -> co2[c] + ACP[c] + 3odecACP[c]	3.28158e-22	1.32647e-21	3.006e-20	2.96164e-20
Rxn0367	h[c] + malACP[c] + dcaACP[c] -> co2[c] + ACP[c] + 3oddecACP[c]	1.79639e-21	4.2264e-21	4.24002e-20	1.86608e-20
Rxn0368	h[c] + malACP[c] + ddcaACP[c] -> co2[c] + ACP[c] + 3omrsACP[c]	0	3.86948e-21	3.13746e-21	2.32376e-20
Rxn0369	h[c] + myrsACP[c] + malACP[c] -> co2[c] + ACP[c] + 3opalmACP[c]	3.06417e-15	7.79894e-20	3.31676e-20	0
Rxn0370	h[c] + palmACP[c] + malACP[c] -> co2[c] + ACP[c] + 3ooctdACP[c]	2.15318e-20	8.00058e-20	0	2.88855e-20
Rxn0371	h[c] + malACP[c] + hdeACP[c] -> co2[c] + ACP[c] + 3ocvac11eACP[c]	4.66966e-15	8.53114e-20	7.11631e-20	0
Rxn0372	h[c] + malACP[c] + butACP[c] -> co2[c] + ACP[c] + 3ohexACP[c]	3.22594e-21	1.61042e-20	1.48061e-20	0
Rxn0373	h[c] + malACP[c] + hexACP[c] -> co2[c] + ACP[c] + 3ooctACP[c]	3.60704e-20	6.80838e-20	6.01853e-36	0
Rxn0374	h2o[c] + LalaDgluMdapDala[c] -> ala_D[c] + LalaDgluMdap[c]	4.52955e-21	8.81336e-22	2.09476e-20	2.71335e-19
Rxn0375	14glucan[c] -> malthx[c]	-5.33972e-31	5.32602e-21	7.65961e-20	1.47546e-20
Rxn0376	h2o[c] + arbt6p[c] -> g6p[c] + hqn[c]	9.48656e-21	5.84257e-21	4.70198e-37	7.51463e-20
Rxn0377	nad[c] + h2o[c] + 4abutn[c] -> 2 h[c] + nadh[c] + 4abut[c]	2.11915e-20	2.53596e-20	0	0
Rxn0378	h[e] + 4abut[e] -> h[c] + 4abut[c]	1.08319e-14	2.86487e-20	0	4.05129e-20
Rxn0379	accoa[c] + anth[c] -> coa[c] + acanth[c]	1.56447e-14	1.24829e-20	0	0
Rxn0380	h[c] + gtp[c] + adocbip[c] -> ppi[c] + agdpcbi[c]	3.53135e-20	1.74068e-19	0	0
Rxn0381	pep[c] + acgam[e] -> pyr[c] + acgam6p[c]	0	8.76373e-20	0	8.34525e-20
Rxn0382	glu_L[c] + accoa[c] -> h[c] + coa[c] + acglu[c]	1.55999e-20	2.62794e-21	3.51694e-20	0
Rxn0383	fad[c] + btcoa[c] <=> b2coa[c] + fadh2[c]	-1.40381e-14	1.35999e-19	-3.62744e-21	-9.87564e-20
Rxn0384	fad[c] + hxcoa[c] <=> fadh2[c] + hx2coa[c]	-3.23828e-15	1.04014e-19	7.03e-20	-1.69693e-20
Rxn0385	fad[c] + occoa[c] <=> fadh2[c] + oc2coa[c]	6.65831e-15	6.08536e-21	1.34668e-19	4.91162e-20
Rxn0386	fad[c] + dcacoa[c] <=> fadh2[c] + dc2coa[c]	-5.85718e-15	-1.1567e-19	-1.68846e-19	6.68917e-20
Rxn0387	fad[c] + ddcacoa[c] <=> fadh2[c] + dd2coa[c]	2.84273e-15	3.06202e-19	2.22282e-19	7.98085e-20
Rxn0388	fad[c] + tdcoa[c] <=> fadh2[c] + td2coa[c]	-4.13379e-15	-3.28389e-19	7.94382e-20	7.07903e-20
Rxn0389	fad[c] + pmtcoa[c] <=> fadh2[c] + hdd2coa[c]	-1.18386e-15	-1.52758e-19	8.72156e-20	-6.95298e-20
Rxn0390	accoa[c] + ACP[c] <=> coa[c] + acACP[c]	0.058622	0.0882256	0.116525	0.116525
Rxn0391	amet[c] + acon_T[c] -> ahcys[c] + aconm[c]	1.42294e-15	0	1.50463e-36	3.59664e-20
Rxn0392	coa[c] + apoACP[c] -> h[c] + pap[c] + ACP[c]	7.05322e-16	3.35604e-20	6.7455e-20	0
Rxn0393	atp[c] + amp[c] <=> 2 adp[c]	6.98675	11.7891	18.2168	13.4765
Rxn0394	gtp[c] + amp[c] <=> adp[c] + gdp[c]	-6.91152	-10.3754	-13.503	-13.977
Rxn0395	amp[c] + itp[c] <=> adp[c] + idp[c]	3.49337	5.89454	9.1084	6.73821
Rxn0396	atp[c] + adn[c] -> adp[c] + h[c] + amp[c]	1.41437e-20	1.02726e-19	0	6.67982e-20
Rxn0397	atp[c] + adocbi[c] -> adp[c] + h[c] + adocbip[c]	1.19385e-20	9.04187e-20	0	9.96438e-22
Rxn0398	agdpcbi[c] + rdmbzi[c] -> h[c] + gmp[c] + adocbl[c]	2.43424e-20	1.06468e-19	-3.00927e-36	0
Rxn0399	dcamp[c] <=> amp[c] + fum[c]	7.23654e-15	6.1517e-20	6.28555e-20	-3.84345e-20
Rxn0400	25aics[c] <=> fum[c] + aicar[c]	7.82588e-15	-6.25214e-21	1.08296e-20	1.2185e-19
Rxn0401	h2o[c] + acgam6p[c] -> ac[c] + gam6p[c]	1.40431e-20	1.10675e-19	0	3.01665e-20
Rxn0402	h2o[c] + anhgm3p[c] -> LalaDgluMdap[c] + anhgm[c]	1.83311e-14	3.11734e-18	0	0
Rxn0403	h2o[c] + anhgm3p[c] -> acgam[c] + anhm3p[c]	0	2.32826e-20	0	8.51538e-19
Rxn0404	h2o[c] + anhgm4p[c] -> LalaDgluMdapDala[c] + anhgm[c]	0	0	4.05072e-20	0
Rxn0405	h2o[c] + anhgm4p[c] -> ala_D[c] + anhgm3p[c]	1.28144e-14	5.05722e-19	0	4.61181e-20
Rxn0406	h2o[c] + anhgm4p[c] -> acgam[c] + anhm4p[c]	3.1799e-15	1.46294e-20	1.4928e-19	4.00102e-19
Rxn0407	h2o[c] + anhgm[c] -> acgam[c] + anhm[c]	1.35533e-14	3.17092e-18	8.56936e-20	0
Rxn0408	h2o[c] + agm[c] -> urea[c] + ptrc[c]	5.01694e-15	4.89773e-20	2.0124e-20	0
Rxn0409	ddcaACP[c] + 1ddecg3p[c] -> ACP[c] + pa120[c]	-1.36656e-32	0	5.11746e-20	4.05987e-21
Rxn0410	myrsACP[c] + 1tdecg3p[c] -> ACP[c] + pa140[c]	0	9.0147e-20	0	0
Rxn0411	tdeACP[c] + 1tdec7eg3p[c] -> ACP[c] + pa141[c]	4.35393e-15	2.32929e-21	2.75348e-20	4.93534e-20
Rxn0412	palmACP[c] + 1hdecg3p[c] -> ACP[c] + pa160[c]	3.54915e-15	4.51458e-20	4.12411e-20	3.32616e-20
Rxn0413	hdeACP[c] + 1hdec9eg3p[c] -> ACP[c] + pa161[c]	6.98103e-15	7.98547e-20	0	3.59605e-20
Rxn0414	ocdcaACP[c] + 1odecg3p[c] -> ACP[c] + pa180[c]	1.02217e-15	0	5.85485e-22	2.64557e-20
Rxn0415	octeACP[c] + 1odec11eg3p[c] -> pa181[c] + ACP[c]	2.23124e-15	1.51252e-19	0	5.22373e-21
Rxn0416	atp[c] + hco3[c] + air[c] -> adp[c] + h[c] + pi[c] + 5caiz[c]	4.67678e-15	1.64177e-19	0	0
Rxn0417	5aizc[c] <=> 5caiz[c]	1.40872e-14	1.60602e-19	-1.37438e-21	-1.26868e-19
Rxn0418	akg[c] + thmpp[c] -> co2[c] + chpthpp[c]	9.79157e-15	0	1.46683e-19	2.17385e-20
Rxn0419	chpthpp[c] + lpame[c] -> thmpp[c] + sdhlame[c]	1.61886e-14	1.63231e-19	1.16252e-19	1.72158e-20
Rxn0420	coa[c] + sdhlame[c] <=> succoa[c] + dhlame[c]	1.19888e-14	-1.09448e-19	1.74153e-19	-3.47341e-22
Rxn0421	nad[c] + dhlame[c] <=> h[c] + nadh[c] + lpame[c]	8.77321e-15	-2.77244e-20	1.06606e-19	-3.39151e-20
Rxn0422	nad[c] + coa[c] + 2oxoadp[c] -> nadh[c] + co2[c] + glutcoa[c]	2.55692e-20	1.44359e-19	0	6.0121e-20
Rxn0423	ala_D[c] + pydx5p[c] -> pyr[c] + pyam5p[c]	4.31196e-15	7.891e-20	7.9601e-22	1.02026e-19
Rxn0424	ala_L[c] + pydx5p[c] -> pyr[c] + pyam5p[c]	3.8972e-20	1.34978e-20	1.87339e-19	0
Rxn0425	atp[c] + ala_L[c] + trnaala[c] -> ppi[c] + amp[c] + alatrna[c]	2.61874e-15	8.11832e-20	5.39934e-20	0
Rxn0426	h[c] + glyald[c] + nadh[c] <=> glyc[c] + nad[c]	-0.245767	1.10328e-20	-2.31858e-16	1.09911e-19
Rxn0427	h2o[c] + nadp[c] + acald[c] -> 2 h[c] + nadph[c] + ac[c]	3.85266	5.23404	5.15063	4.39824
Rxn0428	h2o[c] + nadp[c] + ppal[c] -> 2 h[c] + nadph[c] + ppa[c]	1.87783e-15	1.56901e-20	8.83643e-20	4.53311e-20
Rxn0429	all6p[c] <=> allul6p[c]	1.96202e-15	-3.02562e-20	-1.23778e-20	-2.84268e-20
Rxn0430	2 h[c] + 2 h2o[c] + alltt[c] -> co2[c] + 2 nh4[c] + urdglyc[c]	0.0572922	0.0862529	0.113906	0.113792
Rxn0431	h[c] + nadph[c] + mthgxl[c] -> nadp[c] + acetol[c]	5.00325e-21	1.10418e-20	0	0
Rxn0432	h2o[c] + anhm3p[c] -> LalaDgluMdap[c] + anhm[c]	7.88861e-31	4.78198e-21	0	6.62464e-19
Rxn0433	h2o[c] + anhm4p[c] -> LalaDgluMdapDala[c] + anhm[c]	3.17992e-15	1.99706e-20	0	5.41321e-19
Rxn0434	h2o[c] + anhm4p[c] -> ala_D[c] + anhm3p[c]	-3.23926e-32	2.48012e-18	9.88854e-20	0
Rxn0435	malt[c] + malttr[c] -> glc_D[c] + maltttr[c]	1.83509e-20	0	1.19201e-19	2.17211e-20
Rxn0436	malt[c] + maltttr[c] -> glc_D[c] + maltpt[c]	2.27459e-14	7.23359e-21	0	7.07004e-20
Rxn0437	malt[c] + maltpt[c] -> glc_D[c] + malthx[c]	2.30974e-21	8.70017e-19	0	0
Rxn0438	malt[c] + malthx[c] -> glc_D[c] + malthp[c]	1.29828e-20	5.13687e-20	3.00927e-36	0
Rxn0439	amet[c] + 8aonn[c] <=> amob[c] + dann[c]	1.41615e-15	6.81991e-20	-1.3402e-19	2.44371e-20
Rxn0440	amet[c] + 2dmmql8[c] -> h[c] + mql8[c] + ahcys[c]	0.00627605	0.0094454	0.0124751	0.0124751
Rxn0441	nad[c] + h2o[c] + air[c] -> 3 h[c] + nadh[c] + 2 for[c] + 4ampm[c]	3.26275e-20	3.63104e-20	-6.01853e-36	4.03319e-21
Rxn0442	h2o[c] + cgly[c] -> gly[c] + cys_L[c]	7.0447e-15	1.7207e-19	1.09669e-19	2.24169e-20
Rxn0443	h2o[c] + progly[c] -> gly[c] + pro_L[c]	-2.59141e-31	1.53724e-20	1.31877e-19	0
Rxn0444	h[c] + ala_L[c] + pmcoa[c] <=> co2[c] + coa[c] + 8aonn[c]	-1.08755e-14	-5.34715e-20	2.28977e-20	-4.95188e-21
Rxn0445	atp[c] + h2o[c] + arbtn_fe3[e] -> adp[c] + h[c] + pi[c] + arbtn_fe3[c]	7.02428e-16	1.45002e-20	7.66629e-21	0
Rxn0446	atp[c] + arg_L[c] + trnaarg[c] -> ppi[c] + amp[c] + argtrna[c]	8.86407e-21	1.7626e-20	4.3014e-20	2.8716e-20
Rxn0447	h2o[c] + asn_L[c] -> nh4[c] + asp_L[c]	1.42875e-14	6.62994e-20	-2.25695e-36	2.144e-20
Rxn0448	atp[c] + asn_L[c] + trnaasn[c] -> ppi[c] + amp[c] + asntrna[c]	1.12741e-21	4.54954e-20	0	0
Rxn0449	asp_L[c] + q8[c] -> h[c] + iasp[c] + q8h2[c]	6.54748e-20	2.40803e-19	0	9.68646e-20
Rxn0450	mqn8[c] + asp_L[c] -> h[c] + mql8[c] + iasp[c]	0.0153032	0.0230313	0.0304189	0.0304189
Rxn0451	atp[c] + asp_L[c] + trnaasp[c] -> ppi[c] + amp[c] + asptrna[c]	7.02503e-17	1.9153e-20	2.53412e-19	6.23902e-20
Rxn0452	atp[c] + prpp[c] -> ppi[c] + prbatp[c]	0.0773358	0.11639	0.153723	0.153723
Rxn0453	nad[c] + h2o[c] + betald[c] -> 2 h[c] + nadh[c] + glyb[c]	0	1.93653e-20	6.35963e-20	0
Rxn0454	h2o[c] + nadp[c] + betald[c] -> 2 h[c] + nadph[c] + glyb[c]	4.54345e-15	2.44475e-19	0	0
Rxn0455	amet[c] + dtbt[c] + s[c] -> h[c] + met_L[c] + btn[c] + dad_5[c]	1.78213e-14	2.75598e-19	5.95923e-20	0
Rxn0456	atp[c] + h[c] + cbi[c] <=> pppi[c] + adocbi[c]	-6.73428e-16	1.45621e-19	4.2589e-20	-2.17707e-20
Rxn0457	atp[c] + h[c] + cbl1[c] <=> pppi[c] + adocbl[c]	-5.3499e-15	-7.10868e-20	1.16338e-20	2.82899e-20
Rxn0458	2 amet[c] + pe161[c] -> 2 h[c] + 2 ahcys[c] + cpe160[c]	0	1.78603e-19	0	7.84349e-21
Rxn0459	2 amet[c] + pg161[c] -> 2 h[c] + 2 ahcys[c] + cpg160[c]	3.20448e-16	1.08599e-19	0	1.21704e-20
Rxn0460	2 amet[c] + pe181[c] -> 2 h[c] + 2 ahcys[c] + cpe180[c]	1.44607e-20	9.29576e-20	1.46157e-20	0
Rxn0461	2 amet[c] + pg181[c] -> 2 h[c] + 2 ahcys[c] + cpg180[c]	4.21104e-31	0	2.47462e-19	2.17321e-19
Rxn0462	atp[c] + h2o[c] + cpgn[e] -> adp[c] + h[c] + pi[c] + cpgn[c]	1.04541e-16	3.14792e-20	1.07838e-20	5.97173e-21
Rxn0463	2 amet[c] + cpppg3[c] -> 2 co2[c] + 2 met_L[c] + 2 dad_5[c] + pppg9[c]	1.94356e-31	0	6.77389e-20	8.73794e-20
Rxn0464	atp[c] + coa[c] + crn[c] -> adp[c] + pi[c] + crncoa[c]	0	0	5.24149e-20	2.89609e-20
Rxn0465	crncoa[c] <=> crnDcoa[c]	4.20982e-16	-6.17158e-20	-2.74045e-21	-4.51617e-20
Rxn0466	crncoa[c] <=> h2o[c] + ctbtcoa[c]	1.32043e-15	-1.97907e-20	-3.8179e-20	4.26712e-20
Rxn0467	atp[c] + coa[c] + crn_D[c] -> adp[c] + pi[c] + crnDcoa[c]	6.10077e-21	0	0	2.05423e-20
Rxn0468	h[c] + h2o[c] + csn[c] -> nh4[c] + ura[c]	0	6.71826e-20	-2.91523e-36	5.73684e-20
Rxn0469	atp[c] + coa[c] + ctbt[c] -> adp[c] + pi[c] + ctbtcoa[c]	7.69324e-32	3.14362e-20	2.38947e-21	0
Rxn0470	atp[c] + h2o[c] + cu[c] -> adp[c] + h[c] + pi[c] + cu[e]	9.92453e-16	1.77493e-19	0	3.63313e-20
Rxn0471	4 h[c] + o2[c] + 4 cu[c] -> 2 h2o[c] + 4 cu2[c]	0	2.13729e-21	1.63929e-19	2.37857e-20
Rxn0472	atp[c] + cys_L[c] + trnacys[c] -> ppi[c] + amp[c] + cystrna[c]	8.69981e-15	6.60201e-20	1.80929e-20	0
Rxn0473	atp[c] + damp[c] <=> adp[c] + dadp[c]	-3.55764e-16	1.12704e-19	-9.1137e-20	-1.91843e-19
Rxn0474	atp[c] + co2[c] + dann[c] -> adp[c] + 3 h[c] + pi[c] + dtbt[c]	7.05512e-15	8.46686e-21	4.04216e-21	4.31393e-20
Rxn0475	atp[c] + 2ddglcn[c] -> adp[c] + h[c] + 2ddg6p[c]	8.23389e-15	2.47312e-20	1.20371e-35	0
Rxn0476	pep[c] + dha[c] -> dhap[c] + pyr[c]	2.77438e-15	4.27256e-20	9.18263e-20	0
Rxn0477	h[c] + nadph[c] + 23dhdp[c] -> nadp[c] + thdp[c]	0.658412	0.990904	1.30875	1.30875
Rxn0478	dhor_S[c] + q8[c] -> orot[c] + q8h2[c]	2.6791e-15	5.57697e-20	6.23632e-20	2.39711e-21
Rxn0479	h[c] + h2o[c] + 25drapp[c] -> nh4[c] + 5apru[c]	0.00926989	0.0139572	0.0186171	0.0184943
Rxn0480	h[c] + nadh[c] + h2mb4p[c] -> nad[c] + h2o[c] + dmpp[c]	0.0188067	0.0281812	0.0372627	0.0374016
Rxn0481	h2o[c] + ahdt[c] -> h[c] + ppi[c] + dhpmp[c]	0.0120792	0.0181792	0.0240104	0.0240104
Rxn0482	h[c] + nadph[c] + 2dhp[c] -> nadp[c] + pant_R[c]	0.103262	0.155409	0.205259	0.205259
Rxn0483	atp[c] + dtmp[c] <=> adp[c] + dtdp[c]	0.0231096	0.0347798	0.0459359	0.0459359
Rxn0484	atp[c] + dxyl[c] -> adp[c] + h[c] + dxyl5p[c]	8.92447e-21	2.14055e-20	0	0
Rxn0485	h[c] + nadh[c] + tdec2eACP[c] -> nad[c] + dcaACP[c]	2.06985e-14	7.56382e-21	0	0
Rxn0486	h[c] + nadph[c] + tdec2eACP[c] -> nadp[c] + dcaACP[c]	0	4.92134e-20	2.63036e-20	0
Rxn0487	h[c] + nadh[c] + tddec2eACP[c] -> nad[c] + ddcaACP[c]	8.54132e-21	1.1357e-21	0	0
Rxn0488	h[c] + nadph[c] + tddec2eACP[c] -> nadp[c] + ddcaACP[c]	1.77726e-15	1.96673e-19	0	4.02719e-20
Rxn0489	h[c] + nadh[c] + t3c5ddeceACP[c] -> nad[c] + cddec5eACP[c]	2.35303e-15	0	0	0
Rxn0490	h[c] + nadph[c] + t3c5ddeceACP[c] -> nadp[c] + cddec5eACP[c]	3.23372e-15	2.2048e-19	3.40085e-20	0
Rxn0491	h[c] + nadh[c] + tmrs2eACP[c] -> nad[c] + myrsACP[c]	1.81377e-14	0	1.55876e-19	1.88324e-19
Rxn0492	h[c] + nadph[c] + tmrs2eACP[c] -> nadp[c] + myrsACP[c]	2.82643e-20	2.00048e-19	0	0
Rxn0493	h[c] + nadh[c] + t3c7mrseACP[c] -> nad[c] + tdeACP[c]	6.11043e-15	1.32448e-20	2.18531e-19	2.05784e-20
Rxn0494	h[c] + nadph[c] + t3c7mrseACP[c] -> nadp[c] + tdeACP[c]	3.23315e-20	3.25337e-20	0	0
Rxn0495	h[c] + nadh[c] + tpalm2eACP[c] -> nad[c] + palmACP[c]	1.3625e-14	2.03724e-19	0	3.75608e-21
Rxn0496	h[c] + nadph[c] + tpalm2eACP[c] -> nadp[c] + palmACP[c]	1.38681e-31	1.79437e-20	1.21529e-19	2.07489e-20
Rxn0497	h[c] + nadh[c] + t3c9palmeACP[c] -> nad[c] + hdeACP[c]	1.21441e-15	3.7146e-20	0	0
Rxn0498	h[c] + nadph[c] + t3c9palmeACP[c] -> nadp[c] + hdeACP[c]	1.49554e-15	0	8.17088e-20	0
Rxn0499	h[c] + nadh[c] + toctd2eACP[c] -> nad[c] + ocdcaACP[c]	4.8016e-15	1.16503e-19	1.39317e-19	0
Rxn0500	h[c] + nadph[c] + toctd2eACP[c] -> nadp[c] + ocdcaACP[c]	2.08017e-15	4.75808e-20	-7.52316e-37	9.04596e-20
Rxn0501	h[c] + nadh[c] + t3c11vaceACP[c] -> nad[c] + octeACP[c]	4.35751e-15	0	1.28009e-19	4.73806e-20
Rxn0502	h[c] + nadph[c] + t3c11vaceACP[c] -> nadp[c] + octeACP[c]	2.38192e-15	1.54277e-19	5.72161e-20	0
Rxn0503	h[c] + nadh[c] + but2eACP[c] -> nad[c] + butACP[c]	5.67519e-15	1.21086e-20	7.286e-20	9.71734e-20
Rxn0504	h[c] + nadph[c] + but2eACP[c] -> nadp[c] + butACP[c]	2.35978e-15	3.27512e-20	0	0
Rxn0505	h[c] + nadh[c] + thex2eACP[c] -> nad[c] + hexACP[c]	4.10615e-20	6.02638e-20	6.82311e-21	0
Rxn0506	h[c] + nadph[c] + thex2eACP[c] -> nadp[c] + hexACP[c]	1.31943e-14	1.16534e-19	3.46078e-21	0
Rxn0507	h[c] + nadh[c] + toct2eACP[c] -> nad[c] + ocACP[c]	-2.75337e-31	7.88942e-20	0	0
Rxn0508	h[c] + nadph[c] + toct2eACP[c] -> nadp[c] + ocACP[c]	1.54964e-14	0	1.01057e-20	1.66245e-19
Rxn0509	3hhcoa[c] <=> h2o[c] + hx2coa[c]	3.50727e-15	-1.5103e-19	-3.64698e-20	4.72282e-20
Rxn0510	3hocoa[c] <=> h2o[c] + oc2coa[c]	-6.82329e-15	-1.13448e-19	7.38206e-20	-6.2019e-20
Rxn0511	3hdcoa[c] <=> h2o[c] + dc2coa[c]	7.58634e-15	2.33506e-19	7.77072e-20	-1.11638e-19
Rxn0512	3hddcoa[c] <=> h2o[c] + dd2coa[c]	-6.6718e-15	-3.36223e-19	-8.04987e-20	1.246e-19
Rxn0513	3htdcoa[c] <=> h2o[c] + td2coa[c]	6.85812e-15	2.32747e-19	-8.62516e-20	-1.44335e-19
Rxn0514	3hhdcoa[c] <=> h2o[c] + hdd2coa[c]	5.26272e-15	-2.32786e-20	-5.13415e-20	8.29177e-20
Rxn0515	3hodcoa[c] <=> h2o[c] + od2coa[c]	3.36243e-15	1.8786e-19	4.03471e-20	-1.09553e-20
Rxn0516	ddcaACP[c] + kdo2lipid4[c] -> ACP[c] + kdo2lipid4L[c]	1.7291e-15	5.03155e-21	0	0
Rxn0517	h2o[c] + dcacoa[c] -> h[c] + coa[c] + dca[c]	1.23456e-14	1.56226e-19	1.03402e-19	0
Rxn0518	h2o[c] + ddcacoa[c] -> h[c] + coa[c] + ddca[c]	-1.32607e-31	3.17139e-21	1.66379e-20	0
Rxn0519	h2o[c] + tdcoa[c] -> h[c] + coa[c] + ttdca[c]	8.09778e-15	5.32814e-22	1.30951e-20	4.10537e-20
Rxn0520	h2o[c] + tdecoa[c] -> h[c] + coa[c] + ttdcea[c]	1.48096e-14	2.16825e-20	1.21912e-19	0
Rxn0521	h2o[c] + pmtcoa[c] -> h[c] + coa[c] + hdca[c]	2.41575e-15	5.80733e-20	0	1.0355e-19
Rxn0522	h2o[c] + hdcoa[c] -> h[c] + coa[c] + hdcea[c]	0	4.95359e-20	5.45875e-20	0
Rxn0523	h2o[c] + stcoa[c] -> h[c] + coa[c] + ocdca[c]	3.07375e-20	1.40393e-20	6.51891e-20	0
Rxn0524	h2o[c] + odecoa[c] -> h[c] + coa[c] + ocdcea[c]	2.39886e-15	1.61707e-20	4.31989e-20	1.1307e-19
Rxn0525	h2o[c] + hxcoa[c] -> h[c] + coa[c] + hxa[c]	1.23219e-15	8.40436e-20	0	0
Rxn0526	h2o[c] + occoa[c] -> h[c] + coa[c] + octa[c]	8.5947e-21	1.61779e-20	0	4.25568e-21
Rxn0527	atp[c] + coa[c] + h[e] + ddca[e] -> h[c] + ppi[c] + amp[c] + ddcacoa[c]	1.88394e-14	5.04441e-19	1.14678e-19	0
Rxn0528	atp[c] + coa[c] + h[e] + ttdca[e] -> h[c] + ppi[c] + amp[c] + tdcoa[c]	-3.81625e-31	0	0	1.84487e-19
Rxn0529	atp[c] + coa[c] + h[e] + ttdcea[e] -> h[c] + ppi[c] + amp[c] + tdecoa[c]	0	4.43852e-20	0	0
Rxn0530	atp[c] + coa[c] + h[e] + hdca[e] -> h[c] + ppi[c] + amp[c] + pmtcoa[c]	-3.94785e-31	2.40098e-20	1.2292e-19	3.23835e-21
Rxn0531	atp[c] + coa[c] + h[e] + hdcea[e] -> h[c] + ppi[c] + amp[c] + hdcoa[c]	6.84006e-15	4.08228e-20	0	1.74528e-20
Rxn0532	atp[c] + coa[c] + h[e] + ocdca[e] -> h[c] + ppi[c] + amp[c] + stcoa[c]	4.74047e-20	1.86058e-20	3.25799e-20	0
Rxn0533	atp[c] + coa[c] + h[e] + ocdcea[e] -> h[c] + ppi[c] + amp[c] + odecoa[c]	3.33997e-15	5.51103e-20	0	1.82589e-20
Rxn0534	atp[c] + coa[c] + h[e] + hxa[e] -> h[c] + ppi[c] + amp[c] + hxcoa[c]	8.78975e-22	5.66213e-20	0	0
Rxn0535	nad[c] + hmgth[c] <=> h[c] + nadh[c] + Sfglutth[c]	-7.03385e-16	-1.05685e-20	-2.32825e-21	-5.25362e-20
Rxn0536	fc1p[c] <=> dhap[c] + lald_L[c]	-2.98153e-16	1.19509e-20	2.70718e-20	1.4968e-20
Rxn0537	atp[c] + h2o[c] + fe3dhbzs[e] -> adp[c] + h[c] + pi[c] + fe3dhbzs[c]	9.82485e-16	1.7822e-20	6.93351e-22	2.32309e-21
Rxn0538	atp[c] + h2o[c] + fe3hox[e] -> adp[c] + h[c] + pi[c] + fe3hox[c]	8.26851e-21	5.22864e-20	-1.50463e-36	0
Rxn0539	atp[c] + h2o[c] + fecrm[e] -> adp[c] + h[c] + pi[c] + fecrm[c]	2.59861e-15	5.44251e-20	0	9.69792e-22
Rxn0540	atp[c] + h2o[c] + feenter[e] -> adp[c] + h[c] + pi[c] + feenter[c]	1.42059e-15	2.90764e-21	0	0
Rxn0541	atp[c] + h2o[c] + feoxam[e] -> adp[c] + h[c] + pi[c] + feoxam[c]	6.92015e-16	9.59595e-21	0	2.91089e-21
Rxn0542	10fthf[c] + mettrna[c] -> h[c] + thf[c] + fmettrna[c]	1.82661e-14	1.87807e-20	-3.00927e-36	0
Rxn0543	h[c] + nadh[c] + fmn[c] -> nad[c] + fmnh2[c]	6.81788e-20	2.86564e-19	-6.01853e-36	1.63834e-19
Rxn0544	h[c] + nadph[c] + fmn[c] -> nadp[c] + fmnh2[c]	0	1.75966e-20	3.49241e-20	-6.01853e-36
Rxn0545	h2o[c] + 10fthf[c] -> h[c] + thf[c] + for[c]	4.49655e-15	1.86387e-20	7.93378e-22	2.82907e-20
Rxn0546	accoa[c] + gam1p[c] -> h[c] + coa[c] + acgam1p[c]	0.479186	0.721171	0.952498	0.952498
Rxn0547	h[c] + g1p[c] + dttp[c] -> ppi[c] + dtdpglu[c]	-3.7707e-32	0	2.5765e-21	9.9007e-20
Rxn0548	glu1sa[c] <=> 5aop[c]	5.60159e-15	-1.88239e-19	7.90607e-20	6.99736e-21
Rxn0549	glyc3p[c] + q8[c] -> dhap[c] + q8h2[c]	4.47929e-32	2.5821e-20	1.23636e-20	0
Rxn0550	h2o[c] + nadp[c] + ggbutal[c] <=> 2 h[c] + nadph[c] + gg4abut[c]	3.6245e-15	5.8134e-20	2.38378e-20	-4.57827e-20
Rxn0551	atp[c] + glu_L[c] + ptrc[c] -> adp[c] + h[c] + pi[c] + ggptrc[c]	-1.31595e-32	1.09768e-19	3.42683e-20	0
Rxn0552	glycogen[c] -> bglycogen[c]	3.66672e-20	3.03863e-20	1.1049e-19	1.65576e-19
Rxn0553	glc_D[c] + accoa[c] <=> coa[c] + acglc_D[c]	-2.21087e-15	-5.27925e-20	-5.05423e-20	-1.48445e-20
Rxn0554	pi[c] + glycogen[c] -> g1p[c]	8.97655e-15	4.8319e-20	0	1.19738e-20
Rxn0555	pi[c] + bglycogen[c] -> g1p[c]	2.33495e-20	2.2989e-21	4.97436e-20	1.67427e-19
Rxn0556	glcr[c] -> h2o[c] + 5dh4dglc[c]	1.18989e-15	0	2.10525e-20	8.23855e-20
Rxn0557	atp[c] + h2o[c] + gln_L[e] -> adp[c] + h[c] + pi[c] + gln_L[c]	0	8.70985e-21	1.04251e-19	8.43365e-20
Rxn0558	h[c] + akg[c] + nadph[c] + gln_L[c] -> 2 glu_L[c] + nadp[c]	1.2409e-20	7.13025e-20	0	4.28763e-20
Rxn0559	h[c] + nadph[c] + glutrna[c] -> nadp[c] + glu1sa[c] + trnaglu[c]	7.90346e-15	0	1.08667e-19	0
Rxn0560	atp[c] + glu_L[c] + trnaglu[c] -> ppi[c] + amp[c] + glutrna[c]	3.09528e-15	2.65537e-21	8.53127e-20	0
Rxn0561	atp[c] + glyc_R[c] -> adp[c] + h[c] + 2pg[c]	0.245767	8.72065e-16	0	3.40816e-16
Rxn0562	nad[c] + gly[c] + thf[c] -> nadh[c] + co2[c] + nh4[c] + mlthf[c]	2.59512	4.09894	3.98445	2.61559
Rxn0563	h2o[c] + g3pc[c] -> glyc3p[c] + h[c] + chol[c]	1.60376e-15	1.00015e-20	7.08129e-19	0
Rxn0564	h2o[c] + g3pe[c] -> glyc3p[c] + h[c] + etha[c]	0	1.06111e-21	1.87237e-20	1.9504e-20
Rxn0565	h2o[c] + g3ps[c] -> glyc3p[c] + h[c] + ser_L[c]	3.97016e-20	4.83629e-19	0	0
Rxn0566	h2o[c] + g3pg[c] -> glyc[c] + glyc3p[c] + h[c]	5.75125e-21	4.13877e-20	0	0
Rxn0567	h2o[c] + g3pi[c] -> glyc3p[c] + h[c] + inost[c]	0	0	7.93266e-20	7.67574e-20
Rxn0568	h2o[c] + gthrd[c] -> glu_L[c] + cgly[c]	5.13574e-15	3.5604e-19	9.16134e-20	1.00711e-19
Rxn0569	h2o[c] + gdptp[c] -> h[c] + pi[c] + ppgpp[c]	5.23069e-15	2.74476e-21	5.96377e-20	6.61406e-20
Rxn0570	h[c] + h2o[c] + gua[c] -> nh4[c] + xan[c]	1.43068e-14	1.50739e-20	0	0
Rxn0571	nad[c] + 3hhcoa[c] <=> h[c] + nadh[c] + 3ohcoa[c]	5.6426e-15	9.19513e-20	-2.96976e-20	-5.96715e-20
Rxn0572	nad[c] + 3hocoa[c] <=> h[c] + nadh[c] + 3oocoa[c]	8.11545e-15	2.02753e-19	3.83687e-20	-2.95838e-20
Rxn0573	nad[c] + 3hdcoa[c] <=> h[c] + nadh[c] + 3odcoa[c]	-2.00148e-15	-3.81677e-19	2.25221e-20	1.79667e-19
Rxn0574	nad[c] + 3hddcoa[c] <=> h[c] + nadh[c] + 3oddcoa[c]	-3.05615e-15	1.45261e-19	-1.89645e-20	-7.60237e-20
Rxn0575	nad[c] + 3htdcoa[c] <=> h[c] + nadh[c] + 3otdcoa[c]	-9.10189e-15	-2.69145e-19	-1.21316e-20	-5.62662e-21
Rxn0576	nad[c] + 3hhdcoa[c] <=> h[c] + nadh[c] + 3ohdcoa[c]	8.15197e-16	2.04258e-20	-1.10595e-21	-5.17804e-20
Rxn0577	nad[c] + 3hodcoa[c] <=> h[c] + nadh[c] + 3ohodcoa[c]	5.34846e-16	-5.4745e-20	-8.03098e-20	-4.13217e-20
Rxn0578	octdp[c] + 4hbz[c] -> ppi[c] + 3ophb[c]	6.95531e-15	2.26647e-19	0	3.89922e-20
Rxn0579	h2o[c] + co2[c] <=> h[c] + hco3[c]	3.13284	4.7149	6.22727	6.22727
Rxn0580	hcys_L[c] + amet[c] -> h[c] + met_L[c] + ahcys[c]	1.14767e-20	1.1621e-19	-6.01853e-36	0
Rxn0581	hcys_L[c] + mmet[c] -> h[c] + 2 met_L[c]	3.24694e-15	9.73479e-20	1.46969e-20	5.16441e-20
Rxn0582	h2o[c] + frdp[c] + pheme[c] -> ppi[c] + hemeO[c]	2.44242e-15	7.83853e-21	9.16559e-21	1.27407e-19
Rxn0583	h2o[c] + hisp[c] -> pi[c] + histd[c]	0.0773358	0.11639	0.153723	0.153723
Rxn0584	atp[c] + his_L[c] + trnahis[c] -> ppi[c] + amp[c] + histrna[c]	7.3429e-15	1.59385e-20	5.67183e-20	0
Rxn0585	h2o[c] + 4 ppbng[c] -> 4 nh4[c] + hmbil[c]	1.03656e-30	4.04449e-20	0	4.47053e-19
Rxn0586	atp[c] + 4ahmmp[c] -> adp[c] + h[c] + 4ampm[c]	9.14872e-16	0	8.15852e-20	1.12855e-19
Rxn0587	nad[c] + h2o[c] + hxan[c] -> h[c] + nadh[c] + xan[c]	10.4157	16.2862	22.6329	20.7367
Rxn0588	atp[c] + ile_L[c] + trnaile[c] -> ppi[c] + amp[c] + iletrna[c]	2.74338e-15	1.5236e-20	-6.01853e-36	1.40648e-19
Rxn0589	h[c] + nadh[c] + h2mb4p[c] -> nad[c] + h2o[c] + ipdp[c]	0.0314017	0.047382	0.0625385	0.0623996
Rxn0590	atp[c] + h2o[c] + k[e] -> adp[c] + h[c] + pi[c] + k[c]	4.03958e-15	1.58367e-19	0	0
Rxn0591	h[c] + malACP[c] + acACP[c] -> co2[c] + ACP[c] + actACP[c]	1.34834e-16	5.00269e-20	5.9942e-20	0
Rxn0592	h[c] + accoa[c] + malACP[c] -> co2[c] + coa[c] + actACP[c]	4.11664e-15	6.85871e-20	0	0
Rxn0593	coa[c] + 3ohcoa[c] -> accoa[c] + btcoa[c]	7.94477e-18	6.31069e-20	0	2.94723e-20
Rxn0594	coa[c] + 3oocoa[c] -> accoa[c] + hxcoa[c]	3.51864e-15	1.7218e-19	0	0
Rxn0595	coa[c] + 3odcoa[c] -> accoa[c] + occoa[c]	-2.02454e-33	0	4.10269e-20	0
Rxn0596	coa[c] + 3oddcoa[c] -> accoa[c] + dcacoa[c]	0	0	1.95116e-20	0
Rxn0597	coa[c] + 3otdcoa[c] -> accoa[c] + ddcacoa[c]	0	1.21619e-20	1.48955e-20	0
Rxn0598	coa[c] + 3ohdcoa[c] -> accoa[c] + tdcoa[c]	4.07927e-15	2.24867e-19	0	0
Rxn0599	coa[c] + 3ohodcoa[c] -> accoa[c] + pmtcoa[c]	2.18974e-15	0	0	0
Rxn0600	atp[c] + leu_L[c] + trnaleu[c] -> ppi[c] + amp[c] + leutrna[c]	4.30493e-16	4.0307e-20	1.00269e-19	0
Rxn0601	nadp[c] + ser_L[c] <=> h[c] + nadph[c] + 2amsa[c]	-1.14785e-14	1.89968e-19	3.98814e-20	-7.54306e-20
Rxn0602	nad[c] + mal_D[c] -> nadh[c] + co2[c] + pyr[c]	2.48223e-16	2.16549e-20	0	0
Rxn0603	malt[c] + accoa[c] <=> coa[c] + acmalt[c]	2.75347e-16	-4.73195e-20	2.70984e-21	-7.29776e-21
Rxn0604	h2o[c] + man6pglyc[c] -> glyc_R[c] + man6p[c]	7.82318e-21	3.61784e-21	1.48136e-20	0
Rxn0605	2mcit[c] -> h2o[c] + 2mcacn[c]	-7.38956e-31	2.35663e-18	0	0
Rxn0606	micit[c] <=> succ[c] + pyr[c]	-2.62141e-15	2.2933e-18	3.69962e-20	-2.92684e-20
Rxn0607	h2o[c] + ppcoa[c] + oaa[c] -> h[c] + coa[c] + 2mcit[c]	0	3.96876e-20	0	0
Rxn0608	ACP[c] + malcoa[c] <=> coa[c] + malACP[c]	1.37423	2.0682	2.7316	2.7316
Rxn0609	murein5p5p[c] -> ala_D[c] + murein5px4p[c]	1.27373e-14	3.71747e-20	9.46298e-20	5.45162e-20
Rxn0610	murein5p5p5p[c] -> 2 ala_D[c] + murein5px4px4p[c]	1.79172e-31	2.10343e-20	1.01337e-20	0
Rxn0611	h2o[c] + murein5px4p[c] -> ala_D[c] + murein4px4p[c]	0	1.07081e-19	9.59485e-20	0
Rxn0612	h2o[c] + murein5px4px4p[c] -> ala_D[c] + murein4px4px4p[c]	0	0	1.22923e-21	4.11231e-20
Rxn0613	h2o[c] + murein5p5p[c] -> ala_D[c] + murein5p4p[c]	2.24723e-20	8.0179e-20	0	0
Rxn0614	h2o[c] + murein5p4p[c] -> ala_D[c] + murein4p4p[c]	6.55618e-15	9.14926e-20	0	5.50542e-20
Rxn0615	h2o[c] + murein5p3p[c] -> ala_D[c] + murein4p3p[c]	1.17058e-15	1.57213e-19	0	0
Rxn0616	h2o[c] + murein4px4p[c] -> murein4p4p[c]	0	1.82766e-19	3.8319e-20	0
Rxn0617	h2o[c] + murein3px4p[c] -> murein4p3p[c]	7.00256e-15	2.70573e-20	3.46543e-20	5.75847e-22
Rxn0618	h2o[c] + murein5px4p[c] -> murein5p4p[c]	1.7384e-14	0	0	8.98797e-20
Rxn0619	h2o[c] + murein4px4px4p[c] -> murein4px4p4p[c]	7.16107e-16	0	0	1.51336e-20
Rxn0620	nadh[c] + 2mecdp[c] -> nad[c] + h2o[c] + h2mb4p[c]	1.50405e-14	1.39709e-19	0	3.92697e-20
Rxn0621	trdrd[c] + metsox_S_L[c] -> h2o[c] + trdox[c] + met_L[c]	6.72249e-16	2.13648e-20	3.85907e-20	7.66599e-22
Rxn0622	trdrd[c] + metsox_R_L[c] -> h2o[c] + trdox[c] + met_L[c]	5.20258e-21	5.32381e-21	9.11912e-21	0
Rxn0623	atp[c] + met_L[c] + trnamet[c] -> ppi[c] + amp[c] + mettrna[c]	7.85983e-15	4.24941e-21	4.2367e-21	2.15484e-20
Rxn0624	h2o[c] + mi1p_D[c] -> pi[c] + inost[c]	0.0516629	0.0776916	6.01853e-36	8.36874e-21
Rxn0625	h2o[c] + malttr[c] -> malt[c] + glc_D[c]	0	2.09708e-19	0	0
Rxn0626	h2o[c] + maltttr[c] -> glc_D[c] + malttr[c]	5.85323e-21	1.58595e-20	1.29805e-19	1.34924e-20
Rxn0627	h2o[c] + maltpt[c] -> glc_D[c] + maltttr[c]	1.38965e-14	2.39122e-20	0	1.59072e-20
Rxn0628	h2o[c] + malthx[c] -> glc_D[c] + maltpt[c]	5.06134e-33	8.97924e-19	0	0
Rxn0629	h2o[c] + malthp[c] -> glc_D[c] + malthx[c]	1.67955e-20	1.11321e-19	-6.01853e-36	0
Rxn0630	nad[c] + h2o[c] -> 2 h[c] + amp[c] + nmn[c]	-3.04693e-31	2.33811e-20	1.0745e-19	0
Rxn0631	h[c] + mqn8[c] + nadh[c] -> mql8[c] + nad[c]	1.74316e-14	0	1.45968e-19	0
Rxn0632	4 h[c] + nadh[c] + q8[c] -> nad[c] + 3 h[e] + q8h2[c]	2.99667e-15	4.42632e-20	5.67553e-19	7.22537e-20
Rxn0633	4 h[c] + mqn8[c] + nadh[c] -> mql8[c] + nad[c] + 3 h[e]	8.45449e-21	1.44723	8.7208	18.6208
Rxn0634	h[c] + nadh[c] + q8[c] -> nad[c] + q8h2[c]	1.94356e-31	0	6.24772e-20	0
Rxn0635	nicrnt[c] + dmbzid[c] -> h[c] + nac[c] + 5prdmbz[c]	1.65058e-20	1.9704e-19	0	0
Rxn0636	nadh[c] + 2 o2[c] + 2 no[c] -> h[c] + nad[c] + 2 no3[c]	7.41022e-21	7.83674e-20	-7.52316e-37	1.0179e-19
Rxn0637	nadph[c] + 2 o2[c] + 2 no[c] -> h[c] + nadp[c] + 2 no3[c]	7.7727e-15	0	6.28409e-21	0
Rxn0638	h2o[c] + dump[c] -> pi[c] + duri[c]	2.31025e-14	0	0	1.3175e-19
Rxn0639	h2o[c] + xmp[c] -> pi[c] + xtsn[c]	1.02668e-14	1.84931e-20	3.80828e-20	2.29104e-21
Rxn0640	h2o[c] + imp[c] -> pi[c] + ins[c]	5.01817e-15	7.40848e-20	5.26621e-36	1.14666e-19
Rxn0641	h2o[c] + dimp[c] -> pi[c] + din[c]	1.01227e-33	2.45151e-21	0	0
Rxn0642	h2o[c] + ump[c] -> pi[c] + uri[c]	8.00781e-16	1.70163e-19	0	8.49658e-20
Rxn0643	h2o[c] + dcmp[c] -> pi[c] + dcyt[c]	8.66857e-15	2.2165e-19	0	5.4715e-20
Rxn0644	h2o[c] + cmp[c] -> pi[c] + cytd[c]	0	1.83342e-20	0	0
Rxn0645	h2o[c] + dtmp[c] -> pi[c] + thymd[c]	2.82502e-15	1.04249e-19	3.46703e-20	0
Rxn0646	h2o[c] + damp[c] -> pi[c] + dad_2[c]	7.37045e-15	1.21687e-19	1.49891e-19	1.42592e-19
Rxn0647	h2o[c] + amp[c] -> pi[c] + adn[c]	41.9499	63.1343	79.6699	70.5082
Rxn0648	h2o[c] + dgmp[c] -> pi[c] + dgsn[c]	-6.45827e-31	0	8.36755e-20	2.56668e-20
Rxn0649	h2o[c] + gmp[c] -> pi[c] + gsn[c]	1.21665e-14	1.63602e-19	0	1.87144e-20
Rxn0650	h2o[c] + itp[c] -> h[c] + pi[c] + idp[c]	7.26229e-15	9.13343e-20	0	6.05175e-20
Rxn0651	h2o[c] + gtp[c] -> h[c] + pi[c] + gdp[c]	0	1.27772e-20	0	6.85977e-21
Rxn0652	h2o[c] + ctp[c] -> h[c] + pi[c] + cdp[c]	1.82197e-14	9.05067e-20	-9.78011e-36	2.80802e-20
Rxn0653	h2o[c] + dgtp[c] -> h[c] + ppi[c] + dgmp[c]	2.85517e-15	8.64359e-20	0	0
Rxn0654	h2o[c] + ditp[c] -> h[c] + ppi[c] + dimp[c]	6.42672e-15	1.64253e-19	4.2613e-20	0
Rxn0655	h2o[c] + xtp[c] -> h[c] + ppi[c] + xmp[c]	1.32234e-15	1.63599e-21	3.29059e-20	1.25969e-20
Rxn0656	h2o[c] + gtp[c] -> h[c] + ppi[c] + gmp[c]	2.44583e-14	2.16524e-20	5.26621e-36	0
Rxn0657	h2o[c] + dctp[c] -> h[c] + ppi[c] + dcmp[c]	1.04433e-14	2.10184e-19	0	3.5937e-20
Rxn0658	h2o[c] + ctp[c] -> h[c] + ppi[c] + cmp[c]	2.43476e-20	6.8891e-20	7.24126e-20	0
Rxn0659	h2o[c] + datp[c] -> h[c] + ppi[c] + damp[c]	2.41858e-20	1.3341e-19	1.79323e-20	4.69116e-21
Rxn0660	atp[c] + h2o[c] -> h[c] + ppi[c] + amp[c]	3.5983e-15	8.70519e-20	0	0
Rxn0661	h2o[c] + dttp[c] -> h[c] + ppi[c] + dtmp[c]	5.27099e-15	3.79646e-20	4.80642e-20	3.93069e-20
Rxn0662	h2o[c] + utp[c] -> h[c] + ppi[c] + ump[c]	2.0295e-15	0	1.11596e-19	7.12201e-21
Rxn0663	h2o[c] + itp[c] -> h[c] + ppi[c] + imp[c]	4.98067e-20	2.43335e-20	1.47875e-20	1.27293e-19
Rxn0664	h2o[c] + gtp[c] -> gsn[c] + pppi[c]	-9.71778e-32	5.33067e-20	8.27157e-20	0
Rxn0665	h[c] + oaa[c] -> co2[c] + pyr[c]	3.24334e-20	0	0	0
Rxn0666	5 ipdp[c] + frdp[c] -> 5 ppi[c] + octdp[c]	0.00627605	0.0094454	0.0124751	0.0124751
Rxn0667	glu_L[c] + ohpb[c] <=> akg[c] + phthr[c]	1.1512e-14	1.34911e-19	-2.17728e-19	7.90691e-20
Rxn0668	amet[c] + 2ombzl[c] -> h[c] + ahcys[c] + 2ommbl[c]	1.48557e-15	1.27197e-21	2.96865e-20	1.2266e-20
Rxn0669	h[c] + 3ophb[c] -> co2[c] + 2oph[c]	9.93993e-18	1.36324e-20	4.72733e-20	0
Rxn0670	nad[c] + 2 h2o[c] + 1pyr5c[c] -> h[c] + nadh[c] + glu_L[c]	3.26278e-21	3.53486e-20	8.46696e-20	8.16789e-20
Rxn0671	nadp[c] + pro_L[c] -> 2 h[c] + nadph[c] + 1pyr5c[c]	0	6.79745e-20	3.22413e-20	3.67689e-20
Rxn0672	atp[c] + coa[c] + pheac[c] -> ppi[c] + amp[c] + phaccoa[c]	5.92832e-21	1.11376e-20	0	0
Rxn0673	atp[c] + ala_B[c] + pant_R[c] -> h[c] + ppi[c] + amp[c] + pnto_R[c]	0.103262	0.155409	0.205259	0.205259
Rxn0674	udcpp[c] + ugmda[c] -> ump[c] + uagmda[c]	-4.04908e-32	1.28661e-20	9.94647e-20	0
Rxn0675	nad[c] + coa[c] + pyr[c] -> nadh[c] + co2[c] + accoa[c]	1.6851e-20	7.13545e-20	-1.20371e-35	3.85532e-21
Rxn0676	o2[c] + pdx5p[c] -> h2o2[c] + pydx5p[c]	0	9.6345e-21	6.44649e-20	3.98748e-20
Rxn0677	atp[c] + tag6p_D[c] -> adp[c] + h[c] + tagdp_D[c]	2.36541e-21	2.95408e-20	2.74266e-20	1.27508e-20
Rxn0678	gam1p[c] <=> gam6p[c]	-0.479186	-0.721171	-0.952498	-0.952498
Rxn0679	h2o[c] + 2pglyc[c] -> pi[c] + glyclt[c]	6.03792e-15	8.21679e-20	0	1.89853e-23
Rxn0680	g1p[c] <=> g6p[c]	-0.239206	-0.360003	-0.47548	-0.47548
Rxn0681	h2o[c] + pgp120[c] -> pi[c] + pg120[c]	0	1.30413e-20	0	2.63263e-20
Rxn0682	h2o[c] + pgp140[c] -> pi[c] + pg140[c]	3.17113e-14	3.25255e-20	8.12409e-21	5.93974e-21
Rxn0683	h2o[c] + pgp141[c] -> pi[c] + pg141[c]	2.21434e-31	4.19778e-21	2.86137e-20	0
Rxn0684	h2o[c] + pgp160[c] -> pi[c] + pg160[c]	2.82395e-15	2.71717e-20	-7.52316e-37	1.42749e-20
Rxn0685	h2o[c] + pgp161[c] -> pi[c] + pg161[c]	8.6658e-21	2.74952e-19	0	0
Rxn0686	h2o[c] + pgp180[c] -> pi[c] + pg180[c]	7.28834e-32	5.23579e-22	0	6.96299e-21
Rxn0687	h2o[c] + pgp181[c] -> pi[c] + pg181[c]	0.0116838	0.017584	0.0232243	0.0232243
Rxn0688	glyc3p[c] + cdpdddecg[c] -> h[c] + cmp[c] + pgp120[c]	4.88783e-15	7.2208e-21	1.18301e-20	3.62277e-20
Rxn0689	glyc3p[c] + cdpdtdecg[c] -> h[c] + cmp[c] + pgp140[c]	2.62536e-21	2.63213e-20	1.88079e-37	8.62004e-20
Rxn0690	glyc3p[c] + cdpdtdec7eg[c] -> h[c] + cmp[c] + pgp141[c]	0	1.89028e-19	0	0
Rxn0691	glyc3p[c] + cdpdhdecg[c] -> h[c] + cmp[c] + pgp160[c]	2.14804e-16	4.0954e-21	0	1.88962e-20
Rxn0692	glyc3p[c] + cdpdhdec9eg[c] -> h[c] + cmp[c] + pgp161[c]	6.93077e-15	2.51832e-19	0	0
Rxn0693	glyc3p[c] + cdpdodecg[c] -> h[c] + cmp[c] + pgp180[c]	9.51533e-32	4.7107e-21	0	6.39957e-21
Rxn0694	atp[c] + phe_L[c] + trnaphe[c] -> ppi[c] + amp[c] + phetrna[c]	7.13916e-16	3.43228e-20	0	1.11772e-20
Rxn0695	atp[c] + 4ampm[c] -> adp[c] + 2mahmp[c]	5.77674e-15	7.4698e-21	6.37066e-20	7.43848e-20
Rxn0696	h2o[c] + pyr[c] + q8[c] -> co2[c] + ac[c] + q8h2[c]	7.25317e-15	7.20022e-20	1.20371e-35	0
Rxn0697	h2o[c] + pppi[c] -> h[c] + ppi[c] + pi[c]	2.83435e-32	5.2177e-21	6.76211e-21	1.65279e-20
Rxn0698	2 5aop[c] -> h[c] + 2 h2o[c] + ppbng[c]	4.97488e-20	2.56833e-19	0	1.88984e-18
Rxn0699	h[c] + 4ppcys[c] -> co2[c] + pan4p[c]	0.103262	0.155409	0.205259	0.205259
Rxn0700	atp[c] + ppi[c] <=> adp[c] + pppi[c]	2.23187e-14	-3.12571e-19	2.15122e-19	1.37972e-19
Rxn0701	cys_L[c] + ctp[c] + 4ppan[c] -> h[c] + ppi[c] + cmp[c] + 4ppcys[c]	0.103262	0.155409	0.205259	0.205259
Rxn0702	atp[c] + h2o[c] + pyr[c] -> 2 h[c] + pi[c] + amp[c] + pep[c]	2.01322e-20	1.60359e-20	6.78572e-20	0
Rxn0703	pro_L[c] + fad[c] -> h[c] + 1pyr5c[c] + fadh2[c]	0	1.59813e-20	9.50027e-21	8.71703e-20
Rxn0704	atp[c] + pro_L[c] + trnapro[c] -> ppi[c] + amp[c] + protrna[c]	8.50306e-32	5.72421e-21	5.40007e-20	4.19506e-20
Rxn0705	pi[c] + ppcoa[c] -> coa[c] + ppap[c]	2.38986e-20	3.44353e-20	1.20371e-35	7.18509e-21
Rxn0706	pi[c] + accoa[c] <=> coa[c] + actp[c]	-4.24206	-5.82008	-5.92465	-5.17226
Rxn0707	h2o[c] + o2[c] + pyam5p[c] -> nh4[c] + h2o2[c] + pydx5p[c]	7.11506e-15	3.37078e-20	1.97945e-19	5.70183e-20
Rxn0708	dhap[c] + iasp[c] -> 2 h2o[c] + pi[c] + quln[c]	0.0153032	0.0230313	0.0304189	0.0304189
Rxn0709	h2o[c] + 5prdmbz[c] -> pi[c] + rdmbzi[c]	-2.17638e-31	5.5821e-20	0	0
Rxn0710	atp[c] + h2o[c] + gtp[c] + so4[c] -> ppi[c] + pi[c] + aps[c] + gdp[c]	8.00625e-15	1.05393e-19	3.18499e-20	1.93073e-20
Rxn0711	h2o[c] + o2[c] + sarcs[c] -> gly[c] + h2o2[c] + fald[c]	1.6591e-20	3.61948e-20	0	0
Rxn0712	accoa[c] + ser_L[c] <=> coa[c] + acser[c]	-9.43433e-15	1.10874e-19	-9.18138e-20	-3.76431e-20
Rxn0713	atp[c] + ser_L[c] + trnaser[c] -> ppi[c] + amp[c] + sertrna[c]	6.29789e-21	5.58296e-21	0	0
Rxn0714	atp[c] + ser_L[c] + trnasecys[c] -> ppi[c] + amp[c] + sertrna_sec[c]	1.73484e-15	3.4572e-20	1.7551e-20	7.75305e-20
Rxn0715	nad[c] + dscl[c] -> h[c] + nadh[c] + scl[c]	1.06596e-14	1.58558e-19	0	1.3083e-19
Rxn0716	scl[c] + fe2[c] -> 3 h[c] + sheme[c]	2.38032e-15	1.6719e-20	3.00927e-36	4.76091e-20
Rxn0717	akg[c] + sucorn[c] -> glu_L[c] + sucgsa[c]	7.84841e-16	3.10459e-20	1.04129e-20	1.54061e-21
Rxn0718	ptrc[c] + ametam[c] -> h[c] + spmd[c] + 5mta[c]	6.40807e-21	6.67049e-20	0	0
Rxn0719	2 h[c] + 2 o2s[c] -> o2[c] + h2o2[c]	2.36479e-21	1.47787e-20	0	1.94237e-20
Rxn0720	5 h[c] + 3 nadph[c] + so3[c] -> 3 h2o[c] + 3 nadp[c] + h2s[c]	1	1	1	1
Rxn0721	akg[c] + o2[c] + taur[c] -> h[c] + co2[c] + succ[c] + so3[c] + amacald[c]	-6.47852e-32	8.93771e-21	3.37803e-20	0
Rxn0722	dtdp4d6dg[c] -> dtdp4d6dm[c]	3.86749e-15	3.15878e-20	0	0
Rxn0723	dtdpglu[c] -> h2o[c] + dtdp4d6dg[c]	2.40023e-22	0	-5.26621e-36	1.63929e-19
Rxn0724	trdrd[c] + h2o2[c] -> 2 h2o[c] + trdox[c]	4.54919e-15	6.01072e-20	0	0
Rxn0725	athr_L[c] -> gly[c] + acald[c]	2.8311e-15	3.23174e-20	-6.01853e-36	1.04268e-19
Rxn0726	atp[c] + thr_L[c] + trnathr[c] -> ppi[c] + amp[c] + thrtrna[c]	3.26963e-31	1.95251e-20	0	0
Rxn0727	atp[c] + thmmp[c] -> adp[c] + thmpp[c]	5.1749e-15	5.22419e-19	1.56341e-36	0
Rxn0728	h[c] + 2mahmp[c] + 4mpetz[c] -> ppi[c] + thmmp[c]	5.92361e-16	7.37837e-21	5.47056e-20	1.49753e-20
Rxn0729	udpg[c] + g6p[c] -> h[c] + udp[c] + tre6p[c]	-1.12362e-31	6.48337e-20	8.61847e-21	0
Rxn0730	ser_L[c] + indole[c] -> h2o[c] + trp_L[c]	0.0116016	0.017514	0.0230123	0.0232688
Rxn0731	3ig3p[c] -> g3p[c] + indole[c]	0.0116016	0.017514	0.0230123	0.0232688
Rxn0732	atp[c] + trp_L[c] + trnatrp[c] -> ppi[c] + amp[c] + trptrna[c]	4.07509e-15	3.483e-21	2.27935e-21	0
Rxn0733	atp[c] + tyr_L[c] + trnatyr[c] -> ppi[c] + amp[c] + tyrtrna[c]	0	2.08054e-20	3.0421e-20	3.32113e-20
Rxn0734	atp[c] + 26dap_M[c] + uamag[c] -> adp[c] + h[c] + pi[c] + ugmd[c]	1.74865e-15	1.71739e-19	1.26608e-19	0
Rxn0735	h2o[c] + udpacgal[c] -> 2 h[c] + ump[c] + acgal1p[c]	1.01399e-15	3.88772e-20	3.58235e-20	0
Rxn0736	h2o[c] + uacgam[c] -> 2 h[c] + ump[c] + acgam1p[c]	6.27374e-15	1.00762e-19	7.52316e-37	0
Rxn0737	uacgam[c] <=> uacmam[c]	4.67761e-15	6.41286e-20	2.76211e-20	-4.78912e-20
Rxn0738	h[c] + utp[c] + acgam1p[c] -> ppi[c] + uacgam[c]	0.479186	0.721171	0.952498	0.952498
Rxn0739	uacgam[c] + uagmda[c] -> h[c] + udp[c] + uaagmda[c]	1.93801e-15	1.11495e-19	1.65498e-19	0
Rxn0740	atp[c] + glu_D[c] + uama[c] -> adp[c] + h[c] + pi[c] + uamag[c]	1.18034e-14	2.25403e-19	9.88358e-20	0
Rxn0741	atp[c] + ala_L[c] + uamr[c] -> adp[c] + h[c] + pi[c] + uama[c]	1.06457e-14	3.17798e-19	1.98082e-19	0
Rxn0742	h2o[c] + udcpdp[c] -> h[c] + pi[c] + udcpp[c]	-3.03681e-33	1.25772e-21	1.68277e-19	8.60574e-20
Rxn0743	8 ipdp[c] + frdp[c] -> 8 ppi[c] + udcpdp[c]	2.7434e-20	2.54643e-20	0	6.45645e-20
Rxn0744	h2o[c] + udpgal[c] -> 2 h[c] + gal1p[c] + ump[c]	3.76877e-15	3.35903e-20	0	0
Rxn0745	h2o[c] + udpg[c] -> 2 h[c] + g1p[c] + ump[c]	2.10342e-15	1.3157e-20	0	6.01853e-36
Rxn0746	h2o[c] + udpglcur[c] -> 2 h[c] + ump[c] + glcur1p[c]	0	6.01903e-22	1.85608e-21	3.4726e-21
Rxn0747	atp[c] + alaala[c] + ugmd[c] -> adp[c] + h[c] + pi[c] + ugmda[c]	-2.55092e-31	1.27306e-19	5.30842e-20	3.00927e-36
Rxn0748	h2o[c] + um4p[c] -> ala_D[c] + ugmd[c]	7.96393e-21	1.85141e-20	0	0
Rxn0749	udcpp[c] + udpLa4fn[c] -> udp[c] + uLa4fn[c]	7.73092e-15	3.26624e-21	2.5238e-21	2.01028e-20
Rxn0750	2 amet[c] + uppg3[c] -> h[c] + 2 ahcys[c] + scl[c]	8.02952e-20	1.0574e-19	-2.40741e-35	2.43009e-19
Rxn0751	4 h[c] + uppg3[c] -> 4 co2[c] + cpppg3[c]	2.82174e-21	2.37493e-22	1.50463e-36	8.86093e-20
Rxn0752	atp[c] + dump[c] <=> adp[c] + dudp[c]	-0.0231096	-0.0347798	-0.0459359	-0.0459359
Rxn0753	h2o[c] + uri[c] -> rib_D[c] + ura[c]	1.93729e-14	5.09035e-20	0	3.22663e-20
Rxn0754	atp[c] + val_L[c] + trnaval[c] -> ppi[c] + amp[c] + valtrna[c]	0	1.73082e-20	0	5.4884e-20
Rxn0755	atp[c] + xylu_D[c] -> adp[c] + h[c] + xu5p_D[c]	1.24561e-14	1.63283e-20	6.19173e-21	0
Rxn0756	14glun[c] -> h2o[c] + glycogen[c]	2.21012e-15	3.75937e-20	0	4.87408e-20
Rxn0757	2mcit[c] -> succ[c] + pyr[c]	0	0	0	0
Rxn0758	h[c] + nadh[c] + glu5p[c] -> nad[c] + glu5sa[c] + pi[c]	6.59021	9.00471	6.78074	3.75475
Rxn0759	nad[c] + 2 h2o[c] + 1p3h5c[c] -> h[c] + nadh[c] + 4hglu[c]	2.32822e-31	0	0	3.53473e-20
Rxn0760	nadp[c] + 4hpro_LT[c] -> 2 h[c] + nadph[c] + 1p3h5c[c]	3.73803e-20	1.55926e-19	0	0
Rxn0761	nad[c] + 4hpro_LT[c] -> 2 h[c] + nadh[c] + 1p3h5c[c]	5.9031e-15	9.43232e-21	0	1.73618e-20
Rxn0762	nad[c] + h2o[c] + 4hglusa[c] <=> 2 h[c] + nadh[c] + 4hglu[c]	1.03568e-15	7.38629e-20	-1.1252e-21	-7.89569e-20
Rxn0763	glu_L[c] + acorn[c] -> orn_L[c] + acglu[c]	0.379744	0.571511	0.754832	0.754832
Rxn0764	h2o[c] + arg_L[c] -> orn_L[c] + urea[c]	-1.12362e-31	7.826e-20	3.54936e-20	0
Rxn0765	h[c] + akg[c] + lpam[c] <=> co2[c] + sdhlam[c]	9.79053e-15	2.01742e-20	-4.34208e-20	-1.3232e-20
Rxn0766	nad[c] + 3hacoa[c] <=> h[c] + nadh[c] + 3oacoa[c]	1.91442e-15	-2.01469e-20	1.49365e-20	-2.82881e-21
Rxn0767	coa[c] + 3oacoa[c] -> accoa[c] + acoa[c]	4.9539e-15	5.26474e-22	1.57598e-20	3.27126e-20
Rxn0768	atp[c] + coa[c] + ocdcya[c] <=> ppi[c] + amp[c] + ocdycacoa[c]	-1.17603e-15	-9.3441e-20	5.01278e-21	4.60159e-22
Rxn0769	atp[c] + coa[c] + ocdcea[c] <=> ppi[c] + amp[c] + odecoa[c]	-3.524e-15	-7.84959e-20	2.7697e-20	1.16489e-20
Rxn0770	atp[c] + coa[c] + ocdca[c] <=> ppi[c] + amp[c] + stcoa[c]	-9.12747e-16	-8.19226e-20	2.8711e-20	-3.59036e-20
Rxn0771	atp[c] + coa[c] + hdcea[c] <=> ppi[c] + amp[c] + hdcoa[c]	-1.03919e-14	3.17545e-20	3.98036e-20	3.36213e-21
Rxn0772	atp[c] + coa[c] + hdca[c] <=> ppi[c] + amp[c] + pmtcoa[c]	7.29374e-16	-8.59591e-20	-5.13268e-20	1.48259e-19
Rxn0773	atp[c] + coa[c] + ttdcea[c] <=> ppi[c] + amp[c] + tdecoa[c]	1.44385e-14	-6.61778e-20	1.73258e-19	2.74685e-20
Rxn0774	atp[c] + coa[c] + ttdca[c] <=> ppi[c] + amp[c] + tdcoa[c]	4.37466e-15	-3.63396e-19	1.44239e-20	3.81988e-20
Rxn0775	atp[c] + coa[c] + ddca[c] <=> ppi[c] + amp[c] + ddcacoa[c]	-1.31284e-14	-2.15378e-19	-1.62797e-19	-1.3884e-19
Rxn0776	atp[c] + accoa[c] + hco3[c] <=> adp[c] + h[c] + pi[c] + malcoa[c]	1.37423	2.0682	2.7316	2.7316
Rxn0777	nad[c] + 3hxccoa[c] <=> h[c] + nadh[c] + 3ohxccoa[c]	-7.44194e-15	1.78233e-19	-1.53149e-19	-7.53964e-20
Rxn0778	o2[c] + hexccoa[c] -> h2o2[c] + hxc2coa[c]	0	2.85177e-20	7.628e-20	0
Rxn0779	o2[c] + stcoa[c] -> h2o2[c] + od2coa[c]	1.26705e-20	9.44529e-21	5.38772e-21	5.14137e-20
Rxn0780	o2[c] + pmtcoa[c] -> h2o2[c] + hdd2coa[c]	0	3.53847e-20	0	7.00398e-20
Rxn0781	o2[c] + tdcoa[c] -> h2o2[c] + td2coa[c]	-6.07361e-33	7.3522e-22	9.10549e-20	3.7798e-20
Rxn0782	o2[c] + ddcacoa[c] -> h2o2[c] + dd2coa[c]	3.22845e-21	8.53295e-20	0	0
Rxn0783	o2[c] + dcacoa[c] -> h2o2[c] + dc2coa[c]	5.37939e-21	2.84504e-20	0	3.68058e-20
Rxn0784	coa[c] + 3ohxccoa[c] -> accoa[c] + ttccoa[c]	1.18458e-15	6.30404e-20	0	9.95272e-21
Rxn0785	h2o[c] + hxc2coa[c] <=> 3hxccoa[c]	-9.52273e-15	1.69005e-19	-1.23179e-19	-5.06192e-20
Rxn0786	h[c] + nadph[c] + mlthf[c] -> nadp[c] + 5mthf[c]	4.34655e-15	9.83666e-21	0	0
Rxn0787	h2o[c] + methf[c] -> h[c] + 5fothf[c]	2.66617e-15	0	5.71379e-20	0
Rxn0788	atp[c] + thf[c] + for[c] <=> adp[c] + pi[c] + 10fthf[c]	0.0679189	0.102217	0.135005	0.135005
Rxn0789	h2o[c] + dhpmp[c] -> pi[c] + dhnpt[c]	0.0120792	0.0181792	0.0240104	0.0240104
Rxn0790	nad[c] + h2o[c] + glu_L[c] -> h[c] + nadh[c] + akg[c] + nh4[c]	4.77405e-16	1.27589e-19	4.82581e-20	3.06853e-20
Rxn0791	h2o[c] + nadp[c] + glu5sa[c] -> 2 h[c] + glu_L[c] + nadph[c]	6.34108	8.62978	6.28555	3.25956
Rxn0792	h[c] + lpam[c] + gly[c] <=> co2[c] + alpam[c]	0.815263	1.29141	1.2294	0.772875
Rxn0793	thf[c] + alpam[c] -> nh4[c] + dhlam[c] + mlthf[c]	0.815263	1.29141	1.2294	0.772875
Rxn0794	atp[c] + gly[c] + trnagly[c] -> ppi[c] + amp[c] + glytrna[c]	-9.11042e-32	8.20924e-20	6.23291e-20	0
Rxn0795	s17bp[c] <=> dhap[c] + e4p[c]	4.95418e-15	-1.12318e-20	1.49904e-21	-2.07712e-20
Rxn0796	g6p_B[c] <=> f6p_B[c]	-1.60724e-15	2.27577e-20	1.1378e-21	5.52646e-20
Rxn0797	13dpg[c] <=> h[c] + 23dpg[c]	-7.71747e-15	4.09212e-21	6.28371e-20	-3.80277e-20
Rxn0798	thf[c] + met_L[c] -> 5mthf[c] + hcys_L[c]	8.26429e-15	9.90184e-20	5.03235e-20	0
Rxn0799	accoa[c] + hom_L[c] <=> coa[c] + achms[c]	0.561346	0.84482	1.11581	1.11581
Rxn0800	achms[c] + ch4s[c] -> h[c] + ac[c] + met_L[c]	9.34802e-15	8.67359e-20	-2.25695e-36	0
Rxn0801	atp[c] + nh4[c] + dnad[c] -> h[c] + nad[c] + ppi[c] + amp[c]	0.0153032	0.0230313	0.0304189	0.0304189
Rxn0802	2 h2o[c] + ind3acnl[c] -> nh4[c] + ind3ac[c]	0	5.25242e-20	2.07175e-21	0
Rxn0803	h[c] + h2o[c] + dcyt[c] -> nh4[c] + duri[c]	5.51458e-15	1.2395e-19	3.78715e-20	8.51947e-20
Rxn0804	h[c] + h2o[c] + ade[c] -> nh4[c] + hxan[c]	14.2118	22.0586	29.9881	28.345
Rxn0805	h2o[c] + gsn[c] -> rib_D[c] + gua[c]	3.07446e-20	1.04888e-19	0	1.38987e-20
Rxn0806	h2o[c] + adn[c] -> rib_D[c] + ade[c]	0	2.56885e-20	-6.01853e-36	0
Rxn0807	2 h2o[c] + gthox[c] <=> h2o2[c] + 2 gthrd[c]	1.13618e-15	3.51044e-20	3.65764e-20	1.98884e-21
Rxn0808	nad[c] + h2o[c] + lald_L[c] <=> 2 h[c] + nadh[c] + lac_L[c]	2.94158e-15	8.04127e-20	-7.74913e-20	1.08189e-20
Rxn0809	ala_L[c] + gthrd[c] -> cgly[c] + gluala[c]	6.68983e-15	4.27565e-20	0	0
Rxn0810	2 h2o[c] + acybut[c] -> glu_L[c] + nh4[c]	5.81909e-22	4.00523e-20	2.72579e-20	0
Rxn0811	2 h2o[c] + aprop[c] -> nh4[c] + ala_L[c]	1.19191e-14	4.89682e-20	5.57951e-20	0
Rxn0812	fum[c] + fadh2[c] <=> succ[c] + fad[c]	-0.0231096	-0.0347798	-0.0459359	-0.0459359
Rxn0813	dtbt[c] + s[c] <=> 2 h[c] + btn[c]	-1.5998e-14	-5.03397e-19	-6.88409e-20	2.21681e-19
Rxn0814	g6p[c] -> mi1p_D[c]	0.0516629	0.0776916	0	1.2385e-19
Rxn0815	h[c] + h2o[c] + cytd[c] -> nh4[c] + uri[c]	7.2622e-15	0	6.37822e-21	0
Rxn0816	co2[c] + air[c] <=> h[c] + 5aizc[c]	2.18915e-15	-1.53425e-19	-1.46907e-19	-4.02599e-20
Rxn0817	2 h2o2[c] + pydam[c] <=> 2 h2o[c] + nh4[c] + 0.5 o2[c] + pydx[c]	-13.9743	-20.9131	-24.1445	-19.1808
Rxn0818	nad[c] + gthrd[c] + fald[c] <=> h[c] + nadh[c] + Sfglutth[c]	-2.82232e-15	-4.93062e-20	2.23144e-20	4.53124e-21
Rxn0819	atp[c] + 4mhetz[c] -> adp[c] + h[c] + 4mpetz[c]	2.33571e-21	0	3.00927e-36	6.43933e-20
Rxn0820	nad[c] + hicit[c] <=> h[c] + nadh[c] + oxag[c]	-3.1924e-15	9.32494e-20	-4.14925e-20	-4.79882e-20
Rxn0821	h2o[c] + id3aca[c] -> nh4[c] + ind3ac[c]	1.12117e-14	5.03032e-21	3.83534e-21	3.499e-20
Rxn0822	h2o[c] + pheacm[c] -> nh4[c] + pheac[c]	8.28681e-15	6.12587e-21	2.14352e-20	2.25695e-36
Rxn0823	h2o[c] + nadp[c] + id3acald[c] -> 2 h[c] + nadph[c] + ind3ac[c]	1.29771e-15	1.80773e-20	-1.12847e-36	6.57623e-21
Rxn0824	nad[c] + h2o[c] + id3acald[c] -> 2 h[c] + nadh[c] + ind3ac[c]	-6.47852e-32	0	4.02465e-20	2.95082e-20
Rxn0825	h[c] + 3c4mop[c] -> co2[c] + 4mop[c]	0.438034	0.659237	0.870697	0.870697
Rxn0826	h2o[c] + pap[c] -> pi[c] + amp[c]	1.09626	1.14486	1.19133	1.19133
Rxn0827	h2o[c] + asp_L[c] + o2[c] -> nh4[c] + oaa[c] + h2o2[c]	0	0	1.9261e-20	2.34181e-20
Rxn0828	gal[c] + o2[c] -> h2o2[c] + dgalhxald[c]	3.91481e-23	3.54661e-20	0	0
Rxn0829	h2o[c] + galman[c] -> gal[c]	1.38657e-15	3.04742e-20	1.77249e-20	0
Rxn0830	h2o[c] + galogs[c] -> gal[c]	2.20209e-16	0	0	1.51704e-20
Rxn0831	h2o[c] + acmd[c] -> nh4[c] + ac[c]	4.79609e-15	0	0	5.68624e-20
Rxn0832	nad[c] + ivcoa[c] -> h[c] + nadh[c] + 3mb2coa[c]	1.01178e-15	9.94478e-20	0	0
Rxn0833	nad[c] + coa[c] + ppal[c] -> h[c] + nadh[c] + ppcoa[c]	-2.28773e-31	5.15981e-20	0	0
Rxn0834	nad[c] + coa[c] + mmalsa_S[c] -> nadh[c] + co2[c] + ppcoa[c]	5.82108e-15	7.72668e-21	7.52316e-37	1.69679e-20
Rxn0835	phe_L[c] -> nh4[c] + cinnm[c]	8.22227e-15	1.30357e-20	4.62674e-21	0
Rxn0836	nad[c] + abt_D[c] -> h[c] + nadh[c] + rbl_D[c]	1.53079e-21	3.18282e-20	0	0
Rxn0837	orn_L[c] + 2oxoadp[c] -> glu5sa[c] + 2aadp[c]	0	2.81934e-20	5.76606e-20	5.98035e-22
Rxn0838	nad[c] + h2o[c] + bzal[c] <=> 2 h[c] + nadh[c] + bz[c]	-1.17225e-16	-7.68662e-20	-9.00814e-20	3.84894e-20
Rxn0839	h2o[c] + chitin[c] -> acgam[c]	4.22647e-15	2.49936e-21	1.69176e-19	1.76523e-19
Rxn0840	udpacgal[c] -> h[c] + udp[c] + chitin[c]	1.04118e-15	9.74703e-21	6.92688e-20	1.24624e-19
Rxn0841	nad[c] + 2dglcn[c] -> h[c] + nadh[c] + 3ddgc[c]	6.66985e-21	5.96745e-20	0	0
Rxn0842	h2o[c] + 1Dgali[c] <=> gal[c] + inost[c]	-2.11069e-15	-9.52614e-20	4.03964e-20	-1.64816e-20
Rxn0843	h2o[c] + melib[c] -> gal[c] + glc_D[c]	5.72838e-15	2.27433e-20	3.13873e-20	0
Rxn0844	14glun[c] -> glycogen[c]	-4.1503e-32	5.96289e-21	1.4192e-19	2.9992e-20
Rxn0845	h2o[c] + ggl[c] <=> glyc[c] + gal[c]	4.54391e-16	-9.45331e-21	-1.30855e-20	1.36466e-20
Rxn0846	h2o[c] + cell[c] -> glc_D[c]	8.0574e-15	2.06767e-21	0	1.02296e-20
Rxn0847	h2o[c] + chitob[c] -> 2 acgam[c]	2.03045e-15	2.47769e-20	0	0
Rxn0848	h2o[c] + melt[c] <=> gal[c] + sbt_D[c]	7.81391e-15	1.52185e-20	3.77291e-20	5.34875e-21
Rxn0849	nad[c] + coa[c] + msa[c] -> nadh[c] + co2[c] + accoa[c]	5.15138e-15	3.0175e-20	1.64919e-20	0
Rxn0850	h2o[c] + raffin[c] -> gal[c] + sucr[c]	-5.99769e-31	3.36535e-20	3.67221e-20	1.08121e-20
Rxn0851	nad[c] + 3oxadp[c] <=> h[c] + nadh[c] + malace[c]	-5.81699e-15	1.60968e-20	1.92414e-20	-1.83341e-20
Rxn0852	h[c] + nadph[c] + o2[c] + phenol[c] -> h2o[c] + nadp[c] + catechol[c]	2.65721e-31	2.77508e-20	0	0
Rxn0853	xu5p_D[c] + fald[c] -> g3p[c] + dha[c]	8.13606e-15	4.07331e-21	3.29138e-37	5.03102e-20
Rxn0854	nad[c] + glc_D[c] -> h[c] + nadh[c] + g15lac[c]	0	7.43493e-20	3.76158e-37	0
Rxn0855	glc_D[c] + nadp[c] -> h[c] + nadph[c] + g15lac[c]	1.95811e-21	1.93156e-20	5.16954e-20	1.65543e-19
Rxn0856	h2s[c] + acser[c] -> cys_L[c] + ac[c]	-1.93343e-31	5.66554e-20	4.90942e-20	0
Rxn0857	2 ficytc[c] + lac_D[c] -> 2 h[c] + pyr[c] + 2 focytc[c]	2.3053e-14	5.494e-16	9.08185e-16	2.29264e-16
Rxn0858	nad[c] + 3hydadcoa[c] -> h[c] + nadh[c] + oxadpcoa[c]	5.34617e-21	6.64478e-20	1.70096e-20	4.70198e-38
Rxn0859	coa[c] + oxadpcoa[c] <=> accoa[c] + succoa[c]	7.26295e-16	2.63273e-20	2.11329e-20	4.18091e-20
Rxn0860	h2o[c] + 5c2pcoa[c] -> 3hydadcoa[c]	7.84622e-21	0	0	0
Rxn0861	h2o[c] + succoa[c] -> h[c] + succ[c] + coa[c]	0	3.04219e-20	1.69271e-36	5.32066e-20
Rxn0862	3 h[c] + 2 nadph[c] + malACP[c] + ocACP[c] -> h2o[c] + co2[c] + 2 nadp[c] + ACP[c] + dcaACP[c]	0.058622	0.0882256	0.116525	0.116525
Rxn0863	3 h[c] + 2 nadph[c] + malACP[c] + dcaACP[c] -> h2o[c] + co2[c] + 2 nadp[c] + ACP[c] + ddcaACP[c]	0.058622	0.0882256	0.116525	0.116525
Rxn0864	3 h[c] + 2 nadph[c] + malACP[c] + ddcaACP[c] -> h2o[c] + co2[c] + 2 nadp[c] + myrsACP[c] + ACP[c]	0.058622	0.0882256	0.116525	0.116525
Rxn0865	4 h[c] + 3 nadph[c] + o2[c] + malACP[c] + ddcaACP[c] -> 3 h2o[c] + co2[c] + 3 nadp[c] + ACP[c] + tdeACP[c]	2.5584e-15	0	4.50954e-20	6.62395e-20
Rxn0866	3 h[c] + 2 nadph[c] + myrsACP[c] + malACP[c] -> h2o[c] + co2[c] + 2 nadp[c] + palmACP[c] + ACP[c]	0.046837	0.0704893	0.0930997	0.0930997
Rxn0867	4 h[c] + 3 nadph[c] + o2[c] + myrsACP[c] + malACP[c] -> 3 h2o[c] + co2[c] + 3 nadp[c] + ACP[c] + hdeACP[c]	8.96771e-15	7.87183e-20	8.09445e-20	0
Rxn0868	3 h[c] + 2 nadph[c] + palmACP[c] + malACP[c] -> h2o[c] + co2[c] + 2 nadp[c] + ACP[c] + ocdcaACP[c]	6.05456e-21	1.84117e-19	0	7.82106e-21
Rxn0869	4 h[c] + 3 nadph[c] + o2[c] + palmACP[c] + malACP[c] -> 3 h2o[c] + co2[c] + 3 nadp[c] + octeACP[c] + ACP[c]	0.00672534	0.0101216	0.0133682	0.0133682
Rxn0870	5 h[c] + 4 nadph[c] + 2 o2[c] + palmACP[c] + malACP[c] -> 5 h2o[c] + co2[c] + 4 nadp[c] + ACP[c] + ocdcyaACP[c]	2.94358e-15	3.25366e-21	6.89254e-20	4.09238e-20
Rxn0871	10fthf[c] + mettrna[c] -> thf[c] + fmettrna[c]	0	4.48566e-20	6.12529e-20	4.6228e-20
Rxn0872	2 h[c] + nadph[c] + mlthf[c] -> nadp[c] + 5mthf[c]	0	4.64951e-21	1.50463e-36	2.89144e-21
Rxn0873	atp[c] + 2 h2o[c] + 5oxpro[c] <=> adp[c] + h[c] + glu_L[c] + pi[c]	7.84492e-15	-1.85625e-20	4.20659e-21	1.00633e-20
Rxn0874	glx[c] + ala_L[c] <=> gly[c] + pyr[c]	0.0120792	0.0181792	0.0240104	0.0240104
Rxn0875	h2o[c] + nadp[c] + dmgly[c] -> h[c] + nadph[c] + sarcs[c] + fald[c]	2.16081e-15	2.38188e-20	0	2.81818e-20
Rxn0876	gln_L[c] + prlp[c] -> 2 h[c] + glu_L[c] + aicar[c] + eig3p[c]	3.61108e-20	4.14618e-20	2.78401e-20	5.34972e-21
Rxn0877	h[c] + eig3p[c] -> h2o[c] + imacp[c]	0.0773358	0.11639	0.153723	0.153723
Rxn0878	h[c] + h2o[c] + prbamp[c] -> prfp[c]	0.0773358	0.11639	0.153723	0.153723
Rxn0879	2 h2o[c] + o2[c] + urate[c] -> co2[c] + h2o2[c] + alltn[c]	5.30873e-21	2.77176e-20	1.26953e-36	0
Rxn0880	9 h[c] + 6 nadph[c] + 3 malACP[c] + acACP[c] -> 3 h2o[c] + 3 co2[c] + 6 nadp[c] + 3 ACP[c] + ocACP[c]	0.058622	0.0882256	0.116525	0.116525
Rxn0881	nadp[c] + mnl[c] <=> h[c] + fru[c] + nadph[c]	-4.80407e-15	5.31489e-20	-3.7735e-20	-7.76101e-20
Rxn0882	h2o[c] + 1acp1c[c] -> nh4[c] + 2obut[c]	3.61633e-31	3.54421e-21	5.48047e-21	0
Rxn0883	h2s[c] + achms[c] -> ac[c] + hcys_L[c]	0.561346	0.84482	1.11581	1.11581
Rxn0884	h2o[c] + o2[c] + met_L[c] -> nh4[c] + h2o2[c] + 4met2obut[c]	4.20683e-15	0	4.17351e-20	2.01478e-20
Rxn0885	h[c] + fad[c] + glutcoa[c] -> co2[c] + b2coa[c] + fadh2[c]	0	5.47375e-20	3.71424e-20	5.42914e-20
Rxn0886	h2o[c] + o2[c] + N1sprm[c] -> h2o2[c] + N1aspmd[c] + aproa[c]	6.50349e-16	2.12342e-21	0	2.68732e-20
Rxn0887	nadh[c] + nadp[c] -> 2 h[c] + nad[c] + nadph[c]	39.3079	60.639	74.872	62.3626
Rxn0888	nad[c] + nadph[c] -> nadh[c] + nadp[c]	0	0	0	3.91479e-20
Rxn0889	dtbt[c] + 2 s[c] <=> h2s[c] + btn[c]	6.14074e-15	5.69421e-20	8.59319e-21	-5.06113e-20
Rxn0890	r1p[c] <=> r5p[c]	42.1281	63.4025	80.0241	70.8625
Rxn0891	2 amet[c] + uppg3[c] -> 2 h[c] + 2 ahcys[c] + scl[c]	2.36911e-15	1.5876e-19	0	9.68856e-20
Rxn0892	h2o[c] + 2mcacn[c] -> micit[c]	0	2.20223e-18	6.32066e-20	2.61997e-20
Rxn0893	fum[c] + dhor_S[c] <=> succ[c] + orot[c]	-0.389428	-1.51789	-2.00477	-2.00477
Rxn0894	h2o[c] + 56dura[c] -> h[c] + cala[c]	4.92703e-15	5.02735e-21	0	2.2031e-21
Rxn0895	h2o[c] + 56dthm[c] -> 3uib[c]	1.58295e-21	4.67975e-20	0	0
Rxn0896	atp[c] + h2o[c] + gln_L[c] + fgam[c] -> adp[c] + 2 h[c] + glu_L[c] + pi[c] + fpram[c]	1.0217e-20	1.79681e-20	7.87642e-20	0
Rxn0897	h[c] + h2o[c] + o2[c] + pydam[c] -> nh4[c] + h2o2[c] + pydx[c]	13.9743	20.9131	24.1445	19.1808
Rxn0898	o2[c] + lac_L[c] -> h2o[c] + co2[c] + ac[c]	9.57981e-21	2.88288e-16	1.12015e-19	3.15884e-21
Rxn0899	akg[c] + o2[c] + 4tmeabutn[c] -> co2[c] + succ[c] + crn[c]	2.51897e-15	1.36685e-20	1.99169e-20	0
Rxn0900	akg[c] + lys_L[c] <=> glu_L[c] + ampsal[c]	0.171947	0.258778	0.341785	0.341785
Rxn0901	lys_L[c] + 2oxoadp[c] <=> 2aadp[c] + ampsal[c]	2.93861e-14	4.47291e-19	-2.30457e-19	-2.4439e-19
Rxn0902	h2o[c] + nadp[c] + ampsal[c] -> h[c] + nadph[c] + 2aadp[c]	0.171947	0.258778	0.341785	0.341785
Rxn0903	h[e] + 5aop[e] -> h[c] + 5aop[c]	1.07037e-19	4.99394e-19	-1.92593e-34	3.70029e-18
Rxn0904	atp[c] + h2o[c] + cholate[c] -> adp[c] + h[c] + pi[c] + cholate[e]	6.92239e-16	0	1.89557e-20	9.32315e-22
Rxn0905	atp[c] + h2o[c] + gchola[c] -> adp[c] + h[c] + pi[c] + gchola[e]	1.56613e-15	1.58525e-20	2.32583e-20	1.30116e-20
Rxn0906	h[c] + tyr_L[c] -> co2[c] + tyramine[c]	-1.92331e-31	9.17375e-21	3.02153e-20	1.18209e-19
Rxn0907	h[c] + phe_L[c] -> co2[c] + pheamn[c]	0	1.04621e-20	3.58277e-20	0
Rxn0908	h[c] + trp_L[c] -> co2[c] + trypta[c]	1.22424e-21	8.2913e-21	0	7.16828e-20
Rxn0909	h2o[c] + Lfmkynr[c] -> h[c] + for[c] + kynr_L[c]	3.48542e-21	3.32443e-20	0	7.46996e-20
Rxn0910	o2[c] + 34dhpha[c] -> 2 h[c] + 5cm2hms[c]	4.30794e-16	0	0	1.97212e-21
Rxn0911	o2[c] + phpyr[c] -> co2[c] + 2hpac[c]	0	3.37042e-22	3.90579e-20	6.98784e-20
Rxn0912	h2o[c] + kynr_L[c] -> h[c] + ala_L[c] + anth[c]	4.34263e-31	4.5466e-20	0	6.84777e-20
Rxn0913	h2o[c] + hkyn[c] -> h[c] + ala_L[c] + 3hanthrn[c]	1.24995e-20	5.59566e-20	6.37817e-20	1.16842e-20
Rxn0914	h2o[c] + o2[c] + phe_L[c] -> nh4[c] + phpyr[c] + h2o2[c]	2.28761e-14	1.51089e-19	0	1.75721e-19
Rxn0915	nadp[c] + pphn[c] -> co2[c] + nadph[c] + 34hpp[c]	0.0938656	0.141267	0.18658	0.18658
Rxn0916	h2o[c] + o2[c] + trp_L[c] -> nh4[c] + h2o2[c] + indpyr[c]	1.36199e-16	2.61977e-20	0	0
Rxn0917	h2o[c] + o2[c] + tyr_L[c] -> nh4[c] + 34hpp[c] + h2o2[c]	7.46932e-21	5.37713e-20	0	5.54141e-21
Rxn0918	nadph[c] + o2[c] + 24clph[c] -> h2o[c] + nadp[c] + 35dclcat[c]	1.99631e-20	1.306e-19	4.28615e-21	2.563e-20
Rxn0919	h2o[c] + o2[c] + eta[c] -> nh4[c] + acald[c] + h2o2[c]	1.55437e-20	9.57975e-20	0	0
Rxn0920	h2o[c] + o2[c] + bzamine[c] -> nh4[c] + h2o2[c] + bzal[c]	0	5.14993e-20	4.50538e-20	0
Rxn0921	h2o[c] + o2[c] + 2phetham[c] -> nh4[c] + pacald[c] + h2o2[c]	-2.59141e-31	7.59579e-22	1.49004e-19	1.485e-20
Rxn0922	h2o[c] + o2[c] + dopmn[c] -> nh4[c] + h2o2[c] + dpheacd[c]	4.93408e-21	3.8351e-21	1.75589e-19	0
Rxn0923	h2o[c] + o2[c] + srtn[c] -> nh4[c] + h2o2[c] + hindoald[c]	6.9713e-16	0	0	0
Rxn0924	atp[c] + coa[c] + 4coum[c] -> ppi[c] + amp[c] + 4cmcoa[c]	1.34546e-14	2.25697e-19	0	0
Rxn0925	o2[c] + vanloh[c] -> h2o2[c] + vanln[c]	-1.92774e-31	8.32615e-21	5.23769e-20	0
Rxn0926	h2o[c] + hibcoa[c] -> h[c] + coa[c] + 3hmp[c]	3.87788e-20	4.89956e-20	0	0
Rxn0927	h2o[c] + ile_L[c] + o2[c] -> nh4[c] + 3mop[c] + h2o2[c]	1.77428e-20	8.04955e-20	-3.5735e-36	3.95651e-20
Rxn0928	glu5sa[c] -> h[c] + h2o[c] + 1pyr5c[c]	0.249122	0.374926	0.495189	0.495189
Rxn0929	3 h2o[c] + gtp[c] -> 2 h[c] + ppi[c] + for[c] + 25drapp[c]	0.00926989	0.0139572	0.0186171	0.0184943
Rxn0930	h[c] + nadph[c] + dhf[c] <=> nadp[c] + thf[c]	0.0120792	0.0181792	0.0240104	0.0240104
Rxn0931	4adcho[c] -> h[c] + pyr[c] + 4abz[c]	0.0120792	0.0181792	0.0240104	0.0240104
Rxn0932	nad[c] + h2o[c] + gcald[c] -> 2 h[c] + nadh[c] + glyclt[c]	0.0120792	0.0181792	0.0240104	0.0240104
Rxn0933	chor[c] <=> ichor[c]	0.00627605	0.0094454	0.0124751	0.0124751
Rxn0934	ichor[c] + ssaltpp[c] -> pyr[c] + thmpp[c] + 2shchc[c]	0.00627605	0.0094454	0.0124751	0.0124751
Rxn0935	2shchc[c] -> h2o[c] + sucbz[c]	0.00627605	0.0094454	0.0124751	0.0124751
Rxn0936	atp[c] + coa[c] + sucbz[c] -> ppi[c] + amp[c] + sbzcoa[c]	0.00627605	0.0094454	0.0124751	0.0124751
Rxn0937	sbzcoa[c] -> coa[c] + dhna[c]	0.00627605	0.0094454	0.0124751	0.0124751
Rxn0938	h[c] + octdp[c] + dhna[c] -> ppi[c] + co2[c] + 2dmmql8[c]	0.00627605	0.0094454	0.0124751	0.0124751
Rxn0939	h[c] + akg[c] + thmpp[c] -> co2[c] + ssaltpp[c]	0.00627605	0.0094454	0.0124751	0.0124751
Rxn0940	atp[c] + h2o[c] + thm[e] -> adp[c] + h[c] + pi[c] + thm[c]	2.30331e-15	5.04169e-19	0	2.43049e-19
Rxn0941	h2o[c] + 5aprbu[c] -> pi[c] + 4r5au[c]	0.0186132	0.0280127	0.0369982	0.0369982
Rxn0942	12 glyc3p[c] + 12 ctp[c] -> 12 ppi[c] + 12 cmp[c] + POLYGP[c]	0.0489876	0.0737259	0.0973745	0.0973745
Rxn0943	cdpdodec11eg[c] + pg181[c] -> cmp[c] + clpn181[c]	0.00201177	0.0030277	0.00399888	0.00399888
Rxn0944	ppcoa[c] + ACP[c] -> coa[c] + ppACP[c]	0.149287	0.224676	0.296744	0.296744
Rxn0945	12 nadph[c] + 6 malACP[c] + ppACP[c] -> 6 co2[c] + 12 nadp[c] + hpdecACP[c] + 6 ACP[c]	0.0760793	0.114499	0.151226	0.151226
Rxn0946	14 nadph[c] + 7 malACP[c] + ppACP[c] -> 7 co2[c] + 14 nadp[c] + hhpdecACP[c] + 7 ACP[c]	0.0732079	0.110177	0.145518	0.145518
Rxn0947	glyc3p[c] + 0.094 myrsACP[c] + 0.294 hpdecACP[c] + 0.262 palmACP[c] + 0.293 hhpdecACP[c] + 0.057 octeACP[c] -> agly3p[c] + ACP[c]	0.0558267	0.0840188	0.110969	0.110969
Rxn0948	dhap[c] + 0.094 myrsACP[c] + 0.294 hpdecACP[c] + 0.262 palmACP[c] + 0.293 hhpdecACP[c] + 0.057 octeACP[c] -> ACP[c] + aglynp[c]	3.22286e-15	1.81041e-19	2.61648e-20	0
Rxn0949	nadph[c] + aglynp[c] -> nadp[c] + agly3p[c]	6.30324e-21	5.23712e-21	7.03908e-20	1.37829e-20
Rxn0950	40 atp[c] + 29.993 h2o[c] + 0.379 glu_L[c] + 0.352 arg_L[c] + 0.477 ile_L[c] + 0.742 leu_L[c] + 0.797 val_L[c] + 0.391 asp_L[c] + 0.465 thr_L[c] + 2.015 gly[c] + 0.459 ser_L[c] + 0.165 cys_L[c] + 0.131 his_L[c] + 0.159 tyr_L[c] + 0.238 phe_L[c] + 0.382 gln_L[c] + 0.422 pro_L[c] + 0.394 asn_L[c] + 0.499 lys_L[c] + 0.221 met_L[c] + 1.35 ala_L[c] + 0.059 trp_L[c] -> 40 adp[c] + 40 pi[c] + PROTEIN[c]	0	1.53844e-20	1.94697e-20	1.27368e-20
Rxn0951	1.85 atp[c] + 0.826 gtp[c] + 0.662 utp[c] + 1.031 ctp[c] -> 1.25 adp[c] + 3.119 ppi[c] + 1.25 pi[c] + RNA[c]	0	5.8294e-20	5.09468e-20	0
Rxn0952	4.4 atp[c] + 1.169 dctp[c] + 0.448 dttp[c] + 0.448 datp[c] + 1.169 dgtp[c] -> 4.4 adp[c] + 3.236 ppi[c] + 4.4 pi[c] + DNA[c]	4.59518e-15	4.2513e-20	1.06258e-20	0
Rxn0953	1.089 pe181[c] + 0.25 pg181[c] + 0.052 clpn181[c] -> PHOSPHOLIPID[c]	1.01227e-31	0	1.14121e-19	2.18691e-19
Rxn0954	1.244 glyc3p[c] + 0.05 myrsACP[c] + 1.677 hpdecACP[c] + 0.421 palmACP[c] + 1.57 hhpdecACP[c] + 0.014 octeACP[c] -> 1.244 pi[c] + 3.732 ACP[c] + TAG[c]	7.08197e-15	5.11752e-20	5.43746e-21	0
Rxn0955	0.146 mqn8[c] + 0.188 nad[c] + 0.168 nadp[c] + 0.163 coa[c] + 0.281 thf[c] + 0.159 fad[c] + 0.012 ACP[c] + 0.274 fmn[c] -> SMALL_MOLECULES[c]	6.78601e-15	6.38253e-20	0	2.83466e-19
Rxn0956	5.026 atp[c] + 0.973 gly[c] + 1.14 26dap_M[c] + 0.95 ala_L[c] + 1.014 glu_D[c] + 1.9 alaala[c] + 1.197 uacgam[c] + 1.007 uamr[c] -> 5.026 adp[c] + 5.026 pi[c] + 1.007 ump[c] + 1.197 udp[c] + 0.95 ala_D[e] + PEPTIDOGLYCAN[c]	1.24509e-31	5.69254e-22	1.60466e-20	8.08102e-20
Rxn0957	3.794 udpgal[c] + 1.897 uacgam[c] -> 5.691 udp[c] + CARBOHYDRATE[c]	2.70022e-15	0	6.79923e-20	0
Rxn0958	0.129 atp[c] + 0.129 lys_L[c] + 0.129 uacgam[c] + 0.518 POLYGP[c] -> 0.129 adp[c] + 0.129 pi[c] + 0.129 udp[c] + TEICH[c]	1.19485e-15	8.59156e-20	6.16408e-20	0
Rxn0959	0.412 PROTEIN[c] + 0.167 RNA[c] + 0.036 DNA[c] + 0.027 PHOSPHOLIPID[c] + 0.018 TAG[c] + 0.03 SMALL_MOLECULES[c] + 0.11 PEPTIDOGLYCAN[c] + 0.044 CARBOHYDRATE[c] + 0.066 TEICH[c] -> 47 adp[c] + 47 pi[c]	0	0	0	0
Rxn0960	0.04661 glyc[c] + 17.5087 atp[c] + 0.022392 glyc3p[c] + 0.00438 mqn8[c] + 0.00564 nad[c] + 12.3571 h2o[c] + 0.13794 gtp[c] + 0.16694 udpgal[c] + 0.11055 utp[c] + 0.0184 glc_D[c] + 0.15615 glu_L[c] + 0.00504 nadp[c] + 0.14502 arg_L[c] + 0.19652 ile_L[c] + 0.00489 coa[c] + 0.3057 leu_L[c] + 0.32836 val_L[c] + 0.16109 asp_L[c] + 0.19158 thr_L[c] + 0.93721 gly[c] + 0.00843 thf[c] + 0.18911 ser_L[c] +…	1.43289	2.15648	2.84821	2.84821
Rxn0961	arg_L[c] + g3p[c] -> h[c] + pi[c] + cea[c]	0.171947	0.258778	0.341785	0.341785
Rxn0962	atp[c] + cea[c] -> 2 h[c] + ppi[c] + amp[c] + dgpa[c]	0.171947	0.258778	0.341785	0.341785
Rxn0963	akg[c] + o2[c] + dgpa[c] -> co2[c] + succ[c] + gpca[c]	0.171947	0.258778	0.341785	0.341785
Rxn0964	h2o[c] + gpca[c] -> urea[c] + pclavaminate[c]	0.171947	0.258778	0.341785	0.341785
Rxn0965	akg[c] + o2[c] + pclavaminate[c] -> h2o[c] + co2[c] + succ[c] + dclavaminate[c]	0.171947	0.258778	0.341785	0.341785
Rxn0966	akg[c] + o2[c] + dclavaminate[c] -> h2o[c] + co2[c] + succ[c] + clavaminate[c]	0.171947	0.258778	0.341785	0.341785
Rxn0967	atp[c] + gly[c] + clavaminate[c] -> adp[c] + pi[c] + gclavaminate[c]	0.171947	0.258778	0.341785	0.341785
Rxn0968	atp[c] + ac[c] + gclavaminate[c] -> adp[c] + pi[c] + agclavaminate[c]	0.171947	0.258778	0.341785	0.341785
Rxn0969	agclavaminate[c] -> clavaldehyde[c]	0.171947	0.258778	0.341785	0.341785
Rxn0970	h[c] + nadph[c] + clavaldehyde[c] -> nadp[c] + clavulanate[c]	0.171947	0.258778	0.341785	0.341785
Rxn0971	akg[c] + clavaminate[c] -> glu_D[c] + fmeneclavam[c]	5.61695e-21	0	3.89655e-20	5.8011e-20
Rxn0972	fmeneclavam[c] -> cmeneclavam[c]	0	2.71083e-21	4.63497e-22	4.00269e-20
Rxn0973	cmeneclavam[c] -> fomclavam[c]	4.85889e-32	0	0	0
Rxn0974	fomclavam[c] -> hmclavam[c]	1.97076e-32	1.48236e-20	0	0
Rxn0975	hmclavam[c] -> fclavam[c]	0	0	2.7627e-20	0
Rxn0976	fclavam[c] -> clavamcarboxylate[c]	1.60505e-14	1.03291e-20	4.47779e-20	0
Rxn0977	fclavam[c] + gly[e] -> halanylclavam[c]	9.55317e-21	1.39602e-19	0	0
Rxn0978	halanylclavam[c] -> nh4[c] + akalanylclavam[c]	4.13569e-15	1.28336e-19	0	0
Rxn0979	akalanylclavam[c] -> alanylclavam[c]	2.8105e-20	2.85036e-19	3.22945e-20	0
Rxn0980	akalanylclavam[c] -> clavam5s[c]	1.74358e-15	1.86609e-20	1.34634e-19	0
Rxn0981	3 atp[c] + h2o[c] + val_L[c] + cys_L[c] + 2aadp[c] -> 3 ppi[c] + 3 amp[c] + ACV[c]	0.171947	0.258778	0.341785	0.341785
Rxn0982	o2[c] + ACV[c] -> 2 h2o[c] + isopenicillin[c]	0.171947	0.258778	0.341785	0.341785
Rxn0983	h2o[c] + acoa[c] + isopenicillin[c] -> coa[c] + 2aadp[c] + penicillin[c]	3.98954e-15	1.03591e-20	9.68727e-21	0
Rxn0984	h2o[c] + penicillin[c] -> penicilloic_acid[c]	2.18503e-20	4.79244e-20	1.69271e-36	0
Rxn0985	isopenicillin[c] -> penicillin[c]	0.171947	0.258778	0.341785	0.341785
Rxn0986	akg[c] + o2[c] + penicillin[c] -> h2o[c] + co2[c] + succ[c] + dacsC[c]	0.171947	0.258778	0.341785	0.341785
Rxn0987	akg[c] + o2[c] + dacsC[c] -> co2[c] + succ[c] + dacetylcsC[c]	0.171947	0.258778	0.341785	0.341785
Rxn0988	accoa[c] + dacetylcsC[c] -> coa[c] + cephalosporinc[c]	3.35078e-16	3.99233e-20	0	1.15814e-19
Rxn0989	h2o[c] + penicillin[c] -> carboxylate[c] + aminopenicillanate[c]	0	3.03316e-20	1.56485e-20	0
Rxn0990	h2o[c] + cephalosporinc[c] -> ac[c] + dacetylcsC[c]	1.68771e-20	5.89535e-20	1.20371e-35	1.00555e-19
Rxn0991	h2o[c] + o2[c] + cephalosporinc[c] -> nh4[c] + h2o2[c] + 5coacs[c]	1.12089e-14	1.03218e-20	2.81914e-20	0
Rxn0992	5coacs[c] -> h2o[c] + co2[c] + 4cbcs[c]	8.23988e-15	5.71455e-20	2.42256e-20	8.97767e-20
Rxn0993	cbp[c] + dacetylcsC[c] -> pi[c] + cdcs[c]	0.171947	0.258778	0.341785	0.341785
Rxn0994	akg[c] + o2[c] + cdcs[c] -> co2[c] + succ[c] + 7hcdcs[c]	0.171947	0.258778	0.341785	0.341785
Rxn0995	amet[c] + 7hcdcs[c] -> ahcys[c] + cephc[c]	0.171947	0.258778	0.341785	0.341785
Rxn0996	hmbil[c] -> h2o[c] + uppg3[c]	0	2.89016e-20	1.50463e-35	5.89139e-19
Rxn0997	2 amet[c] + uppg3[c] -> 2 h[c] + 2 ahcys[c] + dscl[c]	7.91582e-15	1.49506e-19	7.52316e-37	1.01971e-19
Rxn0998	co2[c] + scl[c] -> 2 h[c] + coscl[c]	6.7998e-20	1.02335e-19	-6.01853e-36	4.27891e-19
Rxn0999	amet[c] + coscl[c] -> ahcys[c] + coprec3[c]	5.35495e-20	1.37547e-19	1.80556e-35	3.78713e-19
Rxn1000	amet[c] + coprec3[c] -> ahcys[c] + coprec4[c]	7.35433e-20	1.07535e-19	-1.20371e-35	3.95994e-19
Rxn1001	amet[c] + coprec4[c] -> ahcys[c] + coprec6A[c]	7.25862e-20	1.13116e-19	-2.10649e-35	3.7644e-19
Rxn1002	h[c] + nadph[c] + coprec6A[c] -> nadp[c] + ahcys[c] + coprec6B[c]	7.60132e-20	1.25949e-19	-6.01853e-36	3.54582e-19
Rxn1003	amet[c] + coprec6B[c] -> ahcys[c] + coprec7[c]	9.05437e-20	1.08377e-19	1.50463e-36	3.47188e-19
Rxn1004	amet[c] + coprec7[c] -> co2[c] + ahcys[c] + coprec8[c]	7.45523e-20	5.858e-20	0	1.3668e-19
Rxn1005	coprec8[c] -> cobyrinate[c]	4.94921e-20	4.25991e-20	0	1.1456e-19
Rxn1006	2 atp[c] + 2 h2o[c] + 2 gln_L[c] + cobyrinate[c] -> 2 adp[c] + 2 glu_L[c] + 2 pi[c] + cIIyda[c]	5.38569e-20	1.0093e-19	0	6.20956e-20
Rxn1007	amet[c] + dscl[c] -> ahcys[c] + prec3A[c]	4.3087e-15	1.39764e-20	0	0
Rxn1008	h[c] + nadh[c] + o2[c] + prec3A[c] -> nad[c] + h2o[c] + prec3B[c]	4.91062e-15	1.28722e-20	0	0
Rxn1009	amet[c] + prec3B[c] -> ahcys[c] + prec4[c]	9.12129e-15	0	0	5.50902e-21
Rxn1010	amet[c] + prec4[c] -> ahcys[c] + prec5[c]	4.45641e-15	2.76144e-36	0	0
Rxn1011	h2o[c] + amet[c] + prec5[c] -> ac[c] + ahcys[c] + prec6A[c]	1.3708e-14	1.09952e-19	-7.52316e-37	0
Rxn1012	h[c] + nadph[c] + prec6A[c] -> nadp[c] + prec6B[c]	1.49758e-20	5.6348e-20	0	3.76732e-21
Rxn1013	2 amet[c] + prec6B[c] -> co2[c] + ahcys[c] + prec8X[c]	2.80042e-15	1.59305e-19	-5.26621e-36	0
Rxn1014	prec8X[c] -> hgb[c]	1.45071e-20	3.53428e-19	-6.01853e-36	0
Rxn1015	2 atp[c] + 2 h2o[c] + 2 gln_L[c] + hgb[c] -> 2 adp[c] + 2 pi[c] + hgbad[c]	8.40354e-16	1.21609e-19	0	2.57474e-20
Rxn1016	atp[c] + h2o[c] + co2[c] + hgbad[c] -> adp[c] + h[c] + pi[c] + cIIyda[c]	6.72217e-15	2.89179e-19	0	4.7503e-21
Rxn1017	fmnh2[c] + 2 cIIyda[c] -> 2 h[c] + fmn[c] + 2 cIyda[c]	5.08006e-20	1.34027e-19	-9.0278e-36	3.01474e-20
Rxn1018	atp[c] + cIyda[c] -> pppi[c] + acd[c]	4.34629e-20	2.72132e-19	0	0
Rxn1019	4 atp[c] + 4 h2o[c] + 4 gln_L[c] + acd[c] -> 4 adp[c] + 4 glu_L[c] + 4 pi[c] + ach[c]	4.80723e-20	2.41584e-19	0	0
Rxn1020	atp[c] + ach[c] + 1ap2olp[c] -> adp[c] + pi[c] + adocbi[c]	3.11328e-20	1.25768e-19	0	0
Rxn1021	o2[c] + pppg9[c] -> 6 h2o[c] + 2 protoporphyrin[c]	5.25029e-16	0	3.93529e-20	6.48345e-20
Rxn1022	atp[c] + protoporphyrin[c] + mg2[c] -> adp[c] + 2 h[c] + pi[c] + pppmg[c]	6.72612e-15	7.09537e-20	0	0
Rxn1023	fe2[c] + protoporphyrin[c] -> 2 h[c] + pheme[c]	3.25974e-15	3.87141e-20	5.0228e-20	4.95978e-20
Rxn1024	3 o2[c] + 3 fadh2[c] + pheme[c] -> 3 h2o[c] + 3 fad[c] + fe2[c] + biliverdin[c]	4.43722e-31	5.80614e-20	1.97365e-20	4.53114e-20
Rxn1025	glu_L[c] + aspsa[c] -> akg[c] + dabut[c]	9.1549e-15	5.42293e-20	5.29534e-21	0
Rxn1026	accoa[c] + dabut[c] -> coa[c] + gadabut[c]	2.35292e-15	2.56568e-20	1.08046e-19	6.17542e-21
Rxn1027	gadabut[c] -> h2o[c] + ectoine[c]	6.00479e-15	1.90957e-21	5.41538e-20	0
Rxn1028	akg[c] + o2[c] + ectoine[c] -> co2[c] + succ[c] + hectoine[c]	0	1.77914e-20	0	1.1742e-20
Rxn1029	gly[c] -> igly[c]	5.21645e-15	1.90349e-19	8.33613e-20	0
Rxn1030	tyr_L[c] + dxyl5p[c] + C15815[c] -> 4mpetz[c]	1.0124e-20	0	0	7.62158e-20
Rxn1031	tyr_L[c] + igly[c] + C15815[c] -> 4mpetz[c]	6.71053e-15	1.03324e-19	1.6997e-20	0
Rxn1032	pi[c] + thm[c] -> h2o[c] + thmmp[c]	1.98689e-15	5.07194e-19	0	2.59515e-19
Rxn1033	h2o[c] + thmpp[c] -> h[c] + pi[c] + thmmp[c]	8.15021e-15	4.49983e-20	7.59912e-21	0
Rxn1034	g6p[c] -> mi3p_D[c]	0.0515996	0.0777176	4.1352e-20	0
Rxn1035	h2o[c] + mi3p_D[c] -> pi[c] + inost[c]	0.0515996	0.0777176	0	0
Rxn1036	h2o[c] + pminost[c] -> mi1p_D[c]	3.33013e-15	2.6591e-20	0	0
Rxn1037	nad[c] + inost[c] -> h[c] + nadh[c] + s_inosose[c]	0.103262	0.155409	1.63938e-20	4.06999e-20
Rxn1038	s_inosose[c] -> h2o[c] + tcdione[c]	0.103262	0.155409	9.84802e-21	9.93726e-21
Rxn1039	h2o[c] + tcdione[c] -> 5dgca[c]	0.103262	0.155409	0	0
Rxn1040	5dgca[c] -> 5d5kgca[c]	0.103262	0.155409	4.31989e-20	5.01335e-21
Rxn1041	atp[c] + 5d5kgca[c] -> adp[c] + 2d5kgcap[c]	0.103262	0.155409	7.74612e-20	3.72725e-20
Rxn1042	2d5kgcap[c] -> dhap[c] + msa[c]	0.103262	0.155409	6.01043e-20	0
Rxn1043	atp[c] + h2o[c] + asn_L[e] -> adp[c] + h[c] + pi[c] + asn_L[c]	-8.50306e-32	6.45483e-20	0	0
Rxn1044	atp[c] + h2o[c] + glu_L[e] -> adp[c] + h[c] + glu_L[c] + pi[c]	3.05358e-15	9.25156e-20	3.58061e-20	2.22743e-20
Rxn1045	atp[c] + h2o[c] + malt[e] -> adp[c] + h[c] + malt[c] + pi[c]	1.02557e-14	2.98338e-20	0	1.76209e-20
Rxn1046	atp[c] + h2o[c] + pi[e] -> adp[c] + h[c] + 2 pi[c]	4.41554e-15	3.90397e-21	-3.00927e-36	7.37521e-20
Rxn1047	h[e] + pi[e] <=> h[c] + pi[c]	-40.3252	-58.9668	-70.6265	-67.4214
Rxn1048	glyc_R[e] + na1[e] -> glyc_R[c] + na1[c]	-1.08718e-30	2.03424e-19	1.05772e-20	1.21976e-19
Rxn1049	h[e] + na1[c] -> h[c] + na1[e]	5.28326e-15	1.7198e-20	3.41818e-20	5.57304e-21
Rxn1050	2 h[e] + na1[c] -> 2 h[c] + na1[e]	4.18554e-20	2.02166e-20	0	4.84166e-20
Rxn1051	3 h[e] + 2 na1[c] -> 3 h[c] + 2 na1[e]	6.76563e-15	4.26505e-20	0	0
Rxn1052	na1[e] + ac[e] -> ac[c] + na1[c]	1.72737e-21	0	6.01853e-36	0
Rxn1053	h[e] + akg[e] <=> h[c] + akg[c]	-10.1117	-15.3277	-18.2152	-13.9027
Rxn1054	h[e] + ala_L[e] -> h[c] + ala_L[c]	7.88529e-15	4.40042e-20	9.70467e-20	0
Rxn1055	h[c] + asn_L[c] <=> h[e] + asn_L[e]	10.1117	15.3277	18.2153	13.9026
Rxn1056	atp[c] + h2o[c] + aso3[c] -> adp[c] + h[c] + pi[c] + aso3[e]	2.44523e-15	1.11779e-20	0	2.13362e-20
Rxn1057	2 h[e] + asp_L[e] -> 2 h[c] + asp_L[c]	1.55991e-20	1.06925e-19	0	3.30941e-20
Rxn1058	h[e] + asp_L[e] -> h[c] + asp_L[c]	-1.86257e-31	3.31943e-20	0	0
Rxn1059	nadp[c] + athr_L[c] <=> h[c] + nadph[c] + 2aobut[c]	-5.90932e-16	1.10129e-19	-1.06809e-19	-1.88639e-19
Rxn1060	h[e] + ala_B[e] -> h[c] + ala_B[c]	6.21883e-15	1.97321e-20	0	0
Rxn1061	atp[c] + h2o[c] + butso3[e] -> adp[c] + h[c] + pi[c] + butso3[c]	0	4.16192e-21	0	3.78263e-20
Rxn1062	h[e] + ca2[c] -> h[c] + ca2[e]	0	1.2523e-20	3.65476e-20	0
Rxn1063	atp[c] + h2o[c] + cd2[c] -> adp[c] + h[c] + pi[c] + cd2[e]	3.33685e-15	4.15367e-21	1.49627e-19	8.3859e-20
Rxn1064	h[e] + cd2[c] -> h[c] + cd2[e]	1.56906e-20	2.11627e-19	0	3.50887e-20
Rxn1065	atp[c] + h2o[c] + chol[e] -> adp[c] + h[c] + pi[c] + chol[c]	3.76282e-15	6.25585e-21	2.19879e-19	0
Rxn1066	h[e] + chol[e] -> h[c] + chol[c]	3.95047e-15	4.48639e-20	0	0
Rxn1067	succ[c] + cit[e] -> cit[c] + succ[e]	0.206373	2.48976e-09	4.19902e-20	-6.01853e-36
Rxn1068	atp[c] + h2o[c] + cobalt2[c] -> adp[c] + h[c] + pi[c] + cobalt2[e]	3.61382e-15	1.53619e-20	0	4.44128e-20
Rxn1069	h[e] + cobalt2[c] -> h[c] + cobalt2[e]	0	1.84005e-19	4.36268e-20	0
Rxn1070	cobalt2[e] -> cobalt2[c]	5.30987e-21	1.58577e-19	0	0
Rxn1071	atp[c] + h2o[c] + colipa[c] -> adp[c] + h[c] + pi[c] + colipa[e]	1.56148e-15	1.95495e-20	4.14451e-21	2.18491e-20
Rxn1072	atp[c] + h2o[c] + cu2[c] -> adp[c] + h[c] + pi[c] + cu2[e]	9.44125e-21	1.81762e-20	3.51317e-19	0
Rxn1073	atp[c] + h2o[c] + cys_L[c] -> adp[c] + h[c] + pi[c] + cys_L[e]	3.53269e-21	2.84403e-21	5.3312e-20	3.94075e-21
Rxn1074	h[e] + ala_D[e] -> h[c] + ala_D[c]	4.26457e-15	1.38479e-19	3.58266e-20	0
Rxn1075	h[e] + ser_D[e] -> h[c] + ser_D[c]	5.26317e-15	5.37e-20	0	0
Rxn1076	h[e] + fe2[e] -> h[c] + fe2[c]	0	1.52352e-20	1.98117e-19	2.30515e-20
Rxn1077	h[e] + fe2[c] -> h[c] + fe2[e]	8.17179e-21	3.96833e-20	9.52162e-20	1.95248e-20
Rxn1078	h[e] + enter[c] -> h[c] + enter[e]	2.05432e-15	2.07264e-20	0	0
Rxn1079	2 h[e] + fum[e] -> 2 h[c] + fum[c]	1.70389e-15	2.43391e-20	0	0
Rxn1080	atp[c] + h2o[c] + g3pc[e] -> adp[c] + h[c] + pi[c] + g3pc[c]	2.53738e-16	4.61116e-21	6.23512e-19	5.21324e-20
Rxn1081	atp[c] + h2o[c] + g3pe[e] -> adp[c] + h[c] + pi[c] + g3pe[c]	1.94356e-31	1.44458e-21	2.07194e-21	3.98793e-21
Rxn1082	atp[c] + h2o[c] + g3pg[e] -> adp[c] + h[c] + pi[c] + g3pg[c]	3.31601e-15	1.67257e-20	0	0
Rxn1083	atp[c] + h2o[c] + g3pi[e] -> adp[c] + h[c] + pi[c] + g3pi[c]	0	4.52914e-21	0	6.69146e-21
Rxn1084	atp[c] + h2o[c] + g3ps[e] -> adp[c] + h[c] + pi[c] + g3ps[c]	1.61872e-20	3.35381e-19	0	0
Rxn1085	h[e] + galct_D[e] <=> h[c] + galct_D[c]	1.6085e-15	1.15539e-20	6.70441e-21	8.28056e-21
Rxn1086	q8[c] + glc_D[e] + h2o[e] -> h[e] + q8h2[c] + glcn[e]	-2.59141e-31	1.91694e-20	0	0
Rxn1087	h[e] + glcn[e] <=> h[c] + glcn[c]	-10.1117	-15.3277	-18.2152	-13.9026
Rxn1088	h[e] + glcr[e] <=> h[c] + glcr[c]	1.48884e-15	-1.7259e-20	2.76002e-20	4.52959e-20
Rxn1089	2 h[c] + glu_L[c] <=> 2 h[e] + glu_L[e]	20.2235	30.6554	36.4305	27.8053
Rxn1090	glyald[e] <=> glyald[c]	-1.42174e-14	-5.44343e-20	-2.96303e-20	-1.22336e-20
Rxn1091	atp[c] + h2o[c] + glyb[e] -> adp[c] + h[c] + pi[c] + glyb[c]	-4.26418e-32	0	4.2627e-21	-1.50463e-36
Rxn1092	atp[c] + h2o[c] + glyc3p[e] -> glyc3p[c] + adp[c] + h[c] + pi[c]	0	1.72096e-21	0	2.0733e-20
Rxn1093	h[e] + glyc_R[e] <=> h[c] + glyc_R[c]	-10.1117	-15.3277	-18.2152	-13.9026
Rxn1094	na1[e] + glyclt[e] -> glyclt[c] + na1[c]	-9.88987e-31	2.04395e-20	4.79217e-21	0
Rxn1095	glyc[c] <=> glyc[e]	-1	-1	-1	-1
Rxn1096	h[e] + gly[e] -> h[c] + gly[c]	2.9818e-20	8.66649e-20	1.32192e-20	0
Rxn1097	atp[c] + h2o[c] + hg2[c] -> adp[c] + h[c] + pi[c] + hg2[e]	1.86038e-15	6.81885e-20	8.19387e-20	0
Rxn1098	h[e] + hg2[c] -> h[c] + hg2[e]	4.6799e-15	1.03633e-20	0	5.69961e-20
Rxn1099	h[e] + his_L[e] <=> h[c] + his_L[c]	-10.1117	-15.3277	-18.2153	-13.9026
Rxn1100	h[e] + hom_L[c] -> h[c] + hom_L[e]	1.50418e-14	0	1.74913e-20	2.83624e-20
Rxn1101	na1[e] + inost[e] -> inost[c] + na1[c]	2.20596e-14	8.01622e-20	0	0
Rxn1102	atp[c] + h2o[c] + isetac[e] -> adp[c] + h[c] + pi[c] + isetac[c]	3.60739e-15	1.7486e-20	0	5.59609e-20
Rxn1103	atp[c] + h2o[c] + kdo2lipid4[c] -> adp[c] + h[c] + pi[c] + kdo2lipid4[e]	3.47178e-15	0	0	3.33363e-20
Rxn1104	h[e] + k[e] -> h[c] + k[c]	5.89963e-21	0	8.89449e-20	1.41893e-19
Rxn1105	h[e] + k[c] -> h[c] + k[e]	2.20141e-15	4.746e-20	0	6.11297e-20
Rxn1106	atp[c] + h2o[c] + leu_L[e] -> adp[c] + h[c] + pi[c] + leu_L[c]	1.48431e-14	2.30878e-20	0	2.29487e-20
Rxn1107	atp[c] + h2o[c] + lipa[c] -> adp[c] + h[c] + pi[c] + lipa[e]	6.9817e-16	1.53291e-19	1.5292e-19	0
Rxn1108	atp[c] + h2o[c] + lipa_cold[c] -> adp[c] + h[c] + pi[c] + lipa_cold[e]	1.85801e-15	0	3.69395e-21	1.16887e-20
Rxn1109	2 h[e] + mal_D[e] -> 2 h[c] + mal_D[c]	1.05425e-14	5.48309e-20	0	0
Rxn1110	2 h[e] + mal_L[e] -> 2 h[c] + mal_L[c]	0	0	0	8.93527e-20
Rxn1111	mg2[e] -> mg2[c]	1.48134e-15	2.57349e-20	0	0
Rxn1112	atp[c] + h2o[c] + mg2[e] -> adp[c] + h[c] + pi[c] + mg2[c]	0	0	0	3.00927e-36
Rxn1113	h[e] + mn2[c] -> h[c] + mn2[e]	8.09815e-32	3.53938e-20	6.5615e-20	0
Rxn1114	h[e] + mn2[e] -> h[c] + mn2[c]	4.85889e-31	3.22527e-20	1.2639e-19	9.10222e-20
Rxn1115	2 uaagmda[c] -> 2 h[c] + 2 udcpdp[c] + murein5p5p[e]	0	0	4.43094e-20	3.9338e-20
Rxn1116	uaagmda[c] + murein5p5p[e] -> h[c] + udcpdp[c] + murein5p5p5p[e]	2.25936e-14	2.68292e-19	8.81405e-20	0
Rxn1117	nh4[e] <=> nh4[c]	1	1	1	1
Rxn1118	adp[c] + h[c] + pi[c] + ni2[e] -> atp[c] + h2o[c] + ni2[c]	59.1812	90.5667	111.929	93.4306
Rxn1119	h[e] + ni2[c] -> h[c] + ni2[e]	59.1812	90.5667	111.929	93.4306
Rxn1120	ni2[e] -> ni2[c]	1.18153e-14	4.91837e-20	8.10262e-20	4.62134e-20
Rxn1121	atp[c] + h2o[c] + ni2[e] -> adp[c] + h[c] + pi[c] + ni2[c]	0	1.38462e-20	0	2.36726e-20
Rxn1122	nmn[e] -> nmn[c]	5.2739e-15	6.80642e-20	6.7901e-20	0
Rxn1123	h[e] + phe_L[e] <=> h[c] + phe_L[c]	-12.2496	-18.2404	-20.8715	-15.5589
Rxn1124	na1[e] + pnto_R[e] -> pnto_R[c] + na1[c]	0	2.01435e-20	0	2.41248e-20
Rxn1125	h[e] + skm[e] -> h[c] + skm[c]	1.61963e-32	1.86804e-20	0	3.35271e-20
Rxn1126	2 h[e] + succ[e] -> 2 h[c] + succ[c]	3.88591e-15	1.30319e-20	2.7322e-20	5.01478e-21
Rxn1127	dsbdrd[c] + dsbgox[e] -> dsbdox[c] + dsbgrd[e]	7.15533e-21	7.46336e-21	0	0
Rxn1128	thr_L[c] + h[e] -> h[c] + thr_L[e]	9.8173e-15	2.30784e-21	3.09424e-21	5.84475e-20
Rxn1129	h[e] + trp_L[e] <=> h[c] + trp_L[c]	-10.1117	-15.3277	-18.2152	-13.9026
Rxn1130	h[e] + tyr_L[e] <=> h[c] + tyr_L[c]	-10.1117	-15.3277	-18.2152	-13.9026
Rxn1131	h[e] + val_L[e] <=> h[c] + val_L[c]	-10.1117	-15.3277	-18.2153	-13.9026
Rxn1132	h[e] + thr_L[e] <=> h[c] + thr_L[c]	-10.1117	-15.3277	-18.2153	-13.9027
Rxn1133	so4[e] -> so4[c]	1	1	1	1
Rxn1134	h[e] + ser_L[e] <=> h[c] + ser_L[c]	-10.1117	-15.3277	-18.2152	-13.9026
Rxn1135	h[e] + pyr[e] -> h[c] + pyr[c]	1.33039e-21	2.77256e-20	0	0
Rxn1136	h[e] + pro_L[e] <=> h[c] + pro_L[c]	-10.1117	-15.3277	-18.2153	-13.9027
Rxn1137	h[e] + pepd[e] -> h[c] + pepd[c]	9.20388e-15	3.97374e-22	7.17709e-21	0
Rxn1138	h[e] + orn_L[e] <=> h[c] + orn_L[c]	-10.1117	-15.3277	-18.2153	-13.9026
Rxn1139	h[e] + met_L[e] <=> h[c] + met_L[c]	-10.1117	-15.3277	-18.2153	-13.9027
Rxn1140	h[e] + man[e] -> h[c] + man[c]	4.38808e-15	7.40778e-21	0	0
Rxn1141	h[e] + lys_L[e] <=> h[c] + lys_L[c]	-10.1117	-15.3277	-18.2153	-13.9026
Rxn1142	h[e] + leu_L[e] <=> h[c] + leu_L[c]	-10.1117	-15.3277	-18.2153	-13.9026
Rxn1143	h[e] + lac_L[e] <=> h[c] + lac_L[c]	-10.1117	-15.3277	-18.2153	-13.9026
Rxn1144	h[e] + ile_L[e] <=> h[c] + ile_L[c]	-10.1117	-15.3277	-18.2153	-13.9027
Rxn1145	h[c] + gln_L[c] <=> h[e] + gln_L[e]	10.1117	15.3277	18.2152	13.9026
Rxn1146	glc_D[e] -> glc_D[c]	0.1	0.1	0.1	0.1
Rxn1147	h[e] + fru[e] -> h[c] + fru[c]	5.79226e-15	4.21638e-20	3.42014e-20	0
Rxn1148	h[e] + cys_L[e] <=> h[c] + cys_L[c]	-10.1117	-15.3277	-18.2152	-13.9026
Rxn1149	h[e] + arg_L[e] <=> h[c] + arg_L[c]	-10.1117	-15.3277	-18.2153	-13.9027
Rxn1150	h[e] + 2aadp[e] -> h[c] + 2aadp[c]	2.20303e-15	4.09965e-23	8.30144e-21	1.03521e-19
Rxn1151	h[e] + ac[e] <=> h[c] + ac[c]	-10.1117	-15.3277	-18.2152	-13.9027
Rxn1152	h[e] + amet[e] -> h[c] + amet[c]	3.68006e-20	5.23312e-21	0	5.65617e-21
Rxn1153	atp[c] + h2o[c] + ca2[c] -> adp[c] + h[c] + pi[c] + ca2[e]	6.81666e-15	3.0853e-20	6.62505e-20	2.00419e-20
Rxn1154	h[e] + lac_D[e] <=> h[c] + lac_D[c]	-10.1117	-15.3277	-18.2153	-13.9026
Rxn1155	h[e] + dcyt[e] -> h[c] + dcyt[c]	0	5.34697e-21	6.99496e-20	0
Rxn1156	h[e] + gal[e] -> h[c] + gal[c]	5.75833e-15	3.41372e-20	0	0
Rxn1157	h[e] + glc_D[e] -> h[c] + glc_D[c]	1.70644e-15	8.17903e-21	0	8.70779e-20
Rxn1158	h2o[e] <=> h2o[c]	1	1	1	1
Rxn1159	h[e] + inost[e] -> h[c] + inost[c]	1.27882e-20	6.28347e-20	1.63728e-19	1.29629e-20
Rxn1160	h[e] + malt[e] -> h[c] + malt[c]	6.63594e-21	2.57811e-20	5.94403e-21	0
Rxn1161	atp[c] + h2o[c] + mn2[c] -> adp[c] + h[c] + pi[c] + mn2[e]	1.95174e-20	5.58421e-20	6.74043e-20	8.57528e-20
Rxn1162	nac[e] -> nac[c]	1.28824e-14	1.51975e-20	3.90231e-20	4.49329e-20
Rxn1163	pheac[e] <=> pheac[c]	-1.52159e-15	-9.11263e-20	5.08964e-20	5.47217e-21
Rxn1164	h[e] + polyam[e] <=> h[c] + polyam[c]	2.20047e-15	-4.45293e-21	2.88869e-20	5.82595e-21
Rxn1165	2 h[e] + so4[e] -> 2 h[c] + so4[c]	2.49383e-20	2.30621e-20	0	4.28458e-22
Rxn1166	h[e] + spmd[e] <=> h[c] + spmd[c]	-10.1117	-15.3277	-18.2152	-13.9027
Rxn1167	h[e] + sprm[e] <=> h[c] + sprm[c]	1.63067e-15	3.13198e-20	-1.60483e-20	2.11201e-21
Rxn1168	atp[c] + h2o[c] + tchola[c] -> adp[c] + h[c] + pi[c] + tchola[e]	2.43971e-15	1.04407e-20	3.14323e-20	5.93768e-21
Rxn1169	h[e] + thymd[e] -> h[c] + thymd[c]	0	3.00927e-36	3.68903e-20	0
Rxn1170	2 h[e] + urea[e] <=> 2 h[c] + urea[c]	1.05186e-15	-1.07941e-19	-3.85324e-20	-5.0931e-20
Rxn1171	26dap_M[e] <=> 26dap_M[c]	6.59949e-15	1.41703e-19	5.96013e-20	3.38299e-20
Rxn1172	4abut[e] <=> 4abut[c]	3.35627e-16	4.45186e-20	1.44927e-19	-6.18968e-20
Rxn1173	acac[e] <=> acac[c]	3.80713e-15	-7.20146e-20	9.27022e-20	-4.11019e-20
Rxn1174	acald[e] <=> acald[c]	-4.94827	-8.09159	5.54183e-20	-4.57494e-20
Rxn1175	acgam1p[e] <=> acgam1p[c]	3.40243e-15	6.62126e-20	-1.25435e-20	-5.34869e-20
Rxn1176	acgam[e] <=> acgam[c]	-5.55777e-15	-1.71293e-20	3.71828e-20	-5.92513e-20
Rxn1177	acser[e] <=> acser[c]	3.06363e-15	-1.52825e-20	6.42681e-20	-4.38264e-21
Rxn1178	ac[c] <=> ac[e]	-10.1117	-15.3277	-18.2152	-13.9027
Rxn1179	ade[e] <=> ade[c]	-4.39916	-5.50401	-3.36933	-2.45629e-20
Rxn1180	adn[e] <=> adn[c]	1.44262e-14	7.26872e-20	-1.03957e-19	-1.10235e-19
Rxn1181	agm[e] <=> agm[c]	1.41525e-14	-9.89739e-20	-3.41071e-21	-2.3365e-20
Rxn1182	akg[c] <=> akg[e]	-10.1117	-15.3277	-18.2152	-13.9027
Rxn1183	alaala[e] <=> alaala[c]	-3.75606e-15	-6.3517e-20	4.4971e-20	4.04856e-20
Rxn1184	ala_L[e] <=> ala_L[c]	8.49126e-15	-6.51574e-20	-3.38506e-20	4.60962e-20
Rxn1185	alltn[e] <=> alltn[c]	1.69325e-15	5.3069e-19	-2.31433e-18	3.08238e-18
Rxn1186	amp[e] <=> amp[c]	-2.76328e-15	-3.44482e-20	-3.71562	-12.8773
Rxn1187	arg_L[c] <=> arg_L[e]	-10.1117	-15.3277	-18.2153	-13.9027
Rxn1188	asn_L[c] <=> asn_L[e]	-10.1117	-15.3277	-18.2153	-13.9026
Rxn1189	asp_L[e] <=> asp_L[c]	5.76205e-15	8.85277e-20	4.1982e-20	3.42604e-20
Rxn1190	ala_B[e] <=> ala_B[c]	-6.5674e-15	1.4432e-20	-2.58908e-20	-1.9912e-20
Rxn1191	cgly[e] <=> cgly[c]	-5.06801e-15	1.15401e-19	1.62059e-20	-1.16825e-19
Rxn1192	chol[e] <=> chol[c]	-5.49102e-15	5.04292e-19	-6.60848e-19	6.67785e-20
Rxn1193	cit[e] <=> cit[c]	-0.206373	-2.48976e-09	3.76772e-20	1.0633e-19
Rxn1194	cmp[e] <=> cmp[c]	4.55828e-15	-1.31108e-19	9.59055e-20	3.7355e-20
Rxn1195	co2[e] <=> co2[c]	-1.22361e-14	-5.90353e-20	-5.03583e-21	-0.281933
Rxn1196	crn[e] <=> crn[c]	-3.61399e-15	-1.25637e-19	3.44833e-20	-9.97665e-21
Rxn1197	csn[e] <=> csn[c]	-3.39479e-15	-8.72731e-21	4.38065e-20	2.15196e-20
Rxn1198	cyan[e] <=> cyan[c]	4.33328e-15	9.62873e-20	-4.60088e-21	-1.29035e-20
Rxn1199	cys_L[c] <=> cys_L[e]	-10.1117	-15.3277	-18.2152	-13.9026
Rxn1200	cytd[e] <=> cytd[c]	7.00353e-15	-3.46215e-20	-2.98242e-21	2.96239e-20
Rxn1201	ala_D[e] <=> ala_D[c]	-3.90587e-16	-2.44298e-19	7.70208e-20	1.54886e-19
Rxn1202	15dap[e] <=> 15dap[c]	-2.06094e-15	5.99447e-20	-2.73242e-20	-1.72039e-20
Rxn1203	dca[e] <=> dca[c]	-3.35245e-15	-1.26972e-19	-1.23181e-20	7.70815e-20
Rxn1204	2ddglcn[e] <=> 2ddglcn[c]	6.47247e-15	-3.1639e-20	1.49204e-20	4.65403e-20
Rxn1205	dgmp[e] <=> dgmp[c]	-3.42566e-15	5.71011e-20	-7.44604e-20	-5.1339e-20
Rxn1206	dgsn[e] <=> dgsn[c]	8.24436e-15	2.71875e-21	-1.87652e-20	2.01123e-20
Rxn1207	dha[e] <=> dha[c]	-3.70998e-15	7.92351e-20	4.04128e-20	-5.74913e-20
Rxn1208	din[e] <=> din[c]	-1.87114e-15	1.0158e-19	2.27978e-20	1.32338e-20
Rxn1209	lac_D[c] <=> lac_D[e]	-10.1117	-15.3277	-18.2153	-13.9026
Rxn1210	dtmp[e] <=> dtmp[c]	2.72549e-15	-3.82116e-20	-9.02274e-20	-5.04395e-21
Rxn1211	dump[e] <=> dump[c]	-1.20837e-14	-6.35103e-20	-4.1303e-21	4.04699e-20
Rxn1212	etoh[e] <=> etoh[c]	3.08895e-12	-2.80532e-20	-5.92413	-1.36006
Rxn1213	f6p[e] <=> f6p[c]	7.54278e-15	1.28125e-19	2.45493e-20	-2.08319e-20
Rxn1214	fald[e] <=> fald[c]	1.67739e-16	-5.47757e-21	4.44925e-20	-3.05861e-20
Rxn1215	for[e] <=> for[c]	-9.58893e-16	-2.00291e-19	-1.05642e-19	2.52013e-20
Rxn1216	fru[e] <=> fru[c]	-5.28623e-15	-7.15723e-20	5.30193e-22	-8.28833e-20
Rxn1217	fum[e] <=> fum[c]	-5.0462e-15	1.66033e-19	-1.1216e-19	9.7837e-20
Rxn1218	g1p[e] <=> g1p[c]	-8.19948e-15	2.40952e-20	-6.07309e-20	-1.71302e-20
Rxn1219	g6p[e] <=> g6p[c]	3.61821e-16	-4.62077e-20	9.22347e-22	-5.61965e-20
Rxn1220	gal1p[e] <=> gal1p[c]	1.67239e-14	2.97677e-20	1.16638e-19	-4.96005e-20
Rxn1221	gal[e] <=> gal[c]	5.82662e-16	2.96954e-20	1.71638e-20	4.65658e-20
Rxn1222	galur[e] <=> galur[c]	-6.94539e-16	-5.5353e-20	-3.97536e-20	1.04734e-20
Rxn1223	gam6p[e] <=> gam6p[c]	-4.6562e-16	4.31986e-20	-8.36477e-20	1.53483e-20
Rxn1224	gdp[e] <=> gdp[c]	-6.46776e-15	-4.12098e-20	5.93605e-20	-1.76403e-21
Rxn1225	glcn[c] <=> glcn[e]	-10.1117	-15.3277	-18.2152	-13.9026
Rxn1226	gln_L[c] <=> gln_L[e]	-10.1117	-15.3277	-18.2152	-13.9026
Rxn1227	glu_L[c] <=> glu_L[e]	-20.2235	-30.6554	-36.4305	-27.8053
Rxn1228	glyc3p[e] <=> glyc3p[c]	1.68756e-15	2.59117e-21	1.65639e-20	7.30199e-22
Rxn1229	glyc_R[c] <=> glyc_R[e]	-10.1117	-15.3277	-18.2152	-13.9026
Rxn1230	glyclt[e] <=> glyclt[c]	1.48823e-14	2.79356e-20	4.0127e-20	-2.48709e-20
Rxn1231	gly[e] <=> gly[c]	-1.09728e-15	-1.2675e-20	-7.8918e-20	1.13932e-19
Rxn1232	gmp[e] <=> gmp[c]	1.91853e-14	-6.89201e-20	1.00296e-20	1.31691e-20
Rxn1233	gthrd[e] <=> gthrd[c]	-2.17193e-15	8.86176e-20	2.95095e-20	4.1735e-20
Rxn1234	gtp[e] <=> gtp[c]	-20.5815	-32.1962	-44.7689	-40.9766
Rxn1235	gua[e] <=> gua[c]	-5.33381e-15	3.03083e-20	2.77658e-20	-1.2333e-20
Rxn1236	h2o2[e] <=> h2o2[c]	4.68538e-15	1.4786e-19	-3.15379e-20	-2.1517e-20
Rxn1237	h2s[e] <=> h2s[c]	-0.496916	-0.242863	2.45664e-15	-1.71638e-16
Rxn1238	his_L[c] <=> his_L[e]	-10.1117	-15.3277	-18.2153	-13.9026
Rxn1239	hom_L[e] <=> hom_L[c]	4.70642e-15	1.3635e-20	3.43266e-21	-5.00106e-20
Rxn1240	hxan[e] <=> hxan[c]	-16.9362	-25.3843	-31.4659	-29.4658
Rxn1241	ile_L[c] <=> ile_L[e]	-10.1117	-15.3277	-18.2153	-13.9027
Rxn1242	imp[e] <=> imp[c]	9.00368e-15	-2.16166e-20	6.40942e-20	1.94824e-20
Rxn1243	ins[e] <=> ins[c]	3.17279e-14	-8.85341e-20	8.61649e-20	-3.97688e-21
Rxn1244	inost[e] <=> inost[c]	1.04764e-15	-1.34863e-19	-3.44699e-20	5.25075e-20
Rxn1245	lcts[e] <=> lcts[c]	1.71844e-15	5.88498e-21	1.07777e-19	-7.31198e-21
Rxn1246	leu_L[c] <=> leu_L[e]	-10.1117	-15.3277	-18.2153	-13.9026
Rxn1247	lac_L[c] <=> lac_L[e]	-10.1117	-15.3277	-18.2153	-13.9026
Rxn1248	lys_L[c] <=> lys_L[e]	-10.1117	-15.3277	-18.2153	-13.9026
Rxn1249	lyx_L[e] <=> lyx_L[c]	1.87336e-16	-5.72221e-21	-5.44347e-20	2.36724e-20
Rxn1250	mal_L[e] <=> mal_L[c]	-1.34881e-14	2.12019e-19	-3.09681e-20	-9.26172e-20
Rxn1251	malt[e] <=> malt[c]	-2.87179e-14	5.08453e-20	2.0607e-20	-2.05749e-21
Rxn1252	man6p[e] <=> man6p[c]	-7.44333e-15	6.14275e-20	1.35468e-20	1.21225e-20
Rxn1253	met_L[c] <=> met_L[e]	-10.1117	-15.3277	-18.2153	-13.9027
Rxn1254	mnl[e] <=> mnl[c]	1.6347e-15	-6.8645e-20	-4.79953e-20	-4.22474e-20
Rxn1255	no2[e] <=> no2[c]	-5.95852e-15	-9.93845e-15	-2.62976e-20	5.65798e-20
Rxn1256	no3[e] <=> no3[c]	3.22487e-15	-5.38904e-20	7.89055e-21	-1.80376e-20
Rxn1257	o2s[e] <=> o2s[c]	3.15273e-15	5.03677e-20	-1.38986e-19	1.39311e-20
Rxn1258	o2[e] <=> o2[c]	2.1	4.35	9.15	14.1
Rxn1259	ocdca[e] -> ocdca[c]	8.45368e-15	2.4295e-20	-1.50463e-36	1.3422e-19
Rxn1260	octa[e] <=> octa[c]	7.09282e-15	1.05094e-19	1.56626e-19	1.97981e-20
Rxn1261	orn_L[c] <=> orn_L[e]	-10.1117	-15.3277	-18.2153	-13.9026
Rxn1262	orot[e] <=> orot[c]	-7.11522e-15	6.33174e-20	-1.1738e-19	2.49891e-20
Rxn1263	pacald[e] <=> pacald[c]	-2.38848e-15	1.8565e-19	-2.00393e-19	-2.3554e-20
Rxn1264	phe_L[c] <=> phe_L[e]	-7.97386	-12.415	-15.559	-12.2464
Rxn1265	pi[e] <=> pi[c]	-20.1017	-28.3114	-34.196	-39.6161
Rxn1266	pnto_R[e] <=> pnto_R[c]	1.01872e-14	4.24197e-20	1.13459e-19	1.3478e-20
Rxn1267	pro_L[c] <=> pro_L[e]	-10.1117	-15.3277	-18.2153	-13.9027
Rxn1268	pser_L[e] <=> pser_L[c]	-4.93169e-15	-7.51695e-20	-3.17919e-20	4.2488e-20
Rxn1269	ptrc[e] <=> ptrc[c]	-9.25892e-15	2.3951e-19	6.73054e-20	-6.10471e-20
Rxn1270	pyr[e] <=> pyr[c]	-5.43363e-15	-3.57293e-20	1.19388e-19	3.91437e-20
Rxn1271	r5p[e] <=> r5p[c]	6.52066e-15	-6.45165e-21	4.99787e-20	4.51547e-20
Rxn1272	rib_D[e] <=> rib_D[c]	1.3954e-14	-2.4359e-20	1.11303e-19	-8.82243e-20
Rxn1273	ser_L[c] <=> ser_L[e]	-10.1117	-15.3277	-18.2152	-13.9026
Rxn1274	skm[e] <=> skm[c]	4.63702e-15	2.57213e-20	6.43153e-20	-3.85281e-21
Rxn1275	so3[e] <=> so3[c]	-1.56926e-14	-8.70409e-20	9.63615e-21	1.0101e-19
Rxn1276	spmd[c] <=> spmd[e]	-10.1117	-15.3277	-18.2152	-13.9027
Rxn1277	succ[e] <=> succ[c]	-0.412769	2.48976e-09	3.3337e-20	-8.44715e-20
Rxn1278	sucr[e] <=> sucr[c]	3.77074e-15	1.73108e-20	-1.80337e-21	4.37655e-20
Rxn1279	tcynt[e] <=> tcynt[c]	-2.59783e-15	8.12231e-20	-2.04022e-19	-6.66303e-22
Rxn1280	thymd[e] <=> thymd[c]	7.54873e-15	6.26204e-20	-3.03727e-20	6.70737e-20
Rxn1281	thr_L[c] <=> thr_L[e]	-10.1117	-15.3277	-18.2153	-13.9027
Rxn1282	thym[e] <=> thym[c]	3.75871e-15	-2.90931e-20	-8.86831e-21	7.7229e-20
Rxn1283	tre[e] <=> tre[c]	3.97088e-15	8.21935e-21	5.74224e-21	4.35644e-21
Rxn1284	trp_L[c] <=> trp_L[e]	-10.1117	-15.3277	-18.2152	-13.9026
Rxn1285	tsul[e] <=> tsul[c]	5.66213e-16	3.80376e-20	-4.04001e-21	1.0317e-20
Rxn1286	tyr_L[c] <=> tyr_L[e]	-10.1117	-15.3277	-18.2152	-13.9026
Rxn1287	uacgam[e] <=> uacgam[c]	-5.24788e-15	7.30214e-20	-4.85501e-20	-1.97007e-20
Rxn1288	udpacgal[e] <=> udpacgal[c]	1.60007e-15	-7.61756e-21	7.62953e-20	7.73183e-20
Rxn1289	udpgal[e] <=> udpgal[c]	2.25692e-15	-4.91183e-20	-4.51579e-20	-9.71265e-21
Rxn1290	udpglcur[e] <=> udpglcur[c]	1.3061e-15	3.75177e-20	-2.5567e-20	-5.01289e-20
Rxn1291	udpg[e] <=> udpg[c]	-2.14983e-15	2.92694e-20	3.92389e-20	8.36317e-20
Rxn1292	ump[e] <=> ump[c]	-4.3362e-15	-3.77533e-20	-1.61047e-20	2.43048e-20
Rxn1293	ura[c] <=> ura[e]	1.54621e-14	-7.075e-20	-3.41733e-20	1.37305e-20
Rxn1294	uri[e] <=> uri[c]	1.14094e-14	-4.03705e-20	3.53872e-20	2.31729e-20
Rxn1295	val_L[c] <=> val_L[e]	-10.1117	-15.3277	-18.2153	-13.9026
Rxn1296	xan[e] <=> xan[c]	-9.10021e-15	1.22224e-19	-4.0635e-21	-2.70047e-20
Rxn1297	xmp[e] <=> xmp[c]	4.73704e-15	-7.73184e-20	-2.40063e-20	-2.47782e-21
Rxn1298	xyl_D[e] <=> xyl_D[c]	4.63489e-15	1.1918e-19	-7.48005e-21	3.39473e-21
Rxn1299	xylu_L[e] <=> xylu_L[c]	-2.0615e-15	-5.18844e-20	-1.65944e-21	4.97568e-20
Rxn1300	clavulanate[e] <=> clavulanate[c]	2.76204e-15	1.39695e-20	6.86401e-21	4.68314e-21
Rxn1301	cephc[e] <=> cephc[c]	-3.01195e-15	1.56774e-21	3.8928e-20	2.583e-21
Rxn1302	oaa[e] <=> oaa[c]	-1.73007e-15	1.49839e-19	-1.2187e-19	-1.07949e-19
Rxn1303	clavamcarboxylate[e] <=> clavamcarboxylate[c]	-8.29822e-15	1.16678e-19	-5.98267e-20	2.56213e-20
Rxn1304	alanylclavam[e] <=> alanylclavam[c]	3.50397e-15	-3.20033e-19	1.55338e-20	2.87722e-20
Rxn1305	tre[c] + h2o[c] <=> 2 glc_D[c]	-2.46955e-14	3.32478e-20	1.01813e-20	-3.7443e-21
Rxn1306	xylu_L[c] <=> lyx_L[c]	2.79542e-17	1.36172e-20	5.82464e-20	-2.78389e-20
Rxn1307	dtgt[e] <=> dtgt[c]	1.02745e-15	3.20414e-20	5.29146e-20	-2.88689e-20
Rxn1308	galur[c] <=> dtgt[c]	5.46033e-16	-6.02996e-20	6.16633e-21	7.2437e-20
Rxn1309	Dall[e] <=> Dall[c]	8.39394e-15	-2.45994e-20	7.20413e-20	-1.35663e-20
Rxn1310	atp[c] + Dall[c] <=> adp[c] + all6p[c]	-5.19647e-16	-6.34529e-20	8.87453e-20	1.99648e-21
Rxn1311	lys_L[c] <=> 15dap[c] + co2[c]	5.92123e-16	-1.58872e-19	5.1764e-20	5.40391e-21
Rxn1312	mndl[e] <=> mndl[c]	-1.57484e-16	-6.8377e-20	2.91671e-20	2.35886e-20
Rxn1313	mndl[c] <=> cyan[c] + bzal[c]	-4.09821e-15	1.66826e-20	5.34311e-20	-2.60924e-20
Rxn1314	xyl_D[c] <=> xylu_D[c]	4.65564e-15	-5.2587e-20	-2.19368e-20	2.55212e-20
Rxn1315	cn[e] <=> cn[c]	5.15584e-15	-1.2676e-19	2.04693e-19	7.76417e-20
Rxn1316	tsul[c] + cn[c] <=> so3[c] + tcynt[c]	-1.72014e-15	-7.83495e-20	2.236e-19	-5.76506e-21
Rxn1317	sucys[e] <=> sucys[c]	-3.37294e-16	-6.18695e-20	7.4976e-20	9.48063e-21
Rxn1318	acser[c] + tsul[c] <=> sucys[c] + ac[c]	-3.62946e-15	9.97871e-20	-1.15962e-19	4.89268e-22
Rxn1319	digalur[e] <=> digalur[c]	-5.54518e-15	-4.41145e-20	3.78339e-20	-1.96811e-20
Rxn1320	digalur[c] + h2o[c] <=> 2 galur[c]	-8.9972e-16	-4.9435e-20	3.18831e-20	1.63906e-20
Rxn1321	xil[e] <=> xil[c]	2.62638e-15	4.60412e-20	3.7705e-20	-2.38929e-20
Rxn1322	xil[c] + nadp[c] <=> xylu_L[c] + nadph[c] + h[c]	-4.12265e-15	3.32394e-20	5.3607e-20	-2.58683e-21
EX_h(e)	h[e] <=>	39.1763	58.239	66.2018	53.7311
EX_4abut(e)	4abut[e] ->	3.75278e-20	6.01218e-20	0	0
EX_acgam(e)	acgam[e] ->	1.46234e-15	4.92145e-21	2.68663e-20	3.55392e-20
EX_arbtn_fe3(e)	arbtn_fe3[e] ->	8.54015e-16	8.25898e-21	0	0
EX_cpgn(e)	cpgn[e] ->	2.83204e-21	2.19549e-20	0	0
EX_cu(e)	cu[e] ->	0	1.67911e-20	0	2.46968e-20
EX_ddca(e)	ddca[e] ->	9.71778e-31	0	0	1.60919e-19
EX_ttdca(e)	ttdca[e] ->	8.34196e-15	2.72674e-19	0	0
EX_ttdcea(e)	ttdcea[e] ->	1.00509e-14	1.86152e-19	1.21395e-19	1.49197e-19
EX_hdca(e)	hdca[e] ->	4.33577e-15	9.90488e-21	0	0
EX_hdcea(e)	hdcea[e] ->	1.84296e-31	1.14565e-20	1.41031e-20	0
EX_ocdca(e)	ocdca[e] ->	1.21627e-15	1.79058e-19	0	0
EX_ocdcea(e)	ocdcea[e] ->	1.27617e-21	2.08536e-20	0	0
EX_hxa(e)	hxa[e] ->	1.34291e-14	6.27525e-20	1.72751e-19	8.11093e-21
EX_fe3dhbzs(e)	fe3dhbzs[e] ->	5.64293e-16	0	0	1.80133e-20
EX_fe3hox(e)	fe3hox[e] ->	6.89048e-21	6.81622e-21	0	0
EX_fecrm(e)	fecrm[e] ->	0	1.05572e-19	2.18975e-21	1.37584e-19
EX_feenter(e)	feenter[e] ->	2.98453e-17	4.56515e-21	0	2.8602e-20
EX_feoxam(e)	feoxam[e] ->	1.76378e-16	2.72119e-20	9.34915e-21	0
EX_gln_L(e)	gln_L[e] ->	0	1.5969e-20	3.67009e-20	0
EX_k(e)	k[e] <=>	2.19523e-15	-5.40349e-20	-7.53223e-21	3.51331e-20
EX_5aop(e)	5aop[e] ->	1.97239e-13	2.55561e-18	2.88511e-18	0
EX_cholate(e)	cholate[e] ->	-8.09815e-33	0	2.25108e-20	5.21178e-21
EX_gchola(e)	gchola[e] ->	2.02454e-32	3.23538e-20	0	0
EX_thm(e)	thm[e] ->	5.59482e-15	0	2.30029e-20	0
EX_ala_D(e)	ala_D[e] ->	4.11575e-15	2.93838e-20	0	4.22485e-20
EX_asn_L(e)	asn_L[e] ->	2.69001e-21	9.98187e-21	0	5.24044e-20
EX_glu_L(e)	glu_L[e] ->	3.23926e-32	4.24989e-20	0	1.84617e-20
EX_malt(e)	malt[e] ->	1.43278e-14	6.12314e-21	0	2.25831e-20
EX_pi(e)	pi[e] <=>	60.4269	87.2782	104.823	107.038
EX_glyc_R(e)	glyc_R[e] ->	2.44102e-16	1.3737e-20	1.01866e-19	3.85329e-20
EX_na1(e)	na1[e] <=>	-3.37388e-15	-6.91215e-21	1.32325e-20	2.35467e-20
EX_ac(e)	ac[e] ->	0	3.83434e-20	3.22707e-20	9.88761e-20
EX_akg(e)	akg[e] ->	0	1.26602e-20	7.52316e-37	3.29826e-20
EX_ala_L(e)	ala_L[e] ->	5.0005e-21	5.8646e-20	0	0
EX_aso3(e)	aso3[e] ->	1.36584e-21	1.82253e-21	0	1.42318e-21
EX_asp_L(e)	asp_L[e] ->	7.7425e-15	2.55486e-20	0	0
EX_ala_B(e)	ala_B[e] ->	5.54453e-15	5.98658e-21	9.0193e-20	4.18904e-20
EX_butso3(e)	butso3[e] ->	0	4.47141e-23	2.83146e-20	4.56153e-20
EX_ca2(e)	ca2[e] ->	2.86443e-16	1.45263e-20	5.1591e-21	0
EX_cd2(e)	cd2[e] ->	0	4.46472e-21	2.7477e-20	1.22453e-20
EX_chol(e)	chol[e] ->	6.82471e-16	2.58911e-20	3.00927e-36	7.96373e-20
EX_cit(e)	cit[e] ->	8.21938e-21	1.03482e-19	7.98116e-21	0
EX_succ(e)	succ[e] ->	0.619142	1.09726e-19	0	3.47188e-20
EX_cobalt2(e)	cobalt2[e] ->	4.60014e-21	5.78216e-20	0	2.29477e-20
EX_colipa(e)	colipa[e] ->	1.96263e-16	8.89882e-21	3.92456e-20	0
EX_cu2(e)	cu2[e] <=>	-1.80539e-15	-1.77856e-19	3.86494e-19	-4.57684e-20
EX_cys_L(e)	cys_L[e] ->	2.88934e-15	1.25278e-20	9.51865e-21	0
EX_ser_D(e)	ser_D[e] ->	9.02443e-21	1.20451e-20	4.45646e-21	1.50463e-36
EX_fe2(e)	fe2[e] <=>	-1.28895e-14	8.80549e-20	-1.03727e-19	-8.43502e-20
EX_enter(e)	enter[e] ->	1.17795e-16	1.21652e-20	0	2.46392e-20
EX_fum(e)	fum[e] ->	2.86524e-20	3.10176e-20	1.91086e-20	0
EX_g3pc(e)	g3pc[e] ->	1.82208e-32	4.53416e-19	4.81482e-35	5.27448e-21
EX_g3pe(e)	g3pe[e] ->	7.94227e-16	5.1272e-23	1.22083e-20	7.15456e-21
EX_g3pg(e)	g3pg[e] ->	4.41507e-21	0	3.76814e-20	3.62395e-20
EX_g3pi(e)	g3pi[e] ->	7.32655e-21	4.14477e-20	1.84546e-20	0
EX_g3ps(e)	g3ps[e] ->	7.91031e-15	5.15937e-21	-9.40395e-37	0
EX_galct_D(e)	galct_D[e] ->	0	1.19264e-36	0	6.63305e-21
EX_glc_D(e)	glc_D[e] <=>	-0.1	-0.1	-0.1	-0.1
EX_h2o(e)	h2o[e] <=>	-1	-1	-1	-1
EX_glcn(e)	glcn[e] ->	4.30001e-16	1.3726e-20	4.51814e-20	0
EX_glcr(e)	glcr[e] ->	5.78293e-21	6.08156e-21	0	0
EX_glyald(e)	glyald[e] ->	1.43905e-15	5.69541e-23	3.70355e-20	0
EX_glyb(e)	glyb[e] ->	1.42579e-15	2.0359e-21	1.67264e-20	0
EX_glyc3p(e)	glyc3p[e] ->	-9.71778e-32	1.84578e-20	0	0
EX_glyclt(e)	glyclt[e] ->	8.78584e-17	1.11974e-20	0	0
EX_glyc(e)	glyc[e] <=>	-1	-1	-1	-1
EX_gly(e)	gly[e] ->	8.67892e-15	6.01924e-21	3.76158e-37	0
EX_hg2(e)	hg2[e] ->	1.93008e-15	1.546e-20	0	1.35678e-20
EX_his_L(e)	his_L[e] ->	1.26534e-33	0	2.96165e-20	4.16677e-20
EX_hom_L(e)	hom_L[e] ->	4.69802e-15	0	1.56283e-21	0
EX_inost(e)	inost[e] ->	2.93761e-15	1.7481e-20	0	0
EX_isetac(e)	isetac[e] ->	1.69457e-15	2.4956e-20	0	3.76397e-20
EX_kdo2lipid4(e)	kdo2lipid4[e] ->	2.77781e-15	0	0	1.50788e-20
EX_leu_L(e)	leu_L[e] ->	0	5.04198e-20	3.61349e-20	3.26283e-21
EX_lipa(e)	lipa[e] ->	2.23842e-18	4.1231e-20	0	0
EX_lipa_cold(e)	lipa_cold[e] ->	0	0	0	1.94601e-20
EX_mal_D(e)	mal_D[e] ->	0	3.99033e-21	5.12704e-20	1.87999e-20
EX_mal_L(e)	mal_L[e] ->	3.79784e-15	3.40713e-21	7.04339e-20	0
EX_mg2(e)	mg2[e] <=>	1.46162e-15	1.14599e-19	5.97399e-20	-5.14544e-21
EX_mn2(e)	mn2[e] <=>	-1.02546e-16	-9.38556e-21	-2.13969e-21	6.39052e-21
EX_murein5p5p(e)	murein5p5p[e] ->	0	1.13574e-21	0	2.40385e-21
EX_murein5p5p5p(e)	murein5p5p5p[e] ->	2.28703e-14	3.88094e-20	1.66104e-19	4.62529e-20
EX_nh4(e)	nh4[e] <=>	-1	-1	-1	-1
EX_ni2(e)	ni2[e] ->	3.42811e-15	1.22096e-20	-3.00927e-36	1.11698e-19
EX_nmn(e)	nmn[e] ->	3.72342e-21	0	0	2.83989e-20
EX_phe_L(e)	phe_L[e] ->	4.27576	5.82542	5.31253	3.31243
EX_pnto_R(e)	pnto_R[e] ->	7.78749e-15	0	3.39991e-20	0
EX_skm(e)	skm[e] ->	-1.06541e-31	2.5817e-20	1.50463e-36	5.37036e-21
EX_dsbgox(e)	dsbgox[e] ->	3.51961e-16	1.5471e-20	1.26956e-20	1.99129e-20
EX_dsbgrd(e)	dsbgrd[e] ->	1.5525e-15	2.8732e-20	1.26742e-20	1.50463e-36
EX_thr_L(e)	thr_L[e] ->	3.81348e-21	2.35629e-20	0	0
EX_trp_L(e)	trp_L[e] ->	4.13006e-31	3.95249e-20	0	0
EX_tyr_L(e)	tyr_L[e] ->	2.09658e-15	1.91819e-20	0	0
EX_val_L(e)	val_L[e] ->	1.76639e-20	2.05317e-20	0	3.02924e-20
EX_so4(e)	so4[e] <=>	-1	-1	-1	-1
EX_ser_L(e)	ser_L[e] ->	2.09305e-15	0	3.00927e-36	6.62588e-20
EX_pyr(e)	pyr[e] ->	9.23743e-16	1.36512e-19	0	0
EX_pro_L(e)	pro_L[e] ->	0	8.82627e-20	0	0
EX_pepd(e)	pepd[e] ->	-2.33201e-31	0	0	0
EX_orn_L(e)	orn_L[e] ->	4.85889e-32	0	1.12847e-36	0
EX_met_L(e)	met_L[e] ->	5.3311e-15	3.48594e-21	0	0
EX_man(e)	man[e] ->	0	2.95223e-20	0	2.7245e-20
EX_lys_L(e)	lys_L[e] ->	5.93808e-15	2.35438e-20	6.12815e-20	3.12976e-20
EX_lac_L(e)	lac_L[e] ->	6.73876e-15	4.55415e-20	0	2.19955e-19
EX_ile_L(e)	ile_L[e] ->	1.22464e-15	3.25249e-20	1.76488e-20	1.68215e-21
EX_fru(e)	fru[e] ->	5.8253e-15	3.15946e-20	0	6.05213e-20
EX_arg_L(e)	arg_L[e] ->	6.34104e-15	8.35658e-20	3.35404e-20	0
EX_2aadp(e)	2aadp[e] ->	1.25108e-20	6.2768e-20	0	0
EX_amet(e)	amet[e] ->	2.16452e-15	1.00253e-19	2.42558e-20	0
EX_lac_D(e)	lac_D[e] ->	0	1.22861e-19	1.1494e-21	4.0806e-20
EX_dcyt(e)	dcyt[e] ->	4.49046e-15	1.42076e-21	0	1.81139e-20
EX_gal(e)	gal[e] ->	2.58235e-16	2.41775e-20	0	4.50392e-20
EX_nac(e)	nac[e] ->	6.74745e-21	2.05164e-19	0	0
EX_pheac(e)	pheac[e] ->	6.80488e-15	5.28778e-20	-1.50463e-36	0
EX_polyam(e)	polyam[e] ->	1.21502e-15	9.72041e-21	0	3.85645e-20
EX_spmd(e)	spmd[e] ->	9.35093e-20	5.13269e-20	0	0
EX_sprm(e)	sprm[e] ->	7.67106e-15	9.91001e-21	7.30457e-21	2.11435e-20
EX_tchola(e)	tchola[e] ->	1.41957e-15	3.76435e-20	-1.50463e-36	0
EX_thymd(e)	thymd[e] ->	2.09975e-15	6.59631e-21	-3.76158e-37	3.65487e-20
EX_urea(e)	urea[e] ->	9.68732e-21	3.74484e-20	0	0
EX_26dap_M(e)	26dap_M[e] ->	0	1.195e-20	6.01853e-36	2.99287e-21
EX_acac(e)	acac[e] ->	0	3.14961e-20	-7.52316e-37	8.88448e-21
EX_acald(e)	acald[e] ->	4.94827	8.09159	0	1.09013e-20
EX_acgam1p(e)	acgam1p[e] ->	0	7.98076e-21	0	9.14964e-21
EX_acser(e)	acser[e] ->	4.23084e-15	7.63541e-20	-3.00927e-36	0
EX_ade(e)	ade[e] ->	4.39916	5.50401	3.36933	8.88074e-20
EX_adn(e)	adn[e] ->	2.00906e-15	3.91034e-21	6.45597e-20	7.83777e-20
EX_agm(e)	agm[e] ->	1.67024e-31	1.77346e-20	8.83487e-21	8.59384e-21
EX_alaala(e)	alaala[e] ->	1.73326e-15	8.10957e-21	0	0
EX_alltn(e)	alltn[e] ->	5.51613e-15	0	2.27722e-18	0
EX_amp(e)	amp[e] ->	1.20089e-21	6.54265e-20	3.71562	12.8773
EX_cgly(e)	cgly[e] ->	4.85889e-32	2.2455e-20	0	9.51445e-20
EX_cmp(e)	cmp[e] ->	0	4.61924e-20	4.70198e-37	0
EX_co2(e)	co2[e] ->	8.82148e-15	5.64052e-21	4.05026e-22	0.281933
EX_crn(e)	crn[e] ->	3.44567e-15	9.69985e-20	0	2.61859e-20
EX_csn(e)	csn[e] ->	1.87796e-15	1.74558e-20	0	2.40253e-20
EX_cyan(e)	cyan[e] ->	0	1.36536e-21	2.32966e-20	1.27682e-20
EX_cytd(e)	cytd[e] ->	1.06604e-21	2.25384e-20	2.12636e-20	1.50004e-20
EX_15dap(e)	15dap[e] ->	4.32625e-21	2.77534e-21	1.53512e-20	1.23373e-20
EX_dca(e)	dca[e] ->	6.25572e-15	3.14749e-19	0	0
EX_2ddglcn(e)	2ddglcn[e] ->	7.5126e-21	6.60091e-21	0	0
EX_dgmp(e)	dgmp[e] ->	4.90497e-22	9.95204e-21	3.89411e-20	3.20943e-20
EX_dgsn(e)	dgsn[e] ->	2.21172e-15	0	0	-7.52316e-37
EX_dha(e)	dha[e] ->	1.85187e-20	0	-7.00154e-37	3.15571e-20
EX_din(e)	din[e] ->	1.41953e-15	1.51529e-21	0	4.67978e-22
EX_dtmp(e)	dtmp[e] ->	0	2.63076e-20	5.46406e-20	2.41927e-21
EX_dump(e)	dump[e] ->	1.06479e-15	3.54291e-20	9.18245e-21	8.38368e-21
EX_etoh(e)	etoh[e] ->	0	3.54728e-20	5.92413	1.36006
EX_f6p(e)	f6p[e] ->	1.86047e-15	2.5478e-20	1.34572e-20	1.32741e-20
EX_fald(e)	fald[e] ->	-2.04542e-31	5.32703e-20	0	0
EX_for(e)	for[e] ->	4.0592e-31	5.66026e-20	5.55547e-20	1.39094e-20
EX_g1p(e)	g1p[e] ->	1.35473e-14	4.63581e-20	0	5.75897e-20
EX_g6p(e)	g6p[e] ->	1.62943e-21	7.69415e-20	2.51951e-20	1.5568e-20
EX_gal1p(e)	gal1p[e] ->	1.83786e-21	0	-1.50463e-36	0
EX_galur(e)	galur[e] ->	5.85144e-15	6.51546e-20	1.0964e-19	3.66469e-20
EX_gam6p(e)	gam6p[e] ->	1.15155e-15	1.22173e-20	9.74261e-20	0
EX_gdp(e)	gdp[e] ->	7.14431e-15	4.55447e-20	-6.58277e-37	0
EX_gmp(e)	gmp[e] ->	2.77784e-21	1.41123e-20	3.90622e-20	9.36779e-21
EX_gthrd(e)	gthrd[e] ->	2.04498e-15	1.8781e-20	4.91475e-20	0
EX_gtp(e)	gtp[e] ->	20.5815	32.1962	44.7689	40.9766
EX_gua(e)	gua[e] ->	4.51376e-15	1.94723e-20	0	1.64764e-20
EX_h2o2(e)	h2o2[e] ->	2.86896e-20	1.50024e-20	2.52568e-20	0
EX_h2s(e)	h2s[e] ->	0.496916	0.242863	0	1.71619e-16
EX_hxan(e)	hxan[e] ->	16.9362	25.3843	31.4659	29.4658
EX_imp(e)	imp[e] ->	1.70802e-20	6.85908e-21	0	1.25e-20
EX_ins(e)	ins[e] ->	1.31031e-20	7.47191e-20	0	1.91769e-20
EX_lcts(e)	lcts[e] ->	5.51528e-32	3.02126e-20	2.22504e-20	0
EX_lyx_L(e)	lyx_L[e] ->	1.26223e-16	2.98881e-20	6.07641e-20	0
EX_man6p(e)	man6p[e] ->	1.27883e-15	4.7641e-20	0	4.29658e-21
EX_mnl(e)	mnl[e] ->	1.00257e-14	3.53416e-20	0	0
EX_no2(e)	no2[e] ->	2.99051e-15	2.44003e-14	0	0
EX_no3(e)	no3[e] ->	4.27684e-32	8.16457e-20	2.02694e-20	1.77954e-20
EX_o2s(e)	o2s[e] ->	2.7258e-21	1.52136e-20	0	0
EX_o2(e)	o2[e] <=>	-2.1	-4.35	-9.15	-14.1
EX_octa(e)	octa[e] ->	5.31924e-21	0	0	6.50719e-21
EX_orot(e)	orot[e] ->	4.8723e-15	2.00381e-20	1.46991e-20	4.54677e-20
EX_pacald(e)	pacald[e] ->	7.80259e-15	3.41157e-20	3.08349e-19	0
EX_pser_L(e)	pser_L[e] ->	4.68594e-16	1.2416e-19	4.96647e-20	0
EX_ptrc(e)	ptrc[e] ->	1.25862e-14	1.74984e-20	8.46356e-36	2.11455e-20
EX_r5p(e)	r5p[e] ->	0	1.31125e-20	2.46349e-20	3.67041e-21
EX_rib_D(e)	rib_D[e] ->	9.33941e-21	1.36034e-19	0	8.02135e-20
EX_so3(e)	so3[e] ->	3.93821e-15	4.84597e-20	0	0
EX_sucr(e)	sucr[e] ->	6.99217e-16	4.86758e-20	1.50463e-36	0
EX_tcynt(e)	tcynt[e] ->	2.56634e-15	0	1.79102e-19	7.70972e-21
EX_thym(e)	thym[e] ->	5.64332e-21	2.76482e-20	7.33687e-21	0
EX_tre(e)	tre[e] ->	1.21073e-21	1.05084e-20	2.33238e-20	0
EX_tsul(e)	tsul[e] ->	3.83641e-21	0	0	4.44131e-21
EX_uacgam(e)	uacgam[e] ->	1.17505e-15	1.37756e-21	0	6.7707e-20
EX_udpacgal(e)	udpacgal[e] ->	0	7.14572e-21	0	0
EX_udpgal(e)	udpgal[e] ->	2.97969e-15	5.64696e-20	2.99781e-20	0
EX_udpglcur(e)	udpglcur[e] ->	4.66388e-15	3.74165e-20	0	8.03186e-20
EX_udpg(e)	udpg[e] ->	0	1.55457e-20	0	0
EX_ump(e)	ump[e] ->	3.65268e-15	3.27028e-20	1.38166e-20	0
EX_ura(e)	ura[e] ->	6.52712e-15	3.64907e-20	1.58379e-21	0
EX_uri(e)	uri[e] ->	1.00916e-20	3.79071e-21	5.24418e-22	2.37927e-20
EX_xan(e)	xan[e] ->	1.05446e-15	1.35987e-20	9.47254e-21	4.24744e-20
EX_xmp(e)	xmp[e] ->	3.39565e-15	3.27164e-20	4.09225e-20	0
EX_xyl_D(e)	xyl_D[e] ->	1.92837e-31	7.83086e-21	2.11e-20	-7.52316e-37
EX_xylu_L(e)	xylu_L[e] ->	2.16782e-15	8.31963e-20	0	0
EX_clavulanate(e)	clavulanate[e] ->	0	0	0	0
EX_cephc(e)	cephc[e] ->	0	0	0	0
EX_oaa(e)	oaa[e] ->	4.09939e-15	0	4.60077e-20	5.96752e-20
EX_clavamcarboxylate(e)	clavamcarboxylate[e] ->	8.02323e-15	2.1978e-21	1.14783e-20	0
EX_alanylclavam(e)	alanylclavam[e] ->	3.37875e-21	2.61662e-19	1.04931e-21	0
EX_dtgt(e)	dtgt[e] ->	9.15775e-21	0	0	7.65049e-20
EX_Dall(e)	Dall[e] ->	1.03844e-20	4.82797e-20	0	0
EX_mndl(e)	mndl[e] ->	-2.4092e-31	8.16155e-20	1.87928e-20	0
EX_cn(e)	cn[e] <=>	-3.17532e-15	1.84263e-19	-2.65099e-19	-5.12999e-21
EX_sucys(e)	sucys[e] ->	3.40061e-15	5.3965e-20	0	1.08749e-20
EX_digalur(e)	digalur[e] ->	5.84967e-15	6.35469e-20	-7.52316e-37	3.83193e-20
EX_xil(e)	xil[e] ->	6.57381e-21	3.92581e-21	-3.00927e-36	2.30288e-20

## Sheet: 3
Table 3. Metabolic scenarios for the objective function No. 3 evaluated.
		Oxygen uptake (mmol/gCDW*h)
Abbreviation	Reaction	2,1	4,35	9,15	14,1
Rxn0001	glyc[c] + atp[c] -> glyc3p[c] + adp[c] + h[c]	0.687447	0.910663	0.867245	0.867245
Rxn0002	glyc3p[c] + mqn8[c] -> dhap[c] + mql8[c]	2.64846e-20	2.44828e-16	1.01913e-20	0
Rxn0003	glyald[c] + nad[c] + h2o[c] -> 2 h[c] + nadh[c] + glyc_R[c]	0.245767	4.7688e-20	3.93043e-20	6.7365e-20
Rxn0004	atp[c] + glyc_R[c] -> adp[c] + h[c] + 3pg[c]	7.59099e-20	0	1.61235e-19	3.58423e-17
Rxn0005	atp[c] + rib_D[c] -> adp[c] + h[c] + r5p[c]	6.03834e-16	5.14882e-17	2.03306e-19	0
Rxn0006	f1p[c] -> dhap[c] + glyald[c]	0	3.34752e-17	1.05646e-20	7.55982e-18
Rxn0007	atp[c] + fru[c] -> adp[c] + h[c] + f6p[c]	8.66435e-17	1.69925e-16	8.01349e-20	2.20655e-17
Rxn0008	man6p[c] <=> f6p[c]	-4.82882e-16	-6.28834e-17	4.05583e-20	-1.9291e-17
Rxn0009	man6p[c] <=> man1p[c]	-1.88862e-16	6.32099e-18	-1.88506e-20	-2.26922e-17
Rxn0010	h[c] + man1p[c] + gtp[c] -> ppi[c] + gdpmann[c]	3.84192e-20	4.00841e-17	3.63634e-20	1.32098e-19
Rxn0011	atp[c] + gal[c] -> adp[c] + h[c] + gal1p[c]	6.72178e-16	2.56253e-17	1.24572e-20	9.61702e-20
Rxn0012	udpg[c] <=> udpgal[c]	0.239206	0.319974	0.47548	0.47548
Rxn0013	h[c] + gal1p[c] + utp[c] <=> ppi[c] + udpgal[c]	2.58486e-15	1.56981e-17	-3.96018e-20	-2.19216e-16
Rxn0014	h[c] + utp[c] + g1p[c] <=> ppi[c] + udpg[c]	0.239206	0.319974	0.47548	0.47548
Rxn0015	atp[c] + glcn[c] -> adp[c] + h[c] + 6pgc[c]	9.77029e-16	0	5.59857e-21	0
Rxn0016	h2o[c] + salc6p[c] -> g6p_B[c] + 4hba[c]	3.65924e-21	7.02696e-18	2.20581e-20	5.88121e-18
Rxn0017	h2o[c] + malt[c] -> 2 glc_D[c]	1.42446e-20	0	0	0
Rxn0018	h2o[c] + sucr[c] -> fru[c] + glc_D[c]	2.04547e-20	5.63502e-17	3.1682e-20	2.60778e-17
Rxn0019	h2o[c] + lcts[c] -> gal[c] + glc_D[c]	1.43883e-20	2.08192e-18	2.62909e-20	5.32332e-17
Rxn0020	h2o[c] + cellb[c] -> 2 glc_D[c]	1.10336e-16	1.09877e-17	3.87538e-20	2.82029e-17
Rxn0021	h[c] + glu_L[c] -> 4abut[c] + co2[c]	1.49034e-15	1.00038e-16	1.65149e-20	0
Rxn0022	4abut[c] + akg[c] -> glu_L[c] + sucsal[c]	1.10604e-20	0	9.56817e-21	0
Rxn0023	h2o[c] + sucsal[c] + nadp[c] <=> 2 h[c] + succ[c] + nadph[c]	-7.6901e-16	6.87133e-17	-3.48692e-20	2.49134e-17
Rxn0024	h2o[c] + arg_L[c] -> citr_L[c] + nh4[c]	2.22018e-20	9.28684e-17	3.84389e-20	7.30758e-17
Rxn0025	akg[c] + orn_L[c] -> glu_L[c] + glu5sa[c]	1.32633e-15	5.88807e-17	1.22612e-20	0
Rxn0026	orn_L[c] + cbp[c] <=> h[c] + citr_L[c] + pi[c]	0.379744	0.507963	0.754832	0.754832
Rxn0027	2 h[c] + h2o[c] + urea[c] -> co2[c] + 2 nh4[c]	0.114632	0.153351	0.228002	0.22777
Rxn0028	nad[c] + h2o[c] + ile_L[c] -> h[c] + nadh[c] + nh4[c] + 3mop[c]	2.83205e-20	7.38797e-17	2.92308e-21	7.72042e-20
Rxn0029	h[c] + 3mop[c] + lpam[c] -> co2[c] + 2mbutdhla[c]	0.149287	0.199693	0.296744	0.296744
Rxn0030	2mbutdhla[c] + coa[c] -> dhlam[c] + 2mbcoa[c]	0.149287	0.199693	0.296744	0.296744
Rxn0031	mqn8[c] + 2mbcoa[c] -> mql8[c] + 2mb2coa[c]	0.149287	0.199693	0.296744	0.296744
Rxn0032	h2o[c] + 2mb2coa[c] -> 3hmbcoa[c]	0.149287	0.199693	0.296744	0.296744
Rxn0033	nad[c] + 3hmbcoa[c] -> h[c] + nadh[c] + 2maacoa[c]	0.149287	0.199693	0.296744	0.296744
Rxn0034	coa[c] + 2maacoa[c] -> ppcoa[c] + accoa[c]	0.149287	0.199693	0.296744	0.296744
Rxn0035	atp[c] + ppcoa[c] + hco3[c] -> adp[c] + h[c] + pi[c] + mmcoa_S[c]	3.24432e-21	8.00334e-20	5.09102e-20	7.30352e-17
Rxn0036	mmcoa_R[c] <=> succoa[c]	1.14313e-15	-9.24086e-18	-9.26314e-21	-9.36257e-18
Rxn0037	nad[c] + h2o[c] + leu_L[c] -> h[c] + nadh[c] + nh4[c] + 4mop[c]	1.90473e-16	4.21583e-21	1.07287e-20	0
Rxn0038	lpam[c] + 4mop[c] -> co2[c] + 3mbutdhla[c]	2.41688e-15	6.79032e-17	4.05345e-20	1.39849e-16
Rxn0039	h[c] + coa[c] + 3mbutdhla[c] -> dhlam[c] + 2mbcoa[c]	6.18327e-16	2.61264e-19	4.65061e-17	4.15969e-20
Rxn0040	mqn8[c] + 2mbcoa[c] -> mql8[c] + 3mb2coa[c]	3.4632e-21	4.01676e-20	1.48396e-20	2.94657e-20
Rxn0041	atp[c] + hco3[c] + 3mb2coa[c] -> adp[c] + h[c] + pi[c] + 3mgcoa[c]	7.56617e-21	3.1493e-18	2.74379e-21	2.08914e-20
Rxn0042	hmgcoa[c] -> accoa[c] + acac[c]	1.0455e-20	2.59836e-20	2.16741e-20	6.37932e-18
Rxn0043	atp[c] + coa[c] + acac[c] -> ppi[c] + aacoa[c] + amp[c]	1.22178e-15	2.26739e-16	2.56316e-20	2.80232e-19
Rxn0044	nad[c] + h2o[c] + val_L[c] -> h[c] + nadh[c] + nh4[c] + 3mob[c]	1.06662e-20	1.55781e-17	3.5138e-21	2.20351e-16
Rxn0045	h[c] + lpam[c] + 3mob[c] -> co2[c] + iblipo[c]	1.7483e-16	8.44958e-17	4.27199e-20	3.38216e-19
Rxn0046	coa[c] + iblipo[c] -> dhlam[c] + ibcoa[c]	4.94938e-16	0	0	3.54741e-19
Rxn0047	mqn8[c] + ibcoa[c] -> mql8[c] + 2mp2coa[c]	1.56339e-15	4.60819e-17	4.76908e-20	2.6313e-19
Rxn0048	h[c] + h2o[c] + 2mp2coa[c] -> hibcoa[c]	1.60112e-15	3.54805e-17	4.86756e-20	2.49594e-19
Rxn0049	nad[c] + 3hmp[c] -> 2 h[c] + nadh[c] + 2mop[c]	5.04627e-15	4.81439e-17	4.01736e-20	1.25655e-17
Rxn0050	nad[c] + coa[c] + 2mop[c] -> nadh[c] + co2[c] + ppcoa[c]	8.89108e-15	5.01072e-17	0	3.14777e-19
Rxn0051	h[c] + asp_L[c] -> co2[c] + ala_B[c]	1.74153e-15	0	0.205259	0.205259
Rxn0052	akg[c] + ala_B[c] <=> glu_L[c] + msa[c]	-0.103262	-0.138129	-2.02568e-19	-2.70605e-16
Rxn0053	thr_L[c] -> gly[c] + acald[c]	8.80092	13.1086	11.0747	5.7583
Rxn0054	nad[c] + thr_L[c] -> h[c] + nadh[c] + 2aobut[c]	0.808048	1.85367	4.11369	4.86602
Rxn0055	coa[c] + 2aobut[c] <=> accoa[c] + gly[c]	0.808048	1.85367	4.11369	4.86602
Rxn0056	thf[c] + alpro[c] -> nh4[c] + mlthf[c] + dhlpro[c]	0.864938	1.38854	1.32826	0.871798
Rxn0057	thf[c] + ser_L[c] <=> h2o[c] + gly[c] + mlthf[c]	-3.83085	-6.07633	-5.65887	-3.37684
Rxn0058	h[c] + gly[c] + lpro[c] -> co2[c] + alpro[c]	0.864938	1.38854	1.32826	0.871798
Rxn0059	nad[c] + dhlpro[c] -> h[c] + nadh[c] + lpro[c]	0.864938	1.38854	1.32826	0.871798
Rxn0060	ser_L[c] -> nh4[c] + pyr[c]	3.05204	4.9076	4.1108	1.82876
Rxn0061	h2o[c] + cys_L[c] -> nh4[c] + pyr[c] + h2s[c]	0.0582615	3.50218e-19	0.115809	0.115809
Rxn0062	his_L[c] -> nh4[c] + urcan[c]	1.90473e-15	1.64651e-20	1.94475e-20	1.11184e-17
Rxn0063	h2o[c] + urcan[c] -> odhimp[c]	1.69451e-15	5.30945e-17	0	3.67283e-17
Rxn0064	2 h[c] + nadh[c] + odhimp[c] + o2[c] -> nad[c] + h2o[c] + hydprop[c]	2.07203e-15	5.37123e-17	8.49267e-22	2.0991e-17
Rxn0065	h2o[c] + odhimp[c] -> forglu[c]	1.3598e-15	2.75371e-17	0	2.2147e-20
Rxn0066	akg[c] + tyr_L[c] <=> glu_L[c] + 34hpp[c]	-0.0938656	-0.125559	-0.18658	-0.18658
Rxn0067	o2[c] + 34hpp[c] -> co2[c] + hgentis[c]	6.6222e-17	1.36517e-18	0	6.665e-20
Rxn0068	o2[c] + hgentis[c] -> h[c] + 4mlacac[c]	2.35135e-16	0	2.62743e-20	1.27873e-17
Rxn0069	h2o[c] + 4fumacac[c] -> h[c] + acac[c] + fum[c]	1.58793e-21	1.05211e-20	2.14865e-21	4.28685e-19
Rxn0070	akg[c] + phe_L[c] <=> glu_L[c] + phpyr[c]	-4.41626	-4.80192	-5.59182	-3.59171
Rxn0071	nad[c] + h2o[c] + pacald[c] -> 2 h[c] + nadh[c] + pheac[c]	1.1849e-16	3.66651e-19	3.917e-20	4.41054e-17
Rxn0072	atp[c] + h[c] + so4[c] -> ppi[c] + aps[c]	1	1	1	1
Rxn0073	atp[c] + aps[c] -> adp[c] + h[c] + paps[c]	1	1	1	1
Rxn0074	paps[c] + trdrd[c] -> 2 h[c] + pap[c] + so3[c] + trdox[c]	1	1	1	1
Rxn0075	8 h[c] + so3[c] + 6 focytc[c] -> 3 h2o[c] + h2s[c] + 6 ficytc[c]	1.27121e-20	1.36167e-16	2.3295e-20	7.36556e-20
Rxn0076	8 h[c] + 6 focytc[c] + no2[c] -> 2 h2o[c] + nh4[c] + 6 ficytc[c]	2.02884e-20	0	1.66566e-20	4.56003e-17
Rxn0077	atp[c] + glc_D[c] -> adp[c] + h[c] + g6p[c]	5.97164e-16	1.13465e-16	3.54927e-20	2.05175e-17
Rxn0078	atp[c] + glc_D[c] -> adp[c] + h[c] + g6p_B[c]	1.88634e-20	0	0	1.24144e-19
Rxn0079	ppi[c] + glc_D[c] -> h[c] + pi[c] + g6p[c]	0.0736349	0.0647328	0.047593	0.047593
Rxn0080	ppi[c] + glc_D[c] -> h[c] + g6p_B[c] + pi[c]	7.03166e-21	1.26229e-16	4.15709e-21	0
Rxn0081	g6p[c] <=> g6p_B[c]	-0.268834	-0.39337	-0.427887	-0.427887
Rxn0082	g6p_B[c] <=> f6p[c]	-0.268834	-0.39337	-0.427887	-0.427887
Rxn0083	atp[c] + f6p[c] -> adp[c] + h[c] + fdp[c]	11.04	14.3317	18.0641	15.1512
Rxn0084	h2o[c] + fdp[c] -> f6p[c] + pi[c]	0	6.3794e-20	6.6681e-20	4.85369e-17
Rxn0085	fdp[c] <=> dhap[c] + g3p[c]	11.04	14.3317	18.0641	15.1512
Rxn0086	dhap[c] <=> g3p[c]	11.128	14.4405	17.5345	14.6216
Rxn0087	nad[c] + pi[c] + g3p[c] <=> h[c] + nadh[c] + 13dpg[c]	25.5931	33.7054	42.0065	35.7242
Rxn0088	adp[c] + 13dpg[c] <=> atp[c] + 3pg[c]	25.5931	33.7054	42.0065	35.7242
Rxn0089	3pg[c] <=> 2pg[c]	25.5931	33.7054	42.0065	35.7242
Rxn0090	2pg[c] <=> h2o[c] + pep[c]	25.8388	33.7054	42.0065	35.7242
Rxn0091	adp[c] + h[c] + pep[c] -> atp[c] + pyr[c]	16.5535	23.4958	29.9227	27.6407
Rxn0092	lpam[c] + pyr[c] -> co2[c] + adhlam[c]	0	0	2.03622e-20	1.51516e-19
Rxn0093	h[c] + coa[c] + adhlam[c] -> dhlam[c] + accoa[c]	2.15038e-20	-3.69779e-33	0	2.66836e-19
Rxn0094	nad[c] + dhlam[c] -> h[c] + nadh[c] + lpam[c]	0.964528	1.52142	1.52613	1.06967
Rxn0095	h2o[c] + accoa[c] + oaa[c] <=> h[c] + coa[c] + cit[c]	2.28798	3.67515	4.5479	4.5479
Rxn0096	cit[c] <=> icit[c]	2.28798	3.67515	4.5479	4.5479
Rxn0097	nadp[c] + icit[c] <=> co2[c] + akg[c] + nadph[c]	2.28798	3.67515	4.5479	4.5479
Rxn0098	coa[c] + sdhlam[c] -> dhlam[c] + succoa[c]	2.13547e-20	0	2.36077e-20	7.72443e-20
Rxn0099	akg[c] + coa[c] + 2 ficytc[c] <=> h[c] + co2[c] + succoa[c] + 2 focytc[c]	-6.67571e-15	-4.58414e-16	-1.74483e-16	-6.17983e-16
Rxn0100	adp[c] + pi[c] + succoa[c] <=> atp[c] + succ[c] + coa[c]	-0.658412	-1.0856	-1.30875	-1.30875
Rxn0101	h2o[c] + fum[c] <=> mal_L[c]	0.792281	2.50263	2.80554	2.80554
Rxn0102	nad[c] + mal_L[c] <=> h[c] + nadh[c] + oaa[c]	15.4566	23.6039	27.0173	22.4532
Rxn0103	cit[c] -> oaa[c] + ac[c]	5.49238e-21	1.52902e-16	1.26616e-20	2.64304e-20
Rxn0104	atp[c] + coa[c] + ac[c] -> ppi[c] + accoa[c] + amp[c]	6.60375e-16	1.15338e-19	1.40837e-19	9.54304e-17
Rxn0105	nad[c] + h2o[c] + acald[c] -> 2 h[c] + nadh[c] + ac[c]	8.52511e-21	9.9782e-20	4.72799e-20	2.47712e-20
Rxn0106	atp[c] + pi[c] + pyr[c] -> h[c] + ppi[c] + amp[c] + pep[c]	1.01322e-16	3.49485e-19	1.73428e-19	2.74962e-17
Rxn0107	nad[c] + mal_L[c] <=> nadh[c] + co2[c] + pyr[c]	-14.6643	-21.1013	-24.2117	-19.6476
Rxn0108	mqn8[c] + h2o[c] + pyr[c] -> mql8[c] + co2[c] + ac[c]	2.62993e-15	3.7055e-19	6.81931e-20	1.14452e-19
Rxn0109	h[c] + nadh[c] + acald[c] <=> nad[c] + etoh[c]	-2.99956e-12	2.89513e-12	5.92413	1.36006
Rxn0110	atp[c] + ac[c] -> adp[c] + actp[c]	4.24206	5.64317	5.92461	5.17227
Rxn0111	h2o[c] + actp[c] -> h[c] + pi[c] + ac[c]	2.83845e-16	0	1.87276e-20	1.59984e-20
Rxn0112	atp[c] + ppa[c] -> adp[c] + ppap[c]	1.11305e-20	0	8.71197e-20	1.70357e-20
Rxn0113	h[c] + mmcoa_S[c] -> co2[c] + ppcoa[c]	7.69798e-21	1.99319e-20	6.05683e-20	5.87666e-17
Rxn0114	atp[c] + coa[c] + ppa[c] -> ppi[c] + ppcoa[c] + amp[c]	1.2105e-20	1.5108e-19	1.27255e-20	3.86051e-18
Rxn0115	mqn8[c] + ppcoa[c] -> mql8[c] + prpncoa[c]	4.3186e-21	1.48151e-16	1.26187e-19	0
Rxn0116	prpncoa[c] <=> 3hpcoa[c]	-1.0014e-16	-9.07202e-17	4.14782e-20	1.81158e-17
Rxn0117	h[c] + nadph[c] + aacoa[c] <=> nadp[c] + 3hbcoa[c]	1.18982e-14	1.99624e-17	-3.36227e-19	-1.53217e-16
Rxn0118	h2o[c] + b2coa[c] <=> 3hbcoa[c]	-1.23955e-14	-1.0843e-17	2.86586e-19	1.2285e-16
Rxn0119	nad[c] + 3hbut_R[c] -> h[c] + nadh[c] + acac[c]	1.83467e-15	1.35542e-16	3.15894e-20	0
Rxn0120	nadp[c] + g6p[c] -> h[c] + nadph[c] + 6pgl[c]	4.37004e-19	1.43852e-16	1.50184e-20	0
Rxn0121	nad[c] + g6p[c] -> h[c] + nadh[c] + 6pgl[c]	1.25784e-15	5.52189e-20	1.3586e-19	7.71258e-17
Rxn0122	h2o[c] + 6pgl[c] -> h[c] + 6pgc[c]	6.35028e-17	3.67724e-19	9.6316e-20	0
Rxn0123	6pgc[c] + nadp[c] -> co2[c] + nadph[c] + ru5p_D[c]	1.40811e-16	1.24328e-19	4.05546e-20	0
Rxn0124	ru5p_D[c] <=> xu5p_D[c]	11.7881	15.3661	19.4445	16.5316
Rxn0125	ru5p_D[c] <=> r5p[c]	-11.8253	-15.4159	-19.5185	-16.6056
Rxn0126	r5p[c] + xu5p_D[c] <=> g3p[c] + s7p[c]	8.17568	10.1823	12.6643	10.2078
Rxn0127	xu5p_D[c] + e4p[c] <=> f6p[c] + g3p[c]	3.61237	5.18373	6.7802	6.32379
Rxn0128	g3p[c] + s7p[c] <=> f6p[c] + e4p[c]	8.17568	10.1823	12.6643	10.2078
Rxn0129	atp[c] + drib[c] -> adp[c] + h[c] + 2dr5p[c]	2.56594e-21	2.38883e-17	1.50463e-36	2.47091e-17
Rxn0130	2dr5p[c] -> acald[c] + g3p[c]	6.27791e-21	4.44905e-20	0	3.06261e-20
Rxn0131	2ddg6p[c] -> pyr[c] + g3p[c]	2.25477e-20	0	2.12572e-21	9.60801e-20
Rxn0132	2 nad[c] + h2o[c] + udpg[c] -> 3 h[c] + 2 nadh[c] + udpglcur[c]	1.06757e-20	7.88439e-17	1.62835e-20	0
Rxn0133	gtp[c] + oaa[c] -> co2[c] + pep[c] + gdp[c]	5.80744e-21	2.56523e-16	0	3.45077e-20
Rxn0134	h2o[c] + co2[c] + pep[c] -> h[c] + pi[c] + oaa[c]	6.29713e-16	7.25228e-17	2.41719e-19	0
Rxn0135	icit[c] -> succ[c] + glx[c]	9.9502e-21	2.34587e-16	1.36378e-20	7.60317e-20
Rxn0136	h2o[c] + accoa[c] + glx[c] -> h[c] + coa[c] + mal_L[c]	6.69747e-16	2.57033e-17	1.30419e-20	1.50172e-18
Rxn0137	4h2oxg[c] -> pyr[c] + glx[c]	1.96377e-20	0	2.36677e-20	7.89494e-18
Rxn0138	o2[c] + glyclt[c] -> glx[c] + h2o2[c]	0.0120792	0.0161578	0.0240104	0.0240104
Rxn0139	2 h2o2[c] -> 2 h2o[c] + o2[c]	20.9675	29.0937	36.2288	28.7832
Rxn0140	nadp[c] + mlthf[c] <=> nadph[c] + methf[c]	0.00941694	0.0125965	0.0187184	0.0187184
Rxn0141	h2o[c] + methf[c] <=> h[c] + 10fthf[c]	0.00941694	0.0125965	0.0187184	0.0187184
Rxn0142	2 h[c] + nadh[c] + mlthf[c] -> nad[c] + 5mthf[c]	0.30869	0.617799	0.613595	0.613595
Rxn0143	2 h[c] + mql8[c] + 0.5 o2[c] -> mqn8[c] + h2o[c] + 2 h[e]	1.76722	3.80675	13.4643	23.3643
Rxn0144	adp[c] + pi[c] + 4 h[e] <=> atp[c] + 3 h[c] + h2o[c]	57.6921	81.145	114.567	103.445
Rxn0145	h2o[c] + ppi[c] -> h[c] + 2 pi[c]	1.09179e-20	0	5.46764e-21	2.39331e-16
Rxn0146	h2o[c] + ppi[c] -> 2 pi[c] + h[e]	1.34137e-15	4.73493e-17	2.46902e-19	1.08963e-16
Rxn0147	atp[c] + pi[c] <=> adp[c] + ppi[c]	-47.326	-66.1332	-100.899	-93.3149
Rxn0148	atp[c] + glu_L[c] + nh4[c] -> adp[c] + h[c] + pi[c] + gln_L[c]	29.4132	40.5796	52.3531	47.1561
Rxn0149	h[c] + nadh[c] + akg[c] + gln_L[c] -> nad[c] + 2 glu_L[c]	5.72297	7.52948	1.40476	1.70964e-16
Rxn0150	h[c] + akg[c] + nadph[c] + nh4[c] <=> h2o[c] + glu_L[c] + nadp[c]	15.6147	22.4259	33.9107	28.7513
Rxn0151	atp[c] + glu_L[c] -> adp[c] + glu5p[c]	6.5902	8.6721	6.7807	3.7547
Rxn0152	h[c] + nadh[c] + nadph[c] + 1pyr5c[c] <=> nad[c] + nadp[c] + pro_L[c]	0.249122	0.333237	0.495189	0.495189
Rxn0153	atp[c] + acglu[c] -> adp[c] + acg5p[c]	0.379744	0.507963	0.754832	0.754832
Rxn0154	h[c] + nadph[c] + acg5p[c] -> nadp[c] + pi[c] + acg5sa[c]	0.379744	0.507963	0.754832	0.754832
Rxn0155	glu_L[c] + acg5sa[c] -> akg[c] + acorn[c]	0.379744	0.507963	0.754832	0.754832
Rxn0156	2 atp[c] + h2o[c] + hco3[c] + gln_L[c] -> 2 adp[c] + 2 h[c] + glu_L[c] + cbp[c] + pi[c]	1.75861	2.55729	3.49567	3.49567
Rxn0157	atp[c] + citr_L[c] + asp_L[c] <=> h[c] + ppi[c] + amp[c] + argsuc[c]	0.379744	0.507963	0.754832	0.754832
Rxn0158	argsuc[c] <=> arg_L[c] + fum[c]	0.379744	0.507963	0.754832	0.754832
Rxn0159	h[c] + 2 pyr[c] -> co2[c] + alac_S[c]	1.18375	1.78831	2.35298	2.35298
Rxn0160	h[c] + nadph[c] + alac_S[c] <=> nadp[c] + 23dhmb[c]	1.18375	1.78831	2.35298	2.35298
Rxn0161	23dhmb[c] -> h2o[c] + 3mob[c]	1.18375	1.78831	2.35298	2.35298
Rxn0162	glu_L[c] + 3mob[c] -> akg[c] + val_L[c]	0.64245	1.06425	1.27702	1.27702
Rxn0163	thr_L[c] -> nh4[c] + 2obut[c]	1.79596e-16	0	3.74498e-20	0
Rxn0164	h[c] + pyr[c] + 2obut[c] -> co2[c] + 2ahbut[c]	0.430878	0.576363	0.856474	0.856474
Rxn0165	h[c] + nadph[c] + 2ahbut[c] -> nadp[c] + 23dhmp[c]	0.430878	0.576363	0.856474	0.856474
Rxn0166	23dhmp[c] -> h2o[c] + 3mop[c]	0.430878	0.576363	0.856474	0.856474
Rxn0167	glu_L[c] + 3mop[c] -> akg[c] + ile_L[c]	0.281591	0.376669	0.55973	0.55973
Rxn0168	h2o[c] + accoa[c] + 3mob[c] -> h[c] + coa[c] + 3c3hmp[c]	0.438034	0.585935	0.870697	0.870697
Rxn0169	3c3hmp[c] <=> 3c2hmp[c]	0.438034	0.585935	0.870697	0.870697
Rxn0170	nad[c] + 3c2hmp[c] -> h[c] + nadh[c] + 3c4mop[c]	0.438034	0.585935	0.870697	0.870697
Rxn0171	glu_L[c] + 4mop[c] -> akg[c] + leu_L[c]	0.438034	0.585935	0.870697	0.870697
Rxn0172	glu_L[c] + oaa[c] <=> akg[c] + asp_L[c]	13.1686	19.9287	22.4693	17.9053
Rxn0173	atp[c] + h2o[c] + asp_L[c] + gln_L[c] -> h[c] + ppi[c] + glu_L[c] + amp[c] + asn_L[c]	0.232601	0.311138	0.46235	0.46235
Rxn0174	atp[c] + asp_L[c] -> adp[c] + 4pasp[c]	11.1032	17.166	18.1586	13.5945
Rxn0175	h[c] + nadph[c] + 4pasp[c] -> nadp[c] + pi[c] + aspsa[c]	11.1032	17.166	18.1586	13.5945
Rxn0176	h[c] + nadph[c] + aspsa[c] <=> nadp[c] + hom_L[c]	10.4448	16.0804	16.8499	12.2858
Rxn0177	atp[c] + hom_L[c] -> adp[c] + h[c] + phom[c]	9.88348	15.3295	15.7341	11.17
Rxn0178	h2o[c] + phom[c] -> pi[c] + thr_L[c]	9.88348	15.3295	15.7341	11.17
Rxn0179	pyr[c] + aspsa[c] -> h[c] + 2 h2o[c] + 23dhdp[c]	0.658412	1.0856	1.30875	1.30875
Rxn0180	nadh[c] + nadph[c] + 23dhdp[c] -> nad[c] + nadp[c] + thdp[c]	0	5.88846e-17	5.60848e-20	9.61419e-17
Rxn0181	h2o[c] + succoa[c] + thdp[c] -> coa[c] + sl2a6o[c]	0.658412	1.0856	1.30875	1.30875
Rxn0182	glu_L[c] + sl2a6o[c] -> akg[c] + sl26da[c]	0.658412	1.0856	1.30875	1.30875
Rxn0183	h2o[c] + sl26da[c] -> succ[c] + 26dap_LL[c]	0.658412	1.0856	1.30875	1.30875
Rxn0184	26dap_LL[c] <=> 26dap_M[c]	0.658412	1.0856	1.30875	1.30875
Rxn0185	h[c] + 26dap_M[c] -> co2[c] + lys_L[c]	0.478728	0.84525	0.951586	0.951586
Rxn0186	cys_L[c] + suchms[c] -> h[c] + succ[c] + cyst_L[c]	7.79216e-16	1.22905e-16	1.22949e-20	1.31273e-19
Rxn0187	hcys_L[c] + 5mthglu[c] <=> thglu[c] + met_L[c]	1.22265e-16	3.92921e-18	2.41523e-20	8.23932e-18
Rxn0188	5mthf[c] + hcys_L[c] <=> h[c] + thf[c] + met_L[c]	0.30869	0.617799	0.613595	0.613595
Rxn0189	h[c] + nadh[c] + nh4[c] + pyr[c] <=> nad[c] + h2o[c] + ala_L[c]	1.55774	2.0837	3.09637	3.09637
Rxn0190	nad[c] + 3pg[c] -> h[c] + nadh[c] + 3php[c]	5.29577e-15	1.23184e-18	5.48111e-21	1.50259e-16
Rxn0191	glu_L[c] + 3php[c] -> akg[c] + pser_L[c]	2.45034e-16	2.22674e-17	9.5085e-22	1.08041e-16
Rxn0192	h2o[c] + pser_L[c] -> pi[c] + ser_L[c]	2.11212e-20	2.29795e-19	4.12517e-20	6.79226e-17
Rxn0193	h2s[c] + acser[c] -> h[c] + cys_L[c] + ac[c]	4.7964e-16	5.02544e-16	4.28126e-20	9.77066e-17
Rxn0194	cys_L[c] + achms[c] -> h[c] + ac[c] + cyst_L[c]	6.38049e-16	0	5.96982e-20	1.09945e-16
Rxn0195	h2s[c] + suchms[c] -> h[c] + succ[c] + hcys_L[c]	1.20144e-20	0	7.17123e-20	7.68236e-17
Rxn0196	h2s[c] + achms[c] -> h[c] + ac[c] + hcys_L[c]	1.66081e-20	4.49603e-17	2.75936e-20	3.83982e-17
Rxn0197	h2o[c] + suchms[c] -> h[c] + succ[c] + nh4[c] + 2obut[c]	1.72458e-16	1.38073e-16	0	1.00071e-20
Rxn0198	ser_L[c] + hcys_L[c] -> h2o[c] + cyst_L[c]	0.430878	0.576363	0.856474	0.856474
Rxn0199	h2o[c] + cyst_L[c] -> nh4[c] + cys_L[c] + 2obut[c]	0.430878	0.576363	0.856474	0.856474
Rxn0200	atp[c] + h2o[c] + met_L[c] -> ppi[c] + pi[c] + amet[c]	0.178223	0.44328	0.35426	0.35426
Rxn0201	h2o[c] + ahcys[c] -> hcys_L[c] + adn[c]	0.178223	0.44328	0.35426	0.35426
Rxn0202	h2o[c] + prbatp[c] -> h[c] + ppi[c] + prbamp[c]	0.0773358	0.103448	0.153723	0.153723
Rxn0203	h2o[c] + prbamp[c] -> prfp[c]	9.04173e-16	7.47452e-17	9.50064e-20	0
Rxn0204	prfp[c] -> prlp[c]	0.0773358	0.103448	0.153723	0.153723
Rxn0205	gln_L[c] + prlp[c] -> h[c] + glu_L[c] + aicar[c] + eig3p[c]	0.0773358	0.103448	0.153723	0.153723
Rxn0206	eig3p[c] -> h2o[c] + imacp[c]	1.87884e-20	0	0	6.42188e-17
Rxn0207	glu_L[c] + imacp[c] -> akg[c] + hisp[c]	0.0773358	0.103448	0.153723	0.153723
Rxn0208	2 nad[c] + h2o[c] + histd[c] -> 3 h[c] + 2 nadh[c] + his_L[c]	0.0773358	0.103448	0.153723	0.153723
Rxn0209	h2o[c] + pep[c] + e4p[c] -> pi[c] + 2dda7p[c]	4.56331	4.99862	5.88412	3.88401
Rxn0210	2dda7p[c] -> pi[c] + 3dhq[c]	4.56331	4.99862	5.88412	3.88401
Rxn0211	3dhq[c] -> h2o[c] + 3dhsk[c]	4.56331	4.99862	5.88412	3.88401
Rxn0212	h[c] + nadph[c] + 3dhsk[c] -> nadp[c] + skm[c]	4.56331	4.99862	5.88412	3.88401
Rxn0213	atp[c] + skm[c] -> adp[c] + h[c] + skm5p[c]	4.56331	4.99862	5.88412	3.88401
Rxn0214	pep[c] + skm5p[c] -> pi[c] + 3psme[c]	4.56331	4.99862	5.88412	3.88401
Rxn0215	3psme[c] -> pi[c] + chor[c]	4.56331	4.99862	5.88412	3.88401
Rxn0216	gln_L[c] + chor[c] -> h[c] + glu_L[c] + pyr[c] + anth[c]	0.0348306	0.0465911	0.0692342	0.0692342
Rxn0217	anth[c] + prpp[c] -> ppi[c] + pran[c]	0.0348306	0.0465911	0.0692342	0.0692342
Rxn0218	pran[c] -> 2cpr5p[c]	0.0348306	0.0465911	0.0692342	0.0692342
Rxn0219	h[c] + 2cpr5p[c] -> h2o[c] + co2[c] + 3ig3p[c]	0.0348306	0.0465911	0.0692342	0.0692342
Rxn0220	ser_L[c] + 3ig3p[c] -> h2o[c] + g3p[c] + trp_L[c]	0.0231789	0.0310658	0.0461959	0.0463791
Rxn0221	chor[c] <=> pphn[c]	4.51013	4.92748	5.7784	3.77829
Rxn0222	h[c] + pphn[c] -> h2o[c] + co2[c] + phpyr[c]	4.41626	4.80192	5.59182	3.59171
Rxn0223	nad[c] + pphn[c] -> nadh[c] + co2[c] + 34hpp[c]	2.19287e-20	1.83466e-17	0	1.66144e-16
Rxn0224	atp[c] + r5p[c] <=> h[c] + amp[c] + prpp[c]	22.1272	30.7543	47.8413	44.0491
Rxn0225	cbp[c] + asp_L[c] -> h[c] + pi[c] + cbasp[c]	1.20692	1.61444	2.39905	2.39905
Rxn0226	h[c] + cbasp[c] <=> h2o[c] + dhor_S[c]	1.20692	1.61444	2.39905	2.39905
Rxn0227	mqn8[c] + dhor_S[c] <=> mql8[c] + orot[c]	1.59635	3.57819	4.40382	4.40382
Rxn0228	prpp[c] + orot[c] <=> ppi[c] + orot5p[c]	1.20692	1.61444	2.39905	2.39905
Rxn0229	h[c] + orot5p[c] -> co2[c] + ump[c]	1.20692	1.61444	2.39905	2.39905
Rxn0230	atp[c] + ump[c] <=> adp[c] + udp[c]	1.20692	1.61444	2.39905	2.39905
Rxn0231	atp[c] + udp[c] <=> adp[c] + utp[c]	1.18381	1.58353	2.35312	2.35312
Rxn0232	atp[c] + h2o[c] + utp[c] + gln_L[c] -> adp[c] + 2 h[c] + glu_L[c] + pi[c] + ctp[c]	5.00348e-16	1.16105e-16	9.27471e-20	0
Rxn0233	atp[c] + utp[c] + nh4[c] -> adp[c] + 2 h[c] + pi[c] + ctp[c]	0.307016	0.410679	0.610268	0.610268
Rxn0234	atp[c] + cdp[c] <=> adp[c] + ctp[c]	0.736847	0.985641	1.46466	1.46466
Rxn0235	trdrd[c] + cdp[c] -> h2o[c] + trdox[c] + dcdp[c]	0.0603017	0.0806623	0.119864	0.119864
Rxn0236	atp[c] + dcdp[c] <=> adp[c] + dctp[c]	0.0603017	0.0806623	0.119864	0.119864
Rxn0237	thym[c] + 2dr1p[c] <=> pi[c] + thymd[c]	2.47099e-16	-1.7681e-17	-5.69317e-20	3.53758e-17
Rxn0238	atp[c] + thymd[c] -> adp[c] + h[c] + dtmp[c]	3.94496e-17	2.60265e-19	0	8.4166e-18
Rxn0239	h[c] + h2o[c] + dctp[c] -> nh4[c] + dutp[c]	4.39473e-16	1.04489e-19	2.53586e-20	0
Rxn0240	h2o[c] + dutp[c] -> h[c] + ppi[c] + dump[c]	8.7339e-21	1.98811e-18	2.18981e-21	1.39281e-16
Rxn0241	mlthf[c] + dump[c] + fadh2[c] <=> thf[c] + dtmp[c] + fad[c]	0.0231096	0.0309125	0.0459359	0.0459359
Rxn0242	atp[c] + dtdp[c] <=> adp[c] + dttp[c]	0.0231096	0.0309125	0.0459359	0.0459359
Rxn0243	atp[c] + cmp[c] <=> adp[c] + cdp[c]	0.797148	1.0663	1.58452	1.58452
Rxn0244	h[c] + nadph[c] + trdox[c] -> nadp[c] + trdrd[c]	1.16682	1.22315	1.3316	1.3316
Rxn0245	atp[c] + dcmp[c] <=> adp[c] + dcdp[c]	1.02975e-15	1.31421e-17	-1.69515e-20	7.01598e-17
Rxn0246	atp[c] + duri[c] -> adp[c] + h[c] + dump[c]	1.21715e-15	1.70915e-16	1.05963e-19	6.36016e-17
Rxn0247	pi[c] + duri[c] <=> 2dr1p[c] + ura[c]	-1.36715e-15	-9.72903e-17	-1.4191e-19	-1.08036e-16
Rxn0248	prpp[c] + ura[c] -> ppi[c] + ump[c]	3.99926e-21	2.71247e-19	4.99274e-20	5.61295e-20
Rxn0249	r5p[c] + ura[c] <=> h2o[c] + psd5p[c]	-9.28508e-16	-2.05639e-17	2.21428e-21	-1.67931e-17
Rxn0250	h2o[c] + gln_L[c] + prpp[c] -> ppi[c] + glu_L[c] + pram[c]	4.64432e-20	1.06512e-19	7.90611e-20	5.54666e-20
Rxn0251	atp[c] + gly[c] + pram[c] <=> adp[c] + h[c] + pi[c] + gar[c]	-9.3476e-16	-5.6825e-17	3.97751e-20	-1.92856e-17
Rxn0252	10fthf[c] + gar[c] -> h[c] + thf[c] + fgam[c]	1.61568e-20	9.56543e-20	0	0
Rxn0253	atp[c] + h2o[c] + gln_L[c] + fgam[c] -> adp[c] + h[c] + glu_L[c] + pi[c] + fpram[c]	2.39766e-20	6.87153e-17	5.94333e-22	5.53471e-20
Rxn0254	atp[c] + fpram[c] -> adp[c] + 2 h[c] + pi[c] + air[c]	1.52807e-20	6.24296e-20	4.91973e-21	5.80237e-20
Rxn0255	atp[c] + asp_L[c] + 5aizc[c] <=> adp[c] + h[c] + pi[c] + 25aics[c]	2.22858e-16	-1.18674e-15	1.65107e-19	-1.1524e-16
Rxn0256	10fthf[c] + aicar[c] <=> thf[c] + fprica[c]	0.0773358	0.103448	0.153723	0.153723
Rxn0257	fprica[c] <=> h2o[c] + imp[c]	0.0773358	0.103448	0.153723	0.153723
Rxn0258	atp[c] -> ppi[c] + camp[c]	8.04266e-21	6.50941e-19	8.78811e-20	9.82224e-34
Rxn0259	gtp[c] -> ppi[c] + 35cgmp[c]	7.2612e-22	1.15744e-19	8.7432e-21	1.31088e-16
Rxn0260	atp[c] + dgmp[c] <=> adp[c] + dgdp[c]	-1.98588e-17	1.34021e-16	-1.04354e-19	-8.45752e-17
Rxn0261	gmp[c] + datp[c] <=> gdp[c] + dadp[c]	6.94901	9.68064	15.0989	13.8348
Rxn0262	atp[c] + dudp[c] <=> adp[c] + dutp[c]	-1.99031e-16	2.64117e-16	3.52202e-20	2.91859e-16
Rxn0263	atp[c] + idp[c] <=> adp[c] + itp[c]	3.49338	5.51584	9.10835	6.73822
Rxn0264	trdrd[c] + udp[c] -> h2o[c] + trdox[c] + dudp[c]	0.0231096	0.0309125	0.0459359	0.0459359
Rxn0265	prpp[c] + ade[c] -> ppi[c] + amp[c]	3.57546e-16	1.25851e-16	1.65993e-19	7.83728e-20
Rxn0266	prpp[c] + gua[c] -> ppi[c] + gmp[c]	6.7146e-21	3.16143e-19	7.90787e-20	0
Rxn0267	prpp[c] + hxan[c] -> ppi[c] + imp[c]	10.3771	14.4588	22.556	20.6599
Rxn0268	prpp[c] + xan[c] -> ppi[c] + xmp[c]	10.4157	14.5106	22.6329	20.7368
Rxn0269	pi[c] + din[c] <=> 2dr1p[c] + hxan[c]	4.73724	6.57826	9.99606	9.44828
Rxn0270	pi[c] + dad_2[c] <=> 2dr1p[c] + ade[c]	-4.73724	-6.57826	-9.99606	-9.44828
Rxn0271	pi[c] + dgsn[c] <=> 2dr1p[c] + gua[c]	1.51938e-15	-2.63047e-16	-1.32937e-19	-8.61849e-17
Rxn0272	hxan[c] + r1p[c] <=> pi[c] + ins[c]	-18.78	-25.3625	-36.6707	-33.0692
Rxn0273	ade[c] + r1p[c] <=> pi[c] + adn[c]	-23.3482	-30.9901	-43.3534	-37.7933
Rxn0274	gua[c] + r1p[c] <=> pi[c] + gsn[c]	1.39268e-15	2.64241e-16	-1.74901e-19	-3.5805e-17
Rxn0275	xan[c] + r1p[c] <=> pi[c] + xtsn[c]	-3.73724e-16	-2.27905e-17	6.09607e-20	1.228e-17
Rxn0276	h[c] + h2o[c] + adn[c] -> nh4[c] + ins[c]	18.78	25.3625	36.6707	33.0692
Rxn0277	h[c] + h2o[c] + dad_2[c] -> nh4[c] + din[c]	4.73724	6.57826	9.99606	9.44828
Rxn0278	h2o[c] + alltn[c] <=> h[c] + alltt[c]	-2.95578e-16	3.47207e-16	-6.15837e-18	-6.35506e-16
Rxn0279	h2o[c] + alltt[c] <=> urea[c] + urdglyc[c]	-0.0573142	-0.0766529	-0.113783	-0.114015
Rxn0280	h2o[c] + dgtp[c] -> dgsn[c] + pppi[c]	1.06419e-15	0	0	0
Rxn0281	atp[c] + gdp[c] -> h[c] + amp[c] + ppgpp[c]	2.82273e-20	1.75755e-16	1.43532e-20	2.3897e-16
Rxn0282	h2o[c] + ppgpp[c] -> ppi[c] + gdp[c]	2.97913e-20	2.19192e-16	1.33161e-20	0
Rxn0283	gtp[c] + asp_L[c] + imp[c] -> 2 h[c] + pi[c] + gdp[c] + dcamp[c]	5.08071e-21	1.50879e-16	1.64316e-19	6.59559e-18
Rxn0284	adp[c] + trdrd[c] -> h2o[c] + trdox[c] + dadp[c]	0.0231096	0.0309125	0.0459359	0.0459359
Rxn0285	atp[c] + dadp[c] <=> adp[c] + datp[c]	6.97211	9.71156	15.1448	13.8807
Rxn0286	nad[c] + h2o[c] + imp[c] -> h[c] + nadh[c] + xmp[c]	10.4544	14.5623	22.7097	20.8136
Rxn0287	atp[c] + h2o[c] + gln_L[c] + xmp[c] -> 2 h[c] + ppi[c] + glu_L[c] + amp[c] + gmp[c]	20.8701	29.0728	45.3426	41.5504
Rxn0288	atp[c] + gmp[c] <=> adp[c] + gdp[c]	13.9211	19.3922	30.2437	27.7156
Rxn0289	atp[c] + gdp[c] <=> adp[c] + gtp[c]	13.8983	20.012	31.7198	27.4535
Rxn0290	trdrd[c] + gdp[c] -> h2o[c] + trdox[c] + dgdp[c]	0.0603017	0.0806623	0.119864	0.119864
Rxn0291	atp[c] + dgdp[c] <=> adp[c] + dgtp[c]	0.0603017	0.0806623	0.119864	0.119864
Rxn0292	2 accoa[c] <=> coa[c] + aacoa[c]	1.10567e-14	-2.34001e-16	-2.29978e-19	-7.46448e-17
Rxn0293	agly3p[c] + 0.094 myrsACP[c] + 0.294 hpdecACP[c] + 0.262 palmACP[c] + 0.293 hhpdecACP[c] + 0.057 octeACP[c] -> pa181[c] + ACP[c]	0.0558267	0.0746765	0.110969	0.110969
Rxn0294	h[c] + ctp[c] + pa181[c] <=> ppi[c] + cdpdodec11eg[c]	0.0558267	0.0746765	0.110969	0.110969
Rxn0295	ser_L[c] + cdpdodec11eg[c] <=> h[c] + cmp[c] + ps181[c]	0.0421312	0.0563567	0.0837458	0.0837458
Rxn0296	h[c] + ps181[c] -> co2[c] + pe181[c]	0.0421312	0.0563567	0.0837458	0.0837458
Rxn0297	h[c] + dhap[c] + nadh[c] -> glyc3p[c] + nad[c]	1.7415e-20	0.00889803	0.49922	0.49922
Rxn0298	glyc3p[c] + cdpdodec11eg[c] <=> h[c] + cmp[c] + pgp181[c]	0.0116838	0.0156288	0.0232243	0.0232243
Rxn0299	h[c] + pyr[c] + g3p[c] -> co2[c] + dxyl5p[c]	0.0502084	0.0671611	0.0998012	0.0998012
Rxn0300	h[c] + nadph[c] + dxyl5p[c] -> nadp[c] + 2me4p[c]	0.0502084	0.0671611	0.0998012	0.0998012
Rxn0301	h[c] + ctp[c] + 2me4p[c] -> ppi[c] + 4c2me[c]	0.0502084	0.0671611	0.0998012	0.0998012
Rxn0302	atp[c] + 4c2me[c] -> adp[c] + h[c] + 2p4c2me[c]	0.0502084	0.0671611	0.0998012	0.0998012
Rxn0303	2p4c2me[c] -> cmp[c] + 2mecdp[c]	0.0502084	0.0671611	0.0998012	0.0998012
Rxn0304	h[c] + nadh[c] + 2mecdp[c] -> nad[c] + h2o[c] + h2mb4p[c]	0.0502084	0.0671611	0.0998012	0.0998012
Rxn0305	ipdp[c] <=> dmpp[c]	-0.0125494	-0.0168586	-0.0246879	-0.0248681
Rxn0306	ipdp[c] + dmpp[c] -> ppi[c] + grdp[c]	0.00627605	0.00839514	0.0124751	0.0124751
Rxn0307	ipdp[c] + grdp[c] -> ppi[c] + frdp[c]	0.00627605	0.00839514	0.0124751	0.0124751
Rxn0308	ipdp[c] + frdp[c] -> ppi[c] + ggdp[c]	0	8.62554e-18	1.92833e-20	1.01208e-20
Rxn0309	ipdp[c] + ggdp[c] -> ppi[c] + pppp[c]	1.03912e-16	8.10198e-20	1.42021e-20	1.27189e-17
Rxn0310	ipdp[c] + octdp_5[c] -> ppi[c] + hepdp[c]	1.51135e-18	6.63598e-17	2.21641e-21	1.31201e-17
Rxn0311	ipdp[c] + hepdp[c] -> ppi[c] + octdp[c]	8.33244e-21	6.31854e-21	0	2.25526e-17
Rxn0312	glu_D[c] <=> glu_L[c]	-0.159824	-0.213788	-0.317689	-0.317689
Rxn0313	ala_L[c] <=> ala_D[c]	0.598947	0.80118	1.19055	1.19055
Rxn0314	atp[c] + 2 ala_D[c] -> adp[c] + h[c] + pi[c] + alaala[c]	0.299474	0.40059	0.595275	0.595275
Rxn0315	f6p[c] + gln_L[c] -> glu_L[c] + gam6p[c]	0.479186	0.640982	0.952498	0.952498
Rxn0316	h2o[c] + gam6p[c] -> f6p[c] + nh4[c]	9.32691e-16	2.20502e-16	2.95028e-21	1.07923e-19
Rxn0317	pep[c] + uacgam[c] -> pi[c] + uaccg[c]	0.158721	0.212313	0.315496	0.315496
Rxn0318	h[c] + nadph[c] + uaccg[c] -> nadp[c] + uamr[c]	0.158721	0.212313	0.315496	0.315496
Rxn0319	asp_L[c] + fum[c] -> h[c] + succ[c] + iasp[c]	2.08645e-15	3.29004e-19	0	0
Rxn0320	asp_L[c] + o2[c] -> h[c] + h2o2[c] + iasp[c]	2.08663e-16	8.51041e-19	3.27425e-19	0
Rxn0321	2 h[c] + prpp[c] + quln[c] -> ppi[c] + co2[c] + nicrnt[c]	0.0153032	0.0204703	0.0304189	0.0304189
Rxn0322	h2o[c] + ncam[c] <=> nh4[c] + nac[c]	1.24432e-15	6.37606e-17	4.85734e-20	-1.1273e-18
Rxn0323	atp[c] + h[c] + nicrnt[c] -> ppi[c] + dnad[c]	0.0153032	0.0204703	0.0304189	0.0304189
Rxn0324	atp[c] + h2o[c] + gln_L[c] + dnad[c] -> h[c] + nad[c] + ppi[c] + glu_L[c] + amp[c]	5.97925e-16	1.3197e-16	5.40304e-20	0
Rxn0325	r1p[c] + nac[c] -> pi[c] + nicrns[c]	3.55885e-16	2.35599e-19	5.79192e-20	1.04705e-20
Rxn0326	h[c] + r1p[c] + ncam[c] -> pi[c] + rnam[c]	1.56913e-20	0	2.37737e-21	0
Rxn0327	atp[c] + h[c] + nmn[c] -> nad[c] + ppi[c]	3.25762e-20	3.57244e-16	1.67575e-20	1.99365e-16
Rxn0328	atp[c] + nad[c] -> adp[c] + h[c] + nadp[c]	0.00722175	0.00966016	0.014355	0.014355
Rxn0329	3 h2o[c] + gtp[c] -> 2 h[c] + ppi[c] + 25dhpp[c] + for[c]	0.00927953	0.0127629	0.0187094	0.0183615
Rxn0330	h[c] + h2o[c] + 25dhpp[c] -> nh4[c] + 5apru[c]	0.00927953	0.0127629	0.0187094	0.0183615
Rxn0331	h[c] + nadph[c] + 5apru[c] -> nadp[c] + 5aprbu[c]	0.0186132	0.0248979	0.0369982	0.0369982
Rxn0332	db4p[c] + 4r5au[c] -> 2 h2o[c] + pi[c] + dmlz[c]	0.0372264	0.0497958	0.0739964	0.0739964
Rxn0333	ru5p_D[c] -> h[c] + for[c] + db4p[c]	0.0372264	0.0497958	0.0739964	0.0739964
Rxn0334	2 dmlz[c] -> 4r5au[c] + ribflv[c]	0.0186132	0.0248979	0.0369982	0.0369982
Rxn0335	atp[c] + ribflv[c] -> adp[c] + h[c] + fmn[c]	0.0186132	0.0248979	0.0369982	0.0369982
Rxn0336	atp[c] + h[c] + fmn[c] -> ppi[c] + fad[c]	0.00683488	0.00914265	0.013586	0.013586
Rxn0337	h2o[c] + 3mob[c] + mlthf[c] -> thf[c] + 2dhp[c]	0.103262	0.138129	0.205259	0.205259
Rxn0338	atp[c] + pnto_R[c] -> adp[c] + h[c] + 4ppan[c]	0.103262	0.138129	0.205259	0.205259
Rxn0339	atp[c] + h[c] + pan4p[c] -> ppi[c] + dpcoa[c]	0.103262	0.138129	0.205259	0.205259
Rxn0340	atp[c] + dpcoa[c] -> adp[c] + h[c] + coa[c]	0.103262	0.138129	0.205259	0.205259
Rxn0341	h2o[c] + coa[c] -> 2 h[c] + pap[c] + ACP[c]	0.0962557	0.128756	0.191331	0.191331
Rxn0342	h2o[c] + gtp[c] -> h[c] + for[c] + ahdt[c]	0.0120792	0.0161578	0.0240104	0.0240104
Rxn0343	3 h2o[c] + ahdt[c] -> 2 h[c] + 3 pi[c] + dhnpt[c]	3.22837e-16	1.07372e-19	4.64164e-20	1.48503e-16
Rxn0344	dhnpt[c] -> 2ahhmp[c] + gcald[c]	0.0120792	0.0161578	0.0240104	0.0240104
Rxn0345	atp[c] + 2ahhmp[c] -> h[c] + amp[c] + 2ahhmd[c]	0	3.92065e-19	5.20164e-20	8.13673e-20
Rxn0346	gln_L[c] + chor[c] -> glu_L[c] + 4adcho[c]	0.0120792	0.0161578	0.0240104	0.0240104
Rxn0347	2ahhmd[c] + 4abz[c] -> ppi[c] + dhpt[c]	0	3.02929e-19	2.93259e-20	7.13654e-20
Rxn0348	2ahhmp[c] + 4abz[c] -> h2o[c] + dhpt[c]	0.0120792	0.0161578	0.0240104	0.0240104
Rxn0349	atp[c] + glu_L[c] + dhpt[c] -> adp[c] + h[c] + pi[c] + dhf[c]	0.0120792	0.0161578	0.0240104	0.0240104
Rxn0350	atp[c] + glu_L[c] + thf[c] <=> adp[c] + h[c] + pi[c] + thfglu[c]	4.53159e-16	-8.45492e-18	3.79081e-20	2.67249e-17
Rxn0351	atp[c] + h2o[c] -> adp[c] + h[c] + pi[c]	3.88003e-16	1.41735e-19	3.41405e-20	6.15345e-17
Rxn0352	h[c] + nadh[c] + o2[c] + 3hcinnm[c] -> nad[c] + h2o[c] + dhcinnm[c]	3.23611e-16	1.8153e-17	2.89371e-21	4.60722e-17
Rxn0353	h[c] + nadh[c] + o2[c] + 3hpppn[c] -> nad[c] + h2o[c] + dhpppn[c]	1.80838e-21	2.55835e-17	1.02504e-20	4.77662e-20
Rxn0354	h[c] + nadph[c] + 3odecACP[c] <=> nadp[c] + 3hdecACP[c]	-2.25064e-16	-1.92271e-17	-9.60183e-21	-1.14919e-17
Rxn0355	h[c] + nadph[c] + 3oddecACP[c] <=> nadp[c] + 3hddecACP[c]	-2.50632e-16	-2.79344e-19	-8.36275e-20	2.12288e-17
Rxn0356	h[c] + nadph[c] + 3ocddec5eACP[c] -> nadp[c] + 3hcddec5eACP[c]	1.16994e-20	-4.62223e-34	0	0
Rxn0357	h[c] + nadph[c] + 3omrsACP[c] <=> nadp[c] + 3hmrsACP[c]	-7.14342e-17	-1.35983e-17	-6.44531e-20	-5.14007e-17
Rxn0358	h[c] + nadph[c] + 3ocmrs7eACP[c] -> nadp[c] + 3hcmrs7eACP[c]	2.10168e-16	3.13716e-17	4.50848e-20	0
Rxn0359	h[c] + nadph[c] + 3opalmACP[c] <=> nadp[c] + 3hpalmACP[c]	2.71903e-15	-1.24376e-17	6.4838e-20	2.49144e-17
Rxn0360	h[c] + nadph[c] + 3ocpalm9eACP[c] -> nadp[c] + 3hcpalm9eACP[c]	3.16662e-20	0	1.02069e-20	3.44624e-21
Rxn0361	h[c] + nadph[c] + 3ooctdACP[c] <=> nadp[c] + 3hoctaACP[c]	-8.39467e-16	-4.32442e-17	-7.27666e-20	-2.91838e-17
Rxn0362	h[c] + nadph[c] + 3ocvac11eACP[c] -> nadp[c] + 3hcvac11eACP[c]	1.56703e-15	1.41788e-17	8.32439e-21	1.17555e-17
Rxn0363	h[c] + nadph[c] + actACP[c] <=> nadp[c] + 3haACP[c]	-5.83456e-16	8.33755e-17	-2.76559e-20	-1.83093e-17
Rxn0364	h[c] + nadph[c] + 3ohexACP[c] <=> nadp[c] + 3hhexACP[c]	1.33355e-16	8.05416e-20	-7.21187e-20	2.29613e-18
Rxn0365	h[c] + nadph[c] + 3ooctACP[c] <=> nadp[c] + 3hoctACP[c]	-1.6331e-15	-5.90235e-18	1.08014e-20	2.32096e-17
Rxn0366	h[c] + malACP[c] + ocACP[c] -> co2[c] + ACP[c] + 3odecACP[c]	0	3.80971e-20	6.73972e-21	0
Rxn0367	h[c] + malACP[c] + dcaACP[c] -> co2[c] + ACP[c] + 3oddecACP[c]	5.10327e-21	1.52145e-17	6.81175e-22	1.10762e-18
Rxn0368	h[c] + malACP[c] + ddcaACP[c] -> co2[c] + ACP[c] + 3omrsACP[c]	6.21826e-21	5.29341e-17	1.28348e-21	0
Rxn0369	h[c] + myrsACP[c] + malACP[c] -> co2[c] + ACP[c] + 3opalmACP[c]	2.72297e-15	4.39307e-18	4.22917e-20	3.38682e-18
Rxn0370	h[c] + palmACP[c] + malACP[c] -> co2[c] + ACP[c] + 3ooctdACP[c]	6.63515e-21	1.27561e-19	7.3291e-21	1.52271e-17
Rxn0371	h[c] + malACP[c] + hdeACP[c] -> co2[c] + ACP[c] + 3ocvac11eACP[c]	8.6691e-16	8.57189e-18	2.47429e-20	0
Rxn0372	h[c] + malACP[c] + butACP[c] -> co2[c] + ACP[c] + 3ohexACP[c]	2.14101e-16	0	4.30449e-21	6.74031e-17
Rxn0373	h[c] + malACP[c] + hexACP[c] -> co2[c] + ACP[c] + 3ooctACP[c]	6.05147e-20	4.9843e-17	0	8.41606e-20
Rxn0374	h2o[c] + LalaDgluMdapDala[c] -> ala_D[c] + LalaDgluMdap[c]	4.57123e-20	1.14561e-16	7.07547e-18	1.216e-17
Rxn0375	14glucan[c] -> malthx[c]	5.39946e-16	4.23989e-17	3.49926e-21	0
Rxn0376	h2o[c] + arbt6p[c] -> g6p[c] + hqn[c]	1.04159e-16	1.08352e-19	2.14375e-20	1.53286e-19
Rxn0377	nad[c] + h2o[c] + 4abutn[c] -> 2 h[c] + nadh[c] + 4abut[c]	2.85644e-16	1.3111e-17	0	4.10321e-20
Rxn0378	h[e] + 4abut[e] -> h[c] + 4abut[c]	1.04373e-16	1.82157e-19	8.04503e-20	3.54076e-17
Rxn0379	accoa[c] + anth[c] -> coa[c] + acanth[c]	1.21316e-15	3.16281e-19	5.56615e-20	2.75316e-17
Rxn0380	h[c] + gtp[c] + adocbip[c] -> ppi[c] + agdpcbi[c]	5.44259e-21	1.59676e-16	1.32201e-19	5.61322e-17
Rxn0381	pep[c] + acgam[e] -> pyr[c] + acgam6p[c]	1.86547e-21	2.93247e-19	6.66239e-20	0
Rxn0382	glu_L[c] + accoa[c] -> h[c] + coa[c] + acglu[c]	2.6885e-16	2.2556e-17	3.02481e-20	1.67774e-19
Rxn0383	fad[c] + btcoa[c] <=> b2coa[c] + fadh2[c]	1.10093e-15	3.97311e-17	6.38809e-20	4.71703e-17
Rxn0384	fad[c] + hxcoa[c] <=> fadh2[c] + hx2coa[c]	-2.07972e-16	5.68942e-17	-9.85484e-21	1.75753e-16
Rxn0385	fad[c] + occoa[c] <=> fadh2[c] + oc2coa[c]	6.36842e-16	-5.47228e-17	-1.33473e-19	6.77677e-17
Rxn0386	fad[c] + dcacoa[c] <=> fadh2[c] + dc2coa[c]	-1.20652e-15	-9.2967e-17	-9.72931e-20	-1.80487e-16
Rxn0387	fad[c] + ddcacoa[c] <=> fadh2[c] + dd2coa[c]	-2.33594e-16	-3.34599e-17	-5.14432e-20	1.76342e-16
Rxn0388	fad[c] + tdcoa[c] <=> fadh2[c] + td2coa[c]	-1.6929e-15	-9.1061e-17	-1.24205e-19	-8.00665e-17
Rxn0389	fad[c] + pmtcoa[c] <=> fadh2[c] + hdd2coa[c]	-5.92025e-16	1.53402e-16	-3.04739e-19	5.5748e-17
Rxn0390	accoa[c] + ACP[c] <=> coa[c] + acACP[c]	0.058622	0.0784155	0.116525	0.116525
Rxn0391	amet[c] + acon_T[c] -> ahcys[c] + aconm[c]	7.41641e-16	0	0	1.03166e-18
Rxn0392	coa[c] + apoACP[c] -> h[c] + pap[c] + ACP[c]	1.37216e-20	0	8.46579e-21	1.72511e-17
Rxn0393	atp[c] + amp[c] <=> 2 adp[c]	6.98674	11.0318	18.2168	13.4765
Rxn0394	gtp[c] + amp[c] <=> adp[c] + gdp[c]	-6.91152	-8.9802	-13.503	-13.977
Rxn0395	amp[c] + itp[c] <=> adp[c] + idp[c]	3.49338	5.51584	9.10835	6.73822
Rxn0396	atp[c] + adn[c] -> adp[c] + h[c] + amp[c]	3.89635e-20	8.06136e-20	5.80222e-20	7.48852e-20
Rxn0397	atp[c] + adocbi[c] -> adp[c] + h[c] + adocbip[c]	0	1.06432e-16	2.03829e-19	0
Rxn0398	agdpcbi[c] + rdmbzi[c] -> h[c] + gmp[c] + adocbl[c]	1.19676e-20	0	1.69159e-20	1.80628e-20
Rxn0399	dcamp[c] <=> amp[c] + fum[c]	-5.03709e-16	1.86101e-16	7.8765e-20	1.69489e-17
Rxn0400	25aics[c] <=> fum[c] + aicar[c]	-3.41666e-16	-1.42838e-15	-5.41806e-20	-2.30406e-16
Rxn0401	h2o[c] + acgam6p[c] -> ac[c] + gam6p[c]	2.06547e-16	3.8062e-19	1.15232e-19	0
Rxn0402	h2o[c] + anhgm3p[c] -> LalaDgluMdap[c] + anhgm[c]	6.41764e-16	0	1.92036e-20	5.10274e-17
Rxn0403	h2o[c] + anhgm3p[c] -> acgam[c] + anhm3p[c]	8.33822e-16	0	1.25026e-19	1.87613e-19
Rxn0404	h2o[c] + anhgm4p[c] -> LalaDgluMdapDala[c] + anhgm[c]	1.56292e-21	2.62347e-16	6.91142e-18	0
Rxn0405	h2o[c] + anhgm4p[c] -> ala_D[c] + anhgm3p[c]	7.05774e-16	1.42848e-17	8.40778e-20	7.08283e-17
Rxn0406	h2o[c] + anhgm4p[c] -> acgam[c] + anhm4p[c]	2.32378e-20	4.29914e-20	4.53235e-21	6.28904e-17
Rxn0407	h2o[c] + anhgm[c] -> acgam[c] + anhm[c]	2.32152e-16	3.31871e-16	7.52919e-20	0
Rxn0408	h2o[c] + agm[c] -> urea[c] + ptrc[c]	6.78581e-16	0	0	1.0749e-16
Rxn0409	ddcaACP[c] + 1ddecg3p[c] -> ACP[c] + pa120[c]	1.57383e-16	3.50236e-17	1.43186e-20	1.5737e-20
Rxn0410	myrsACP[c] + 1tdecg3p[c] -> ACP[c] + pa140[c]	1.04356e-19	8.52689e-20	5.17721e-20	2.01603e-19
Rxn0411	tdeACP[c] + 1tdec7eg3p[c] -> ACP[c] + pa141[c]	2.46955e-16	6.2e-17	8.7619e-21	5.83447e-17
Rxn0412	palmACP[c] + 1hdecg3p[c] -> ACP[c] + pa160[c]	2.26027e-16	8.95934e-17	2.58661e-20	0
Rxn0413	hdeACP[c] + 1hdec9eg3p[c] -> ACP[c] + pa161[c]	6.18208e-16	1.56965e-20	4.1438e-21	5.371e-20
Rxn0414	ocdcaACP[c] + 1odecg3p[c] -> ACP[c] + pa180[c]	2.72577e-16	6.23645e-22	6.37656e-20	1.16261e-17
Rxn0415	octeACP[c] + 1odec11eg3p[c] -> pa181[c] + ACP[c]	1.1625e-20	0	3.21681e-21	5.41996e-20
Rxn0416	atp[c] + hco3[c] + air[c] -> adp[c] + h[c] + pi[c] + 5caiz[c]	5.52534e-17	5.44533e-17	8.68725e-20	9.93102e-17
Rxn0417	5aizc[c] <=> 5caiz[c]	4.6087e-16	1.99884e-16	-4.67672e-21	2.7329e-16
Rxn0418	akg[c] + thmpp[c] -> co2[c] + chpthpp[c]	1.05106e-20	7.66241e-17	1.7959e-20	4.86455e-17
Rxn0419	chpthpp[c] + lpame[c] -> thmpp[c] + sdhlame[c]	3.04752e-16	1.13891e-16	1.63497e-20	5.41788e-18
Rxn0420	coa[c] + sdhlame[c] <=> succoa[c] + dhlame[c]	-3.20335e-16	6.63612e-16	-1.72764e-19	5.64004e-17
Rxn0421	nad[c] + dhlame[c] <=> h[c] + nadh[c] + lpame[c]	-3.03835e-16	7.10086e-16	-1.22164e-19	2.27171e-17
Rxn0422	nad[c] + coa[c] + 2oxoadp[c] -> nadh[c] + co2[c] + glutcoa[c]	0	7.21392e-19	1.90337e-19	1.63233e-20
Rxn0423	ala_D[c] + pydx5p[c] -> pyr[c] + pyam5p[c]	9.25848e-17	7.68909e-17	1.83748e-20	0
Rxn0424	ala_L[c] + pydx5p[c] -> pyr[c] + pyam5p[c]	2.32467e-20	0	9.9042e-21	1.63999e-16
Rxn0425	atp[c] + ala_L[c] + trnaala[c] -> ppi[c] + amp[c] + alatrna[c]	4.94761e-21	5.73901e-20	4.9226e-20	0
Rxn0426	h[c] + glyald[c] + nadh[c] <=> glyc[c] + nad[c]	-0.245767	1.23812e-16	-5.67085e-20	4.90639e-17
Rxn0427	h2o[c] + nadp[c] + acald[c] -> 2 h[c] + nadph[c] + ac[c]	3.85266	4.99535	5.15058	4.39824
Rxn0428	h2o[c] + nadp[c] + ppal[c] -> 2 h[c] + nadph[c] + ppa[c]	1.80951e-20	1.98213e-19	1.90482e-20	2.20775e-18
Rxn0429	all6p[c] <=> allul6p[c]	-7.29824e-18	2.0597e-17	3.14778e-20	-2.17644e-17
Rxn0430	2 h[c] + 2 h2o[c] + alltt[c] -> co2[c] + 2 nh4[c] + urdglyc[c]	0.0573142	0.0766529	0.113783	0.114015
Rxn0431	h[c] + nadph[c] + mthgxl[c] -> nadp[c] + acetol[c]	9.79748e-21	0	1.09356e-20	1.25355e-17
Rxn0432	h2o[c] + anhm3p[c] -> LalaDgluMdap[c] + anhm[c]	3.72996e-16	0	1.92281e-19	2.5261e-19
Rxn0433	h2o[c] + anhm4p[c] -> LalaDgluMdapDala[c] + anhm[c]	3.80073e-20	1.31474e-19	1.88176e-19	2.79562e-17
Rxn0434	h2o[c] + anhm4p[c] -> ala_D[c] + anhm3p[c]	9.61795e-16	5.14264e-20	1.62614e-20	7.71078e-20
Rxn0435	malt[c] + malttr[c] -> glc_D[c] + maltttr[c]	4.41414e-16	1.9348e-16	1.59053e-20	2.28391e-19
Rxn0436	malt[c] + maltttr[c] -> glc_D[c] + maltpt[c]	1.49101e-15	4.3749e-17	8.46334e-21	1.43466e-16
Rxn0437	malt[c] + maltpt[c] -> glc_D[c] + malthx[c]	1.77185e-20	4.69867e-20	7.85189e-21	7.50215e-20
Rxn0438	malt[c] + malthx[c] -> glc_D[c] + malthp[c]	2.32682e-20	0	6.63166e-16	2.37778e-18
Rxn0439	amet[c] + 8aonn[c] <=> amob[c] + dann[c]	3.87583e-16	-1.68699e-16	8.71539e-20	-9.55622e-17
Rxn0440	amet[c] + 2dmmql8[c] -> h[c] + mql8[c] + ahcys[c]	0.00627605	0.00839514	0.0124751	0.0124751
Rxn0441	nad[c] + h2o[c] + air[c] -> 3 h[c] + nadh[c] + 2 for[c] + 4ampm[c]	3.06883e-20	2.92232e-16	2.34757e-21	6.27311e-17
Rxn0442	h2o[c] + cgly[c] -> gly[c] + cys_L[c]	7.01597e-17	0	3.26903e-20	0
Rxn0443	h2o[c] + progly[c] -> gly[c] + pro_L[c]	4.89742e-20	8.22699e-17	1.85718e-21	1.61728e-17
Rxn0444	h[c] + ala_L[c] + pmcoa[c] <=> co2[c] + coa[c] + 8aonn[c]	-1.53232e-16	3.70968e-17	-5.10537e-21	-8.00457e-17
Rxn0445	atp[c] + h2o[c] + arbtn_fe3[e] -> adp[c] + h[c] + pi[c] + arbtn_fe3[c]	2.85585e-16	3.81807e-20	2.11766e-20	0
Rxn0446	atp[c] + arg_L[c] + trnaarg[c] -> ppi[c] + amp[c] + argtrna[c]	4.1678e-17	8.7664e-17	3.03016e-20	6.36371e-17
Rxn0447	h2o[c] + asn_L[c] -> nh4[c] + asp_L[c]	5.19516e-16	7.80824e-17	1.07882e-19	5.74752e-21
Rxn0448	atp[c] + asn_L[c] + trnaasn[c] -> ppi[c] + amp[c] + asntrna[c]	2.24219e-21	9.5818e-17	8.27365e-20	5.79901e-20
Rxn0449	asp_L[c] + q8[c] -> h[c] + iasp[c] + q8h2[c]	0	8.41961e-19	3.42483e-19	7.0072e-17
Rxn0450	mqn8[c] + asp_L[c] -> h[c] + mql8[c] + iasp[c]	0.0153032	0.0204703	0.0304189	0.0304189
Rxn0451	atp[c] + asp_L[c] + trnaasp[c] -> ppi[c] + amp[c] + asptrna[c]	2.50694e-16	0	2.34803e-21	0
Rxn0452	atp[c] + prpp[c] -> ppi[c] + prbatp[c]	0.0773358	0.103448	0.153723	0.153723
Rxn0453	nad[c] + h2o[c] + betald[c] -> 2 h[c] + nadh[c] + glyb[c]	1.31279e-16	4.43037e-17	2.2087e-20	5.45043e-20
Rxn0454	h2o[c] + nadp[c] + betald[c] -> 2 h[c] + nadph[c] + glyb[c]	9.31582e-21	0	4.14583e-20	7.95955e-17
Rxn0455	amet[c] + dtbt[c] + s[c] -> h[c] + met_L[c] + btn[c] + dad_5[c]	1.67814e-15	0	5.99009e-20	1.00597e-19
Rxn0456	atp[c] + h[c] + cbi[c] <=> pppi[c] + adocbi[c]	2.19961e-16	-3.11797e-17	7.79625e-20	-3.23645e-17
Rxn0457	atp[c] + h[c] + cbl1[c] <=> pppi[c] + adocbl[c]	5.27173e-16	2.86019e-16	-6.38669e-20	-1.42966e-16
Rxn0458	2 amet[c] + pe161[c] -> 2 h[c] + 2 ahcys[c] + cpe160[c]	1.08141e-20	1.61974e-17	7.17221e-20	7.16751e-17
Rxn0459	2 amet[c] + pg161[c] -> 2 h[c] + 2 ahcys[c] + cpg160[c]	5.06477e-21	9.61764e-20	6.32652e-20	9.4214e-18
Rxn0460	2 amet[c] + pe181[c] -> 2 h[c] + 2 ahcys[c] + cpe180[c]	2.94498e-20	5.90433e-20	1.94472e-19	6.19687e-20
Rxn0461	2 amet[c] + pg181[c] -> 2 h[c] + 2 ahcys[c] + cpg180[c]	4.0546e-20	4.63323e-18	0	1.18265e-16
Rxn0462	atp[c] + h2o[c] + cpgn[e] -> adp[c] + h[c] + pi[c] + cpgn[c]	3.37449e-21	0	6.75571e-21	2.38949e-20
Rxn0463	2 amet[c] + cpppg3[c] -> 2 co2[c] + 2 met_L[c] + 2 dad_5[c] + pppg9[c]	2.80442e-16	1.10704e-16	0	7.75691e-17
Rxn0464	atp[c] + coa[c] + crn[c] -> adp[c] + pi[c] + crncoa[c]	1.40259e-22	5.28989e-17	1.06784e-21	6.74439e-17
Rxn0465	crncoa[c] <=> crnDcoa[c]	5.77301e-17	1.84307e-17	2.28679e-20	-8.86948e-18
Rxn0466	crncoa[c] <=> h2o[c] + ctbtcoa[c]	1.13461e-16	-6.77594e-17	-1.79675e-20	-3.15478e-17
Rxn0467	atp[c] + coa[c] + crn_D[c] -> adp[c] + pi[c] + crnDcoa[c]	2.41811e-20	0	0	3.54818e-21
Rxn0468	h[c] + h2o[c] + csn[c] -> nh4[c] + ura[c]	5.67487e-16	4.34171e-20	9.01807e-22	0
Rxn0469	atp[c] + coa[c] + ctbt[c] -> adp[c] + pi[c] + ctbtcoa[c]	5.74485e-21	-4.62223e-34	4.33287e-21	4.39796e-21
Rxn0470	atp[c] + h2o[c] + cu[c] -> adp[c] + h[c] + pi[c] + cu[e]	4.60453e-20	6.30357e-20	4.07592e-20	1.28776e-16
Rxn0471	4 h[c] + o2[c] + 4 cu[c] -> 2 h2o[c] + 4 cu2[c]	1.8887e-21	0	3.64054e-21	0
Rxn0472	atp[c] + cys_L[c] + trnacys[c] -> ppi[c] + amp[c] + cystrna[c]	2.01273e-20	0	3.64758e-20	3.07676e-17
Rxn0473	atp[c] + damp[c] <=> adp[c] + dadp[c]	1.2082e-16	8.50706e-17	-1.25815e-16	7.87134e-17
Rxn0474	atp[c] + co2[c] + dann[c] -> adp[c] + 3 h[c] + pi[c] + dtbt[c]	5.14315e-16	3.73176e-18	0	0
Rxn0475	atp[c] + 2ddglcn[c] -> adp[c] + h[c] + 2ddg6p[c]	1.46373e-20	7.94519e-17	6.01853e-36	1.32064e-19
Rxn0476	pep[c] + dha[c] -> dhap[c] + pyr[c]	8.03214e-21	5.99233e-17	1.42279e-20	8.05797e-21
Rxn0477	h[c] + nadph[c] + 23dhdp[c] -> nadp[c] + thdp[c]	0.658412	1.0856	1.30875	1.30875
Rxn0478	dhor_S[c] + q8[c] -> orot[c] + q8h2[c]	9.30184e-16	1.06192e-16	7.45695e-20	9.46289e-20
Rxn0479	h[c] + h2o[c] + 25drapp[c] -> nh4[c] + 5apru[c]	0.00933368	0.012135	0.0182888	0.0186367
Rxn0480	h[c] + nadh[c] + h2mb4p[c] -> nad[c] + h2o[c] + dmpp[c]	0.0188255	0.0252537	0.0371631	0.0373433
Rxn0481	h2o[c] + ahdt[c] -> h[c] + ppi[c] + dhpmp[c]	0.0120792	0.0161578	0.0240104	0.0240104
Rxn0482	h[c] + nadph[c] + 2dhp[c] -> nadp[c] + pant_R[c]	0.103262	0.138129	0.205259	0.205259
Rxn0483	atp[c] + dtmp[c] <=> adp[c] + dtdp[c]	0.0231096	0.0309125	0.0459359	0.0459359
Rxn0484	atp[c] + dxyl[c] -> adp[c] + h[c] + dxyl5p[c]	1.91816e-20	0	0	7.91438e-20
Rxn0485	h[c] + nadh[c] + tdec2eACP[c] -> nad[c] + dcaACP[c]	6.23843e-16	9.24296e-19	0	8.43125e-17
Rxn0486	h[c] + nadph[c] + tdec2eACP[c] -> nadp[c] + dcaACP[c]	4.40586e-16	5.47264e-17	0	0
Rxn0487	h[c] + nadh[c] + tddec2eACP[c] -> nad[c] + ddcaACP[c]	3.70962e-20	8.30976e-17	5.19258e-21	1.16623e-19
Rxn0488	h[c] + nadph[c] + tddec2eACP[c] -> nadp[c] + ddcaACP[c]	5.63037e-21	2.29721e-20	2.13428e-20	6.48788e-17
Rxn0489	h[c] + nadh[c] + t3c5ddeceACP[c] -> nad[c] + cddec5eACP[c]	3.03827e-16	1.57988e-16	1.05424e-20	7.91042e-17
Rxn0490	h[c] + nadph[c] + t3c5ddeceACP[c] -> nadp[c] + cddec5eACP[c]	7.59428e-21	1.62037e-19	9.79001e-20	4.01572e-17
Rxn0491	h[c] + nadh[c] + tmrs2eACP[c] -> nad[c] + myrsACP[c]	4.44623e-16	0	0	9.90614e-17
Rxn0492	h[c] + nadph[c] + tmrs2eACP[c] -> nadp[c] + myrsACP[c]	2.56256e-20	7.04743e-18	4.17906e-21	1.55991e-19
Rxn0493	h[c] + nadh[c] + t3c7mrseACP[c] -> nad[c] + tdeACP[c]	2.14235e-16	0	9.9135e-22	1.08296e-16
Rxn0494	h[c] + nadph[c] + t3c7mrseACP[c] -> nadp[c] + tdeACP[c]	1.33361e-16	4.86481e-17	7.05073e-20	2.51186e-20
Rxn0495	h[c] + nadh[c] + tpalm2eACP[c] -> nad[c] + palmACP[c]	7.26263e-16	5.70484e-19	2.35427e-19	5.4807e-17
Rxn0496	h[c] + nadph[c] + tpalm2eACP[c] -> nadp[c] + palmACP[c]	1.58974e-16	1.2446e-16	0	0
Rxn0497	h[c] + nadh[c] + t3c9palmeACP[c] -> nad[c] + hdeACP[c]	2.72114e-20	2.17958e-19	3.05279e-21	8.76845e-17
Rxn0498	h[c] + nadph[c] + t3c9palmeACP[c] -> nadp[c] + hdeACP[c]	5.42984e-16	3.47615e-17	1.24296e-20	1.31875e-18
Rxn0499	h[c] + nadh[c] + toctd2eACP[c] -> nad[c] + ocdcaACP[c]	2.22517e-17	1.32305e-16	7.3301e-21	1.05589e-16
Rxn0500	h[c] + nadph[c] + toctd2eACP[c] -> nadp[c] + ocdcaACP[c]	3.1257e-16	0	2.21523e-21	3.42564e-20
Rxn0501	h[c] + nadh[c] + t3c11vaceACP[c] -> nad[c] + octeACP[c]	4.1903e-16	0	3.14342e-20	0
Rxn0502	h[c] + nadph[c] + t3c11vaceACP[c] -> nadp[c] + octeACP[c]	3.09794e-17	7.31146e-17	1.1713e-20	1.83993e-16
Rxn0503	h[c] + nadh[c] + but2eACP[c] -> nad[c] + butACP[c]	6.62245e-16	0	5.15112e-20	0
Rxn0504	h[c] + nadph[c] + but2eACP[c] -> nadp[c] + butACP[c]	0	9.85883e-17	2.12051e-20	5.67742e-17
Rxn0505	h[c] + nadh[c] + thex2eACP[c] -> nad[c] + hexACP[c]	1.72527e-20	1.41548e-20	0	7.04972e-20
Rxn0506	h[c] + nadph[c] + thex2eACP[c] -> nadp[c] + hexACP[c]	1.20862e-15	3.95077e-16	8.02877e-20	1.12762e-16
Rxn0507	h[c] + nadh[c] + toct2eACP[c] -> nad[c] + ocACP[c]	3.55023e-16	2.81365e-17	6.49918e-20	1.94523e-17
Rxn0508	h[c] + nadph[c] + toct2eACP[c] -> nadp[c] + ocACP[c]	1.40426e-20	1.32487e-17	0	9.0561e-17
Rxn0509	3hhcoa[c] <=> h2o[c] + hx2coa[c]	3.56623e-16	-2.25363e-17	-1.03217e-19	-1.9462e-16
Rxn0510	3hocoa[c] <=> h2o[c] + oc2coa[c]	-6.67348e-16	5.90355e-18	-6.69382e-20	-5.29407e-17
Rxn0511	3hdcoa[c] <=> h2o[c] + dc2coa[c]	7.79097e-16	-3.46166e-17	1.29846e-19	6.68563e-17
Rxn0512	3hddcoa[c] <=> h2o[c] + dd2coa[c]	-7.82574e-16	-1.37753e-16	-4.66469e-20	-1.58196e-17
Rxn0513	3htdcoa[c] <=> h2o[c] + td2coa[c]	4.59112e-16	3.79948e-17	1.4854e-19	3.13675e-17
Rxn0514	3hhdcoa[c] <=> h2o[c] + hdd2coa[c]	1.3167e-15	4.74942e-18	5.67777e-20	-4.82982e-17
Rxn0515	3hodcoa[c] <=> h2o[c] + od2coa[c]	-1.04149e-16	-1.30206e-16	1.32285e-19	7.08223e-18
Rxn0516	ddcaACP[c] + kdo2lipid4[c] -> ACP[c] + kdo2lipid4L[c]	1.06157e-16	6.81851e-20	3.78418e-20	0
Rxn0517	h2o[c] + dcacoa[c] -> h[c] + coa[c] + dca[c]	8.26566e-16	4.95661e-17	5.6956e-20	1.82629e-19
Rxn0518	h2o[c] + ddcacoa[c] -> h[c] + coa[c] + ddca[c]	9.17298e-21	0	1.9522e-21	1.59669e-16
Rxn0519	h2o[c] + tdcoa[c] -> h[c] + coa[c] + ttdca[c]	3.52951e-16	3.57881e-17	0	0
Rxn0520	h2o[c] + tdecoa[c] -> h[c] + coa[c] + ttdcea[c]	3.7854e-16	2.0667e-16	1.0176e-21	1.99576e-18
Rxn0521	h2o[c] + pmtcoa[c] -> h[c] + coa[c] + hdca[c]	1.3002e-15	0	1.25157e-21	0
Rxn0522	h2o[c] + hdcoa[c] -> h[c] + coa[c] + hdcea[c]	6.44718e-22	0	2.07379e-20	7.68633e-20
Rxn0523	h2o[c] + stcoa[c] -> h[c] + coa[c] + ocdca[c]	3.83222e-21	0	1.03708e-19	6.9831e-20
Rxn0524	h2o[c] + odecoa[c] -> h[c] + coa[c] + ocdcea[c]	1.7738e-21	1.37878e-19	0	5.58307e-17
Rxn0525	h2o[c] + hxcoa[c] -> h[c] + coa[c] + hxa[c]	9.693e-17	1.08744e-19	3.552e-20	2.24255e-20
Rxn0526	h2o[c] + occoa[c] -> h[c] + coa[c] + octa[c]	1.45013e-20	1.16879e-16	1.09103e-20	5.63102e-20
Rxn0527	atp[c] + coa[c] + h[e] + ddca[e] -> h[c] + ppi[c] + amp[c] + ddcacoa[c]	1.84595e-15	2.01878e-16	1.42519e-19	4.08365e-17
Rxn0528	atp[c] + coa[c] + h[e] + ttdca[e] -> h[c] + ppi[c] + amp[c] + tdcoa[c]	0	4.48637e-19	2.9328e-20	2.30661e-16
Rxn0529	atp[c] + coa[c] + h[e] + ttdcea[e] -> h[c] + ppi[c] + amp[c] + tdecoa[c]	6.7106e-20	0	3.18045e-20	1.33813e-19
Rxn0530	atp[c] + coa[c] + h[e] + hdca[e] -> h[c] + ppi[c] + amp[c] + pmtcoa[c]	5.36532e-21	0	9.47094e-21	1.59113e-16
Rxn0531	atp[c] + coa[c] + h[e] + hdcea[e] -> h[c] + ppi[c] + amp[c] + hdcoa[c]	3.22629e-16	4.55884e-17	1.93761e-20	1.76304e-17
Rxn0532	atp[c] + coa[c] + h[e] + ocdca[e] -> h[c] + ppi[c] + amp[c] + stcoa[c]	2.20244e-16	1.107e-16	0	1.31293e-16
Rxn0533	atp[c] + coa[c] + h[e] + ocdcea[e] -> h[c] + ppi[c] + amp[c] + odecoa[c]	2.20225e-16	9.40053e-18	1.3975e-20	1.97185e-17
Rxn0534	atp[c] + coa[c] + h[e] + hxa[e] -> h[c] + ppi[c] + amp[c] + hxcoa[c]	1.40842e-20	4.27171e-19	2.1294e-19	4.66484e-17
Rxn0535	nad[c] + hmgth[c] <=> h[c] + nadh[c] + Sfglutth[c]	-1.11803e-16	-1.20792e-17	1.0458e-20	2.80395e-17
Rxn0536	fc1p[c] <=> dhap[c] + lald_L[c]	1.57906e-16	3.24189e-17	5.25143e-20	2.85407e-17
Rxn0537	atp[c] + h2o[c] + fe3dhbzs[e] -> adp[c] + h[c] + pi[c] + fe3dhbzs[c]	3.26566e-21	0	3.47572e-20	3.3114e-17
Rxn0538	atp[c] + h2o[c] + fe3hox[e] -> adp[c] + h[c] + pi[c] + fe3hox[c]	7.99011e-21	0	4.66812e-20	1.55955e-20
Rxn0539	atp[c] + h2o[c] + fecrm[e] -> adp[c] + h[c] + pi[c] + fecrm[c]	1.44795e-16	3.02162e-20	0	5.91247e-20
Rxn0540	atp[c] + h2o[c] + feenter[e] -> adp[c] + h[c] + pi[c] + feenter[c]	4.23771e-17	3.54682e-18	1.24747e-20	0
Rxn0541	atp[c] + h2o[c] + feoxam[e] -> adp[c] + h[c] + pi[c] + feoxam[c]	1.42347e-21	1.20646e-18	2.80783e-20	1.51151e-17
Rxn0542	10fthf[c] + mettrna[c] -> h[c] + thf[c] + fmettrna[c]	6.21466e-16	3.84909e-20	1.13999e-19	5.31557e-17
Rxn0543	h[c] + nadh[c] + fmn[c] -> nad[c] + fmnh2[c]	6.04654e-20	2.80839e-16	1.07848e-19	1.04677e-19
Rxn0544	h[c] + nadph[c] + fmn[c] -> nadp[c] + fmnh2[c]	8.58103e-21	0	9.68728e-20	2.72326e-17
Rxn0545	h2o[c] + 10fthf[c] -> h[c] + thf[c] + for[c]	5.33245e-16	2.53766e-17	8.14413e-20	0
Rxn0546	accoa[c] + gam1p[c] -> h[c] + coa[c] + acgam1p[c]	0.479186	0.640982	0.952498	0.952498
Rxn0547	h[c] + g1p[c] + dttp[c] -> ppi[c] + dtdpglu[c]	2.12348e-21	1.3188e-19	1.17554e-20	0
Rxn0548	glu1sa[c] <=> 5aop[c]	9.83506e-16	1.78987e-17	2.50742e-18	1.26254e-15
Rxn0549	glyc3p[c] + q8[c] -> dhap[c] + q8h2[c]	1.17999e-15	9.9371e-20	4.66122e-20	8.16069e-17
Rxn0550	h2o[c] + nadp[c] + ggbutal[c] <=> 2 h[c] + nadph[c] + gg4abut[c]	-2.32466e-16	2.37402e-17	3.00522e-20	2.4038e-17
Rxn0551	atp[c] + glu_L[c] + ptrc[c] -> adp[c] + h[c] + pi[c] + ggptrc[c]	5.27102e-21	9.58012e-20	4.92224e-20	2.02289e-17
Rxn0552	glycogen[c] -> bglycogen[c]	1.83493e-19	3.61878e-17	5.35575e-22	5.77888e-18
Rxn0553	glc_D[c] + accoa[c] <=> coa[c] + acglc_D[c]	-1.99294e-16	-5.70689e-18	-3.3973e-20	1.89917e-17
Rxn0554	pi[c] + glycogen[c] -> g1p[c]	2.3142e-16	0	2.40776e-15	0
Rxn0555	pi[c] + bglycogen[c] -> g1p[c]	1.81444e-19	2.05683e-17	-1.58784e-31	0
Rxn0556	glcr[c] -> h2o[c] + 5dh4dglc[c]	2.38634e-17	0	4.85052e-21	0
Rxn0557	atp[c] + h2o[c] + gln_L[e] -> adp[c] + h[c] + pi[c] + gln_L[c]	5.67201e-16	7.77594e-20	2.45714e-20	7.46683e-17
Rxn0558	h[c] + akg[c] + nadph[c] + gln_L[c] -> 2 glu_L[c] + nadp[c]	2.90817e-20	0	8.18376e-20	5.95411e-17
Rxn0559	h[c] + nadph[c] + glutrna[c] -> nadp[c] + glu1sa[c] + trnaglu[c]	7.98982e-16	5.8847e-17	3.14374e-18	1.23073e-15
Rxn0560	atp[c] + glu_L[c] + trnaglu[c] -> ppi[c] + amp[c] + glutrna[c]	3.47555e-16	0	3.12383e-18	1.24863e-15
Rxn0561	atp[c] + glyc_R[c] -> adp[c] + h[c] + 2pg[c]	0.245767	2.39193e-16	2.54595e-19	6.60165e-16
Rxn0562	nad[c] + gly[c] + thf[c] -> nadh[c] + co2[c] + nh4[c] + mlthf[c]	2.59515	4.1655	3.98474	2.61562
Rxn0563	h2o[c] + g3pc[c] -> glyc3p[c] + h[c] + chol[c]	6.46213e-20	4.51153e-18	9.89688e-20	2.99164e-16
Rxn0564	h2o[c] + g3pe[c] -> glyc3p[c] + h[c] + etha[c]	0	0	2.47503e-21	2.19971e-17
Rxn0565	h2o[c] + g3ps[c] -> glyc3p[c] + h[c] + ser_L[c]	6.168e-16	6.10261e-17	1.64576e-19	1.24874e-16
Rxn0566	h2o[c] + g3pg[c] -> glyc[c] + glyc3p[c] + h[c]	1.80382e-20	0	4.02918e-20	8.0884e-20
Rxn0567	h2o[c] + g3pi[c] -> glyc3p[c] + h[c] + inost[c]	2.51917e-16	0	1.29259e-19	0
Rxn0568	h2o[c] + gthrd[c] -> glu_L[c] + cgly[c]	8.85535e-16	1.07269e-19	1.52045e-19	0
Rxn0569	h2o[c] + gdptp[c] -> h[c] + pi[c] + ppgpp[c]	1.04639e-16	1.21444e-17	0	1.23867e-17
Rxn0570	h[c] + h2o[c] + gua[c] -> nh4[c] + xan[c]	3.35453e-20	0	1.78675e-19	2.76929e-20
Rxn0571	nad[c] + 3hhcoa[c] <=> h[c] + nadh[c] + 3ohcoa[c]	-1.11792e-16	2.05457e-18	1.16126e-19	6.15739e-17
Rxn0572	nad[c] + 3hocoa[c] <=> h[c] + nadh[c] + 3oocoa[c]	6.69038e-16	9.90406e-19	2.77558e-20	1.27054e-16
Rxn0573	nad[c] + 3hdcoa[c] <=> h[c] + nadh[c] + 3odcoa[c]	-9.44079e-18	2.54686e-17	-2.18429e-19	-3.26586e-17
Rxn0574	nad[c] + 3hddcoa[c] <=> h[c] + nadh[c] + 3oddcoa[c]	1.18591e-16	8.6888e-17	4.51385e-20	-6.9012e-18
Rxn0575	nad[c] + 3htdcoa[c] <=> h[c] + nadh[c] + 3otdcoa[c]	-9.69429e-16	-1.26561e-16	-1.64081e-19	-1.47359e-16
Rxn0576	nad[c] + 3hhdcoa[c] <=> h[c] + nadh[c] + 3ohdcoa[c]	-1.63033e-16	2.46605e-17	4.00857e-20	1.45818e-17
Rxn0577	nad[c] + 3hodcoa[c] <=> h[c] + nadh[c] + 3ohodcoa[c]	4.13015e-16	2.23166e-16	-4.34165e-20	-3.56187e-17
Rxn0578	octdp[c] + 4hbz[c] -> ppi[c] + 3ophb[c]	5.77526e-16	7.09382e-18	3.74923e-19	2.50224e-20
Rxn0579	h2o[c] + co2[c] <=> h[c] + hco3[c]	3.13284	4.39551	6.22727	6.22727
Rxn0580	hcys_L[c] + amet[c] -> h[c] + met_L[c] + ahcys[c]	1.47801e-20	8.62506e-20	1.23068e-19	1.2637e-19
Rxn0581	hcys_L[c] + mmet[c] -> h[c] + 2 met_L[c]	0	2.86761e-18	1.30135e-20	5.22556e-20
Rxn0582	h2o[c] + frdp[c] + pheme[c] -> ppi[c] + hemeO[c]	0	3.98624e-17	9.45005e-20	6.36492e-19
Rxn0583	h2o[c] + hisp[c] -> pi[c] + histd[c]	0.0773358	0.103448	0.153723	0.153723
Rxn0584	atp[c] + his_L[c] + trnahis[c] -> ppi[c] + amp[c] + histrna[c]	6.50671e-17	0	5.04747e-20	3.1168e-17
Rxn0585	h2o[c] + 4 ppbng[c] -> 4 nh4[c] + hmbil[c]	0	5.28932e-16	4.6735e-19	2.09833e-16
Rxn0586	atp[c] + 4ahmmp[c] -> adp[c] + h[c] + 4ampm[c]	4.36937e-21	0	0	0
Rxn0587	nad[c] + h2o[c] + hxan[c] -> h[c] + nadh[c] + xan[c]	10.4157	14.5106	22.6329	20.7368
Rxn0588	atp[c] + ile_L[c] + trnaile[c] -> ppi[c] + amp[c] + iletrna[c]	4.54764e-16	0	0	-3.69779e-33
Rxn0589	h[c] + nadh[c] + h2mb4p[c] -> nad[c] + h2o[c] + ipdp[c]	0.0313829	0.0419073	0.0626381	0.0624579
Rxn0590	atp[c] + h2o[c] + k[e] -> adp[c] + h[c] + pi[c] + k[c]	2.98402e-16	0	4.92127e-20	5.49791e-20
Rxn0591	h[c] + malACP[c] + acACP[c] -> co2[c] + ACP[c] + actACP[c]	3.29302e-16	1.1509e-19	1.24264e-20	6.06888e-20
Rxn0592	h[c] + accoa[c] + malACP[c] -> co2[c] + coa[c] + actACP[c]	2.66006e-16	3.71453e-16	3.27384e-20	1.95637e-16
Rxn0593	coa[c] + 3ohcoa[c] -> accoa[c] + btcoa[c]	1.29344e-20	7.38601e-20	1.00473e-19	1.03386e-16
Rxn0594	coa[c] + 3oocoa[c] -> accoa[c] + hxcoa[c]	4.50932e-16	8.59432e-20	6.6108e-20	7.4002e-18
Rxn0595	coa[c] + 3odcoa[c] -> accoa[c] + occoa[c]	1.21465e-20	0	6.20628e-21	0
Rxn0596	coa[c] + 3oddcoa[c] -> accoa[c] + dcacoa[c]	8.47773e-21	2.76299e-18	6.08492e-21	8.76109e-21
Rxn0597	coa[c] + 3otdcoa[c] -> accoa[c] + ddcacoa[c]	2.9867e-20	0	1.16614e-20	1.85594e-20
Rxn0598	coa[c] + 3ohdcoa[c] -> accoa[c] + tdcoa[c]	1.69295e-16	1.14018e-16	5.0654e-20	7.15637e-20
Rxn0599	coa[c] + 3ohodcoa[c] -> accoa[c] + pmtcoa[c]	1.29853e-20	1.3426e-16	1.52914e-20	4.07918e-20
Rxn0600	atp[c] + leu_L[c] + trnaleu[c] -> ppi[c] + amp[c] + leutrna[c]	1.7007e-21	1.39189e-16	6.03759e-20	4.33859e-17
Rxn0601	nadp[c] + ser_L[c] <=> h[c] + nadph[c] + 2amsa[c]	-3.73336e-16	2.19275e-17	1.1881e-19	-5.08893e-17
Rxn0602	nad[c] + mal_D[c] -> nadh[c] + co2[c] + pyr[c]	1.55919e-20	1.55739e-16	4.62138e-20	0
Rxn0603	malt[c] + accoa[c] <=> coa[c] + acmalt[c]	-2.92128e-16	-8.29175e-18	-3.9192e-20	-1.74509e-17
Rxn0604	h2o[c] + man6pglyc[c] -> glyc_R[c] + man6p[c]	1.14277e-20	7.12078e-18	1.88848e-20	5.25153e-17
Rxn0605	2mcit[c] -> h2o[c] + 2mcacn[c]	7.15085e-16	0	7.79288e-17	7.32167e-17
Rxn0606	micit[c] <=> succ[c] + pyr[c]	5.12077e-16	-8.32746e-17	7.80812e-17	6.40747e-17
Rxn0607	h2o[c] + ppcoa[c] + oaa[c] -> h[c] + coa[c] + 2mcit[c]	6.91993e-21	0	0	0
Rxn0608	ACP[c] + malcoa[c] <=> coa[c] + malACP[c]	1.37423	1.83823	2.7316	2.7316
Rxn0609	murein5p5p[c] -> ala_D[c] + murein5px4p[c]	4.32016e-16	0	1.96067e-12	6.90397e-17
Rxn0610	murein5p5p5p[c] -> 2 ala_D[c] + murein5px4px4p[c]	9.42719e-21	5.31265e-20	4.15325e-20	0
Rxn0611	h2o[c] + murein5px4p[c] -> ala_D[c] + murein4px4p[c]	4.55864e-20	0	1.91358e-20	1.11865e-17
Rxn0612	h2o[c] + murein5px4px4p[c] -> ala_D[c] + murein4px4px4p[c]	4.11364e-16	1.20943e-17	0	0
Rxn0613	h2o[c] + murein5p5p[c] -> ala_D[c] + murein5p4p[c]	1.16025e-20	1.60796e-16	0	1.00004e-20
Rxn0614	h2o[c] + murein5p4p[c] -> ala_D[c] + murein4p4p[c]	7.1865e-16	1.49443e-18	6.63653e-21	8.36438e-20
Rxn0615	h2o[c] + murein5p3p[c] -> ala_D[c] + murein4p3p[c]	4.99997e-20	3.6808e-17	7.50724e-20	4.21466e-19
Rxn0616	h2o[c] + murein4px4p[c] -> murein4p4p[c]	3.45832e-20	2.15955e-17	1.94964e-19	8.62781e-17
Rxn0617	h2o[c] + murein3px4p[c] -> murein4p3p[c]	1.26789e-20	3.81385e-20	1.01909e-20	2.00133e-17
Rxn0618	h2o[c] + murein5px4p[c] -> murein5p4p[c]	1.12825e-15	5.79677e-20	1.96067e-12	1.4156e-17
Rxn0619	h2o[c] + murein4px4px4p[c] -> murein4px4p4p[c]	6.57471e-17	1.08718e-20	0	0
Rxn0620	nadh[c] + 2mecdp[c] -> nad[c] + h2o[c] + h2mb4p[c]	3.86748e-16	4.67767e-20	6.66584e-21	4.81134e-17
Rxn0621	trdrd[c] + metsox_S_L[c] -> h2o[c] + trdox[c] + met_L[c]	1.15103e-21	9.33769e-17	1.02245e-20	3.78453e-17
Rxn0622	trdrd[c] + metsox_R_L[c] -> h2o[c] + trdox[c] + met_L[c]	0	1.14373e-16	3.68247e-20	0
Rxn0623	atp[c] + met_L[c] + trnamet[c] -> ppi[c] + amp[c] + mettrna[c]	4.55465e-16	1.50413e-17	2.19655e-20	2.9011e-17
Rxn0624	h2o[c] + mi1p_D[c] -> pi[c] + inost[c]	0.0515867	0.0689625	1.55512e-20	1.03818e-19
Rxn0625	h2o[c] + malttr[c] -> malt[c] + glc_D[c]	3.62026e-20	1.56179e-17	1.59671e-19	1.19018e-16
Rxn0626	h2o[c] + maltttr[c] -> glc_D[c] + malttr[c]	8.61298e-20	2.10564e-16	0	7.26306e-17
Rxn0627	h2o[c] + maltpt[c] -> glc_D[c] + maltttr[c]	3.03061e-16	1.14559e-16	5.87462e-20	2.9571e-16
Rxn0628	h2o[c] + malthx[c] -> glc_D[c] + maltpt[c]	1.55234e-20	2.53855e-19	5.6658e-20	5.96136e-17
Rxn0629	h2o[c] + malthp[c] -> glc_D[c] + malthx[c]	1.84564e-20	0	6.63252e-16	6.07252e-20
Rxn0630	nad[c] + h2o[c] -> 2 h[c] + amp[c] + nmn[c]	6.32523e-21	2.64062e-16	0	1.34275e-16
Rxn0631	h[c] + mqn8[c] + nadh[c] -> mql8[c] + nad[c]	1.52969e-21	0	9.86241e-20	2.75614e-16
Rxn0632	4 h[c] + nadh[c] + q8[c] -> nad[c] + 3 h[e] + q8h2[c]	1.98555e-20	1.50004e-16	4.56503e-20	9.18207e-20
Rxn0633	4 h[c] + mqn8[c] + nadh[c] -> mql8[c] + nad[c] + 3 h[e]	2.49806e-16	4.65223e-18	8.7208	18.6208
Rxn0634	h[c] + nadh[c] + q8[c] -> nad[c] + q8h2[c]	2.48038e-21	0	3.38168e-22	0
Rxn0635	nicrnt[c] + dmbzid[c] -> h[c] + nac[c] + 5prdmbz[c]	1.8943e-20	3.85398e-17	7.39507e-20	4.38214e-18
Rxn0636	nadh[c] + 2 o2[c] + 2 no[c] -> h[c] + nad[c] + 2 no3[c]	0	6.10678e-20	3.38404e-20	2.50218e-17
Rxn0637	nadph[c] + 2 o2[c] + 2 no[c] -> h[c] + nadp[c] + 2 no3[c]	9.11238e-16	1.03418e-16	6.75834e-20	5.73256e-17
Rxn0638	h2o[c] + dump[c] -> pi[c] + duri[c]	8.90152e-21	0	1.1036e-20	4.00126e-19
Rxn0639	h2o[c] + xmp[c] -> pi[c] + xtsn[c]	7.25966e-16	2.01348e-19	4.58582e-20	3.44802e-17
Rxn0640	h2o[c] + imp[c] -> pi[c] + ins[c]	2.65154e-16	2.08214e-19	7.63234e-20	0
Rxn0641	h2o[c] + dimp[c] -> pi[c] + din[c]	2.15721e-20	2.28143e-17	4.5883e-20	9.77461e-17
Rxn0642	h2o[c] + ump[c] -> pi[c] + uri[c]	1.71407e-20	4.89899e-19	1.53201e-19	1.17811e-19
Rxn0643	h2o[c] + dcmp[c] -> pi[c] + dcyt[c]	1.82583e-20	2.55196e-17	3.96633e-20	5.89202e-17
Rxn0644	h2o[c] + cmp[c] -> pi[c] + cytd[c]	9.14566e-18	6.46573e-17	2.73872e-20	2.722e-17
Rxn0645	h2o[c] + dtmp[c] -> pi[c] + thymd[c]	8.15088e-22	3.82623e-17	5.37328e-20	1.05367e-19
Rxn0646	h2o[c] + damp[c] -> pi[c] + dad_2[c]	1.25095e-15	0	1.25727e-16	1.65782e-16
Rxn0647	h2o[c] + amp[c] -> pi[c] + adn[c]	41.9499	55.9093	79.6699	70.5082
Rxn0648	h2o[c] + dgmp[c] -> pi[c] + dgsn[c]	5.05469e-21	0	3.26763e-20	1.54415e-16
Rxn0649	h2o[c] + gmp[c] -> pi[c] + gsn[c]	4.15272e-20	7.1046e-20	1.20334e-19	1.40289e-19
Rxn0650	h2o[c] + itp[c] -> h[c] + pi[c] + idp[c]	1.16326e-21	4.63941e-18	8.20299e-20	1.47356e-17
Rxn0651	h2o[c] + gtp[c] -> h[c] + pi[c] + gdp[c]	1.94957e-16	1.18514e-19	1.66788e-20	1.16102e-16
Rxn0652	h2o[c] + ctp[c] -> h[c] + pi[c] + cdp[c]	1.91677e-20	7.38065e-17	0	8.27599e-17
Rxn0653	h2o[c] + dgtp[c] -> h[c] + ppi[c] + dgmp[c]	0	1.56203e-16	8.71764e-20	0
Rxn0654	h2o[c] + ditp[c] -> h[c] + ppi[c] + dimp[c]	2.93091e-16	7.00101e-17	8.90582e-21	1.70415e-16
Rxn0655	h2o[c] + xtp[c] -> h[c] + ppi[c] + xmp[c]	2.80289e-16	0	7.00057e-21	1.97825e-17
Rxn0656	h2o[c] + gtp[c] -> h[c] + ppi[c] + gmp[c]	1.29521e-20	1.42209e-19	3.14493e-20	4.32483e-17
Rxn0657	h2o[c] + dctp[c] -> h[c] + ppi[c] + dcmp[c]	5.55499e-16	3.20079e-17	2.48313e-20	9.64642e-17
Rxn0658	h2o[c] + ctp[c] -> h[c] + ppi[c] + cmp[c]	0	0	1.65116e-20	1.53016e-20
Rxn0659	h2o[c] + datp[c] -> h[c] + ppi[c] + damp[c]	2.98123e-20	8.31293e-17	4.18617e-20	1.53822e-19
Rxn0660	atp[c] + h2o[c] -> h[c] + ppi[c] + amp[c]	1.38667e-15	2.51557e-20	2.00064e-20	1.55013e-17
Rxn0661	h2o[c] + dttp[c] -> h[c] + ppi[c] + dtmp[c]	1.97249e-20	7.12519e-17	0	0
Rxn0662	h2o[c] + utp[c] -> h[c] + ppi[c] + ump[c]	9.50951e-21	1.78392e-16	1.51023e-19	8.08255e-17
Rxn0663	h2o[c] + itp[c] -> h[c] + ppi[c] + imp[c]	1.97357e-20	1.19985e-16	0	2.31135e-18
Rxn0664	h2o[c] + gtp[c] -> gsn[c] + pppi[c]	7.34223e-21	0	3.74715e-21	0
Rxn0665	h[c] + oaa[c] -> co2[c] + pyr[c]	9.28155e-21	5.13553e-17	5.25506e-20	0
Rxn0666	5 ipdp[c] + frdp[c] -> 5 ppi[c] + octdp[c]	0.00627605	0.00839514	0.0124751	0.0124751
Rxn0667	glu_L[c] + ohpb[c] <=> akg[c] + phthr[c]	8.85035e-16	-1.27648e-16	-6.73756e-20	-9.71656e-17
Rxn0668	amet[c] + 2ombzl[c] -> h[c] + ahcys[c] + 2ommbl[c]	9.08234e-17	3.83668e-20	1.34544e-20	1.71701e-20
Rxn0669	h[c] + 3ophb[c] -> co2[c] + 2oph[c]	3.67699e-16	6.28979e-17	2.75066e-20	3.3476e-17
Rxn0670	nad[c] + 2 h2o[c] + 1pyr5c[c] -> h[c] + nadh[c] + glu_L[c]	5.24056e-16	7.01521e-17	1.27673e-20	1.65721e-19
Rxn0671	nadp[c] + pro_L[c] -> 2 h[c] + nadph[c] + 1pyr5c[c]	6.78479e-16	0	9.43879e-21	1.5397e-19
Rxn0672	atp[c] + coa[c] + pheac[c] -> ppi[c] + amp[c] + phaccoa[c]	0	9.58149e-18	2.49907e-20	0
Rxn0673	atp[c] + ala_B[c] + pant_R[c] -> h[c] + ppi[c] + amp[c] + pnto_R[c]	0.103262	0.138129	0.205259	0.205259
Rxn0674	udcpp[c] + ugmda[c] -> ump[c] + uagmda[c]	2.36793e-21	5.75933e-17	0	3.67159e-17
Rxn0675	nad[c] + coa[c] + pyr[c] -> nadh[c] + co2[c] + accoa[c]	0	1.66051e-19	2.62937e-20	1.42014e-19
Rxn0676	o2[c] + pdx5p[c] -> h2o2[c] + pydx5p[c]	1.20516e-21	0	0	2.491e-17
Rxn0677	atp[c] + tag6p_D[c] -> adp[c] + h[c] + tagdp_D[c]	6.50398e-17	1.23194e-17	7.22804e-21	0
Rxn0678	gam1p[c] <=> gam6p[c]	-0.479186	-0.640982	-0.952498	-0.952498
Rxn0679	h2o[c] + 2pglyc[c] -> pi[c] + glyclt[c]	2.13951e-16	1.34395e-19	9.12804e-20	5.90981e-17
Rxn0680	g1p[c] <=> g6p[c]	-0.239206	-0.319974	-0.47548	-0.47548
Rxn0681	h2o[c] + pgp120[c] -> pi[c] + pg120[c]	0	1.41012e-17	7.13167e-23	0
Rxn0682	h2o[c] + pgp140[c] -> pi[c] + pg140[c]	9.87474e-17	6.15295e-20	1.10221e-20	7.01441e-21
Rxn0683	h2o[c] + pgp141[c] -> pi[c] + pg141[c]	1.4428e-15	4.99668e-17	4.26858e-20	8.11478e-17
Rxn0684	h2o[c] + pgp160[c] -> pi[c] + pg160[c]	1.62746e-16	7.55452e-20	1.92904e-20	0
Rxn0685	h2o[c] + pgp161[c] -> pi[c] + pg161[c]	1.56407e-20	2.07895e-19	2.14494e-19	5.33692e-17
Rxn0686	h2o[c] + pgp180[c] -> pi[c] + pg180[c]	3.53127e-21	0	2.94451e-21	7.15616e-20
Rxn0687	h2o[c] + pgp181[c] -> pi[c] + pg181[c]	0.0116838	0.0156288	0.0232243	0.0232243
Rxn0688	glyc3p[c] + cdpdddecg[c] -> h[c] + cmp[c] + pgp120[c]	5.22305e-16	6.2497e-17	6.37533e-20	5.16559e-17
Rxn0689	glyc3p[c] + cdpdtdecg[c] -> h[c] + cmp[c] + pgp140[c]	5.09922e-21	9.90915e-20	4.63515e-21	4.73991e-18
Rxn0690	glyc3p[c] + cdpdtdec7eg[c] -> h[c] + cmp[c] + pgp141[c]	2.28038e-20	3.89346e-19	8.27799e-20	2.2998e-19
Rxn0691	glyc3p[c] + cdpdhdecg[c] -> h[c] + cmp[c] + pgp160[c]	3.17494e-16	7.59598e-17	1.96669e-20	1.81753e-17
Rxn0692	glyc3p[c] + cdpdhdec9eg[c] -> h[c] + cmp[c] + pgp161[c]	5.22322e-16	5.29657e-17	2.09542e-19	8.63781e-17
Rxn0693	glyc3p[c] + cdpdodecg[c] -> h[c] + cmp[c] + pgp180[c]	9.8312e-16	1.25838e-17	1.78017e-20	5.77999e-17
Rxn0694	atp[c] + phe_L[c] + trnaphe[c] -> ppi[c] + amp[c] + phetrna[c]	8.42526e-17	6.06497e-17	4.02047e-21	0
Rxn0695	atp[c] + 4ampm[c] -> adp[c] + 2mahmp[c]	1.78592e-16	0	0	2.05309e-17
Rxn0696	h2o[c] + pyr[c] + q8[c] -> co2[c] + ac[c] + q8h2[c]	1.55074e-15	1.96312e-17	4.90566e-21	0
Rxn0697	h2o[c] + pppi[c] -> h[c] + ppi[c] + pi[c]	6.20795e-16	0	3.78212e-20	9.19257e-21
Rxn0698	2 5aop[c] -> h[c] + 2 h2o[c] + ppbng[c]	0	1.67122e-15	1.63892e-18	6.62159e-16
Rxn0699	h[c] + 4ppcys[c] -> co2[c] + pan4p[c]	0.103262	0.138129	0.205259	0.205259
Rxn0700	atp[c] + ppi[c] <=> adp[c] + pppi[c]	3.298e-15	-6.9957e-16	-3.04445e-19	-8.26298e-17
Rxn0701	cys_L[c] + ctp[c] + 4ppan[c] -> h[c] + ppi[c] + cmp[c] + 4ppcys[c]	0.103262	0.138129	0.205259	0.205259
Rxn0702	atp[c] + h2o[c] + pyr[c] -> 2 h[c] + pi[c] + amp[c] + pep[c]	1.03689e-21	0	4.47611e-21	6.11408e-20
Rxn0703	pro_L[c] + fad[c] -> h[c] + 1pyr5c[c] + fadh2[c]	6.52542e-17	8.28095e-20	6.80424e-20	1.77013e-17
Rxn0704	atp[c] + pro_L[c] + trnapro[c] -> ppi[c] + amp[c] + protrna[c]	1.51121e-20	0	0	3.84118e-20
Rxn0705	pi[c] + ppcoa[c] -> coa[c] + ppap[c]	5.1857e-17	1.85044e-20	0	5.49804e-17
Rxn0706	pi[c] + accoa[c] <=> coa[c] + actp[c]	-4.24206	-5.64317	-5.92461	-5.17227
Rxn0707	h2o[c] + o2[c] + pyam5p[c] -> nh4[c] + h2o2[c] + pydx5p[c]	2.82154e-20	0	7.44248e-21	1.01087e-16
Rxn0708	dhap[c] + iasp[c] -> 2 h2o[c] + pi[c] + quln[c]	0.0153032	0.0204703	0.0304189	0.0304189
Rxn0709	h2o[c] + 5prdmbz[c] -> pi[c] + rdmbzi[c]	2.32915e-20	1.65325e-16	4.29594e-20	6.78597e-17
Rxn0710	atp[c] + h2o[c] + gtp[c] + so4[c] -> ppi[c] + pi[c] + aps[c] + gdp[c]	6.55235e-16	5.61569e-17	6.55333e-20	1.52114e-16
Rxn0711	h2o[c] + o2[c] + sarcs[c] -> gly[c] + h2o2[c] + fald[c]	1.19004e-20	1.36187e-17	0	1.74815e-17
Rxn0712	accoa[c] + ser_L[c] <=> coa[c] + acser[c]	-4.17583e-15	0.126948	1.50621e-19	1.17892e-16
Rxn0713	atp[c] + ser_L[c] + trnaser[c] -> ppi[c] + amp[c] + sertrna[c]	1.26972e-20	0	1.3038e-22	6.66795e-20
Rxn0714	atp[c] + ser_L[c] + trnasecys[c] -> ppi[c] + amp[c] + sertrna_sec[c]	7.78637e-17	3.12751e-20	0	0
Rxn0715	nad[c] + dscl[c] -> h[c] + nadh[c] + scl[c]	1.29624e-15	0	0	0
Rxn0716	scl[c] + fe2[c] -> 3 h[c] + sheme[c]	2.20341e-16	1.13905e-19	4.69148e-20	4.87782e-18
Rxn0717	akg[c] + sucorn[c] -> glu_L[c] + sucgsa[c]	2.41408e-16	2.86024e-17	5.23122e-22	1.81405e-17
Rxn0718	ptrc[c] + ametam[c] -> h[c] + spmd[c] + 5mta[c]	5.807e-21	2.90904e-17	2.98855e-20	2.91915e-17
Rxn0719	2 h[c] + 2 o2s[c] -> o2[c] + h2o2[c]	1.01577e-16	5.57524e-17	5.00135e-22	1.34581e-17
Rxn0720	5 h[c] + 3 nadph[c] + so3[c] -> 3 h2o[c] + 3 nadp[c] + h2s[c]	1	1	1	1
Rxn0721	akg[c] + o2[c] + taur[c] -> h[c] + co2[c] + succ[c] + so3[c] + amacald[c]	0	0	4.5846e-20	8.34574e-18
Rxn0722	dtdp4d6dg[c] -> dtdp4d6dm[c]	3.16816e-16	1.48858e-18	1.08742e-20	2.81485e-17
Rxn0723	dtdpglu[c] -> h2o[c] + dtdp4d6dg[c]	4.21217e-21	4.21419e-17	3.10286e-20	0
Rxn0724	trdrd[c] + h2o2[c] -> 2 h2o[c] + trdox[c]	1.14217e-15	2.17356e-16	4.36067e-20	1.42052e-17
Rxn0725	athr_L[c] -> gly[c] + acald[c]	2.59609e-16	1.30503e-19	1.50463e-36	4.33639e-17
Rxn0726	atp[c] + thr_L[c] + trnathr[c] -> ppi[c] + amp[c] + thrtrna[c]	3.83475e-16	4.19681e-17	3.93149e-20	6.99457e-17
Rxn0727	atp[c] + thmmp[c] -> adp[c] + thmpp[c]	3.12952e-16	0	4.56116e-19	0
Rxn0728	h[c] + 2mahmp[c] + 4mpetz[c] -> ppi[c] + thmmp[c]	2.80999e-16	0	0	3.90984e-18
Rxn0729	udpg[c] + g6p[c] -> h[c] + udp[c] + tre6p[c]	3.8776e-17	0	-3.00927e-36	3.66198e-21
Rxn0730	ser_L[c] + indole[c] -> h2o[c] + trp_L[c]	0.0116517	0.0155253	0.0230383	0.0228551
Rxn0731	3ig3p[c] -> g3p[c] + indole[c]	0.0116517	0.0155253	0.0230383	0.0228551
Rxn0732	atp[c] + trp_L[c] + trnatrp[c] -> ppi[c] + amp[c] + trptrna[c]	6.30052e-22	0	2.25948e-20	1.22488e-19
Rxn0733	atp[c] + tyr_L[c] + trnatyr[c] -> ppi[c] + amp[c] + tyrtrna[c]	7.09715e-21	8.26606e-20	2.27547e-20	0
Rxn0734	atp[c] + 26dap_M[c] + uamag[c] -> adp[c] + h[c] + pi[c] + ugmd[c]	1.88195e-20	6.50769e-18	7.59736e-21	3.50193e-17
Rxn0735	h2o[c] + udpacgal[c] -> 2 h[c] + ump[c] + acgal1p[c]	5.29373e-16	0	1.28485e-20	1.16986e-17
Rxn0736	h2o[c] + uacgam[c] -> 2 h[c] + ump[c] + acgam1p[c]	1.20781e-15	7.39557e-33	5.65436e-20	0
Rxn0737	uacgam[c] <=> uacmam[c]	2.04816e-16	-7.16157e-17	7.04964e-21	-2.79055e-17
Rxn0738	h[c] + utp[c] + acgam1p[c] -> ppi[c] + uacgam[c]	0.479186	0.640982	0.952498	0.952498
Rxn0739	uacgam[c] + uagmda[c] -> h[c] + udp[c] + uaagmda[c]	1.27895e-20	5.77281e-18	3.46032e-20	5.20832e-17
Rxn0740	atp[c] + glu_D[c] + uama[c] -> adp[c] + h[c] + pi[c] + uamag[c]	9.40535e-16	0	3.26804e-20	0
Rxn0741	atp[c] + ala_L[c] + uamr[c] -> adp[c] + h[c] + pi[c] + uama[c]	3.51704e-16	6.41549e-17	1.70164e-19	1.32317e-16
Rxn0742	h2o[c] + udcpdp[c] -> h[c] + pi[c] + udcpp[c]	5.61411e-21	3.35492e-22	9.01342e-22	7.43947e-18
Rxn0743	8 ipdp[c] + frdp[c] -> 8 ppi[c] + udcpdp[c]	2.78809e-20	5.24713e-19	6.78912e-20	1.27712e-19
Rxn0744	h2o[c] + udpgal[c] -> 2 h[c] + gal1p[c] + ump[c]	1.87331e-16	5.10283e-20	1.09984e-20	6.77426e-20
Rxn0745	h2o[c] + udpg[c] -> 2 h[c] + g1p[c] + ump[c]	5.97984e-21	6.25042e-17	3.44859e-20	6.13536e-17
Rxn0746	h2o[c] + udpglcur[c] -> 2 h[c] + ump[c] + glcur1p[c]	1.25235e-22	2.84081e-17	4.16195e-21	4.57987e-17
Rxn0747	atp[c] + alaala[c] + ugmd[c] -> adp[c] + h[c] + pi[c] + ugmda[c]	2.65041e-20	6.68115e-20	5.55781e-20	6.7483e-17
Rxn0748	h2o[c] + um4p[c] -> ala_D[c] + ugmd[c]	3.87723e-21	2.69776e-17	1.43042e-21	1.86553e-20
Rxn0749	udcpp[c] + udpLa4fn[c] -> udp[c] + uLa4fn[c]	4.16143e-21	1.68227e-20	3.4189e-21	5.70117e-17
Rxn0750	2 amet[c] + uppg3[c] -> h[c] + 2 ahcys[c] + scl[c]	1.13985e-19	3.95916e-16	4.97786e-19	0
Rxn0751	4 h[c] + uppg3[c] -> 4 co2[c] + cpppg3[c]	0	1.23263e-16	0	1.84531e-17
Rxn0752	atp[c] + dump[c] <=> adp[c] + dudp[c]	-0.0231096	-0.0309125	-0.0459359	-0.0459359
Rxn0753	h2o[c] + uri[c] -> rib_D[c] + ura[c]	1.18644e-16	9.55362e-18	1.45217e-19	1.23467e-20
Rxn0754	atp[c] + val_L[c] + trnaval[c] -> ppi[c] + amp[c] + valtrna[c]	1.21454e-16	2.58394e-20	1.8824e-20	5.18233e-17
Rxn0755	atp[c] + xylu_D[c] -> adp[c] + h[c] + xu5p_D[c]	5.00249e-16	2.51392e-16	0	1.79114e-17
Rxn0756	14glun[c] -> h2o[c] + glycogen[c]	3.05469e-16	6.66386e-17	0	0
Rxn0757	2mcit[c] -> succ[c] + pyr[c]	2.24989e-20	1.42282e-19	2.72363e-20	1.96297e-20
Rxn0758	h[c] + nadh[c] + glu5p[c] -> nad[c] + glu5sa[c] + pi[c]	6.5902	8.6721	6.7807	3.7547
Rxn0759	nad[c] + 2 h2o[c] + 1p3h5c[c] -> h[c] + nadh[c] + 4hglu[c]	2.43942e-16	6.28257e-20	1.02218e-20	1.08645e-17
Rxn0760	nadp[c] + 4hpro_LT[c] -> 2 h[c] + nadph[c] + 1p3h5c[c]	3.84441e-17	1.17518e-16	3.48664e-20	1.07903e-16
Rxn0761	nad[c] + 4hpro_LT[c] -> 2 h[c] + nadh[c] + 1p3h5c[c]	0	0	1.34647e-20	3.77779e-22
Rxn0762	nad[c] + h2o[c] + 4hglusa[c] <=> 2 h[c] + nadh[c] + 4hglu[c]	5.45144e-17	1.23216e-16	-4.79362e-20	-5.77486e-17
Rxn0763	glu_L[c] + acorn[c] -> orn_L[c] + acglu[c]	0.379744	0.507963	0.754832	0.754832
Rxn0764	h2o[c] + arg_L[c] -> orn_L[c] + urea[c]	2.68659e-16	6.56334e-20	2.83856e-20	1.81325e-20
Rxn0765	h[c] + akg[c] + lpam[c] <=> co2[c] + sdhlam[c]	-1.96208e-16	-4.49101e-17	-9.40446e-21	3.47455e-17
Rxn0766	nad[c] + 3hacoa[c] <=> h[c] + nadh[c] + 3oacoa[c]	-2.52615e-16	2.96522e-17	2.16891e-22	-1.61334e-17
Rxn0767	coa[c] + 3oacoa[c] -> accoa[c] + acoa[c]	5.78902e-16	1.188e-17	0	0
Rxn0768	atp[c] + coa[c] + ocdcya[c] <=> ppi[c] + amp[c] + ocdycacoa[c]	1.39347e-17	5.6654e-17	-4.37383e-20	6.91106e-17
Rxn0769	atp[c] + coa[c] + ocdcea[c] <=> ppi[c] + amp[c] + odecoa[c]	-6.3888e-16	-6.11852e-18	-4.55067e-20	6.11055e-17
Rxn0770	atp[c] + coa[c] + ocdca[c] <=> ppi[c] + amp[c] + stcoa[c]	-5.36488e-16	5.2732e-17	1.78954e-20	-2.07456e-16
Rxn0771	atp[c] + coa[c] + hdcea[c] <=> ppi[c] + amp[c] + hdcoa[c]	-6.00465e-16	-4.73348e-17	-3.45805e-20	-1.1443e-16
Rxn0772	atp[c] + coa[c] + hdca[c] <=> ppi[c] + amp[c] + pmtcoa[c]	1.12758e-15	-7.53512e-17	-7.77488e-20	-9.1313e-17
Rxn0773	atp[c] + coa[c] + ttdcea[c] <=> ppi[c] + amp[c] + tdecoa[c]	3.46747e-16	2.41636e-16	-8.00132e-20	7.60161e-17
Rxn0774	atp[c] + coa[c] + ttdca[c] <=> ppi[c] + amp[c] + tdcoa[c]	2.05959e-16	4.10019e-17	-4.7563e-20	-7.61428e-17
Rxn0775	atp[c] + coa[c] + ddca[c] <=> ppi[c] + amp[c] + ddcacoa[c]	-1.71404e-15	-1.28806e-16	1.32991e-20	9.33604e-18
Rxn0776	atp[c] + accoa[c] + hco3[c] <=> adp[c] + h[c] + pi[c] + malcoa[c]	1.37423	1.83823	2.7316	2.7316
Rxn0777	nad[c] + 3hxccoa[c] <=> h[c] + nadh[c] + 3ohxccoa[c]	-6.23825e-16	-6.5651e-18	2.99613e-19	3.64551e-17
Rxn0778	o2[c] + hexccoa[c] -> h2o2[c] + hxc2coa[c]	2.03768e-20	1.3494e-19	1.8423e-19	1.95697e-20
Rxn0779	o2[c] + stcoa[c] -> h2o2[c] + od2coa[c]	7.09019e-17	2.47007e-17	8.9839e-21	2.20239e-20
Rxn0780	o2[c] + pmtcoa[c] -> h2o2[c] + hdd2coa[c]	1.49058e-20	0	1.29474e-19	0
Rxn0781	o2[c] + tdcoa[c] -> h2o2[c] + td2coa[c]	1.06934e-15	1.08429e-16	0	4.76067e-17
Rxn0782	o2[c] + ddcacoa[c] -> h2o2[c] + dd2coa[c]	1.36378e-15	1.91609e-19	6.72961e-20	1.8544e-19
Rxn0783	o2[c] + dcacoa[c] -> h2o2[c] + dc2coa[c]	3.26958e-16	4.62602e-17	9.40848e-21	2.0267e-16
Rxn0784	coa[c] + 3ohxccoa[c] -> accoa[c] + ttccoa[c]	6.55736e-16	9.18127e-17	1.63604e-19	3.13485e-18
Rxn0785	h2o[c] + hxc2coa[c] <=> 3hxccoa[c]	-1.03508e-15	-8.36887e-17	3.21751e-19	1.94682e-17
Rxn0786	h[c] + nadph[c] + mlthf[c] -> nadp[c] + 5mthf[c]	7.57463e-21	1.508e-20	6.83935e-20	3.86552e-20
Rxn0787	h2o[c] + methf[c] -> h[c] + 5fothf[c]	5.83829e-21	7.63737e-17	4.78445e-22	1.02009e-20
Rxn0788	atp[c] + thf[c] + for[c] <=> adp[c] + pi[c] + 10fthf[c]	0.0679189	0.0908515	0.135005	0.135005
Rxn0789	h2o[c] + dhpmp[c] -> pi[c] + dhnpt[c]	0.0120792	0.0161578	0.0240104	0.0240104
Rxn0790	nad[c] + h2o[c] + glu_L[c] -> h[c] + nadh[c] + akg[c] + nh4[c]	7.79817e-17	7.04059e-17	4.67861e-20	1.21883e-16
Rxn0791	h2o[c] + nadp[c] + glu5sa[c] -> 2 h[c] + glu_L[c] + nadph[c]	6.34108	8.33886	6.28551	3.25951
Rxn0792	h[c] + lpam[c] + gly[c] <=> co2[c] + alpam[c]	0.81524	1.32173	1.22938	0.772924
Rxn0793	thf[c] + alpam[c] -> nh4[c] + dhlam[c] + mlthf[c]	0.81524	1.32173	1.22938	0.772924
Rxn0794	atp[c] + gly[c] + trnagly[c] -> ppi[c] + amp[c] + glytrna[c]	1.72437e-20	0	2.96351e-20	2.73402e-17
Rxn0795	s17bp[c] <=> dhap[c] + e4p[c]	4.13909e-16	6.13854e-18	1.44423e-20	-2.14442e-18
Rxn0796	g6p_B[c] <=> f6p_B[c]	-5.25558e-16	-1.57932e-17	2.06047e-20	-2.50569e-17
Rxn0797	13dpg[c] <=> h[c] + 23dpg[c]	-9.90806e-16	2.17999e-17	5.48155e-20	-3.79369e-17
Rxn0798	thf[c] + met_L[c] -> 5mthf[c] + hcys_L[c]	4.03239e-16	1.51783e-16	1.6147e-20	7.74584e-17
Rxn0799	accoa[c] + hom_L[c] <=> coa[c] + achms[c]	0.561346	0.750882	1.11581	1.11581
Rxn0800	achms[c] + ch4s[c] -> h[c] + ac[c] + met_L[c]	6.34842e-16	2.32525e-17	4.37687e-20	1.31092e-19
Rxn0801	atp[c] + nh4[c] + dnad[c] -> h[c] + nad[c] + ppi[c] + amp[c]	0.0153032	0.0204703	0.0304189	0.0304189
Rxn0802	2 h2o[c] + ind3acnl[c] -> nh4[c] + ind3ac[c]	2.52872e-21	1.19517e-16	5.65861e-20	1.63406e-17
Rxn0803	h[c] + h2o[c] + dcyt[c] -> nh4[c] + duri[c]	7.72318e-16	9.22778e-17	5.67339e-20	4.73625e-19
Rxn0804	h[c] + h2o[c] + ade[c] -> nh4[c] + hxan[c]	14.2118	19.735	29.988	28.345
Rxn0805	h2o[c] + gsn[c] -> rib_D[c] + gua[c]	1.8324e-20	1.60137e-16	1.86485e-20	0
Rxn0806	h2o[c] + adn[c] -> rib_D[c] + ade[c]	5.53881e-16	0	7.63994e-20	2.79815e-17
Rxn0807	2 h2o[c] + gthox[c] <=> h2o2[c] + 2 gthrd[c]	8.02962e-17	5.08763e-17	1.89644e-20	4.79447e-17
Rxn0808	nad[c] + h2o[c] + lald_L[c] <=> 2 h[c] + nadh[c] + lac_L[c]	4.64064e-16	7.55088e-17	1.05003e-19	1.0674e-17
Rxn0809	ala_L[c] + gthrd[c] -> cgly[c] + gluala[c]	5.52209e-17	3.91998e-20	8.45842e-21	1.46013e-19
Rxn0810	2 h2o[c] + acybut[c] -> glu_L[c] + nh4[c]	2.88589e-21	5.32137e-17	1.68229e-21	1.40437e-20
Rxn0811	2 h2o[c] + aprop[c] -> nh4[c] + ala_L[c]	2.93627e-16	4.4011e-17	5.12629e-20	1.84914e-17
Rxn0812	fum[c] + fadh2[c] <=> succ[c] + fad[c]	-0.0231096	-0.0309125	-0.0459359	-0.0459359
Rxn0813	dtbt[c] + s[c] <=> 2 h[c] + btn[c]	-1.96891e-15	3.05409e-16	-3.40034e-19	-9.71717e-17
Rxn0814	g6p[c] -> mi1p_D[c]	0.0515867	0.0689625	1.0916e-20	2.04876e-17
Rxn0815	h[c] + h2o[c] + cytd[c] -> nh4[c] + uri[c]	7.21082e-16	6.52314e-17	1.53375e-20	0
Rxn0816	co2[c] + air[c] <=> h[c] + 5aizc[c]	-1.11681e-16	-1.09057e-15	1.92476e-20	-2.91817e-16
Rxn0817	2 h2o2[c] + pydam[c] <=> 2 h2o[c] + nh4[c] + 0.5 o2[c] + pydx[c]	-13.9743	-19.3904	-24.1445	-19.1808
Rxn0818	nad[c] + gthrd[c] + fald[c] <=> h[c] + nadh[c] + Sfglutth[c]	1.69801e-16	-2.37913e-17	5.81146e-20	4.79917e-17
Rxn0819	atp[c] + 4mhetz[c] -> adp[c] + h[c] + 4mpetz[c]	3.915e-21	1.36417e-20	1.8891e-20	1.54699e-20
Rxn0820	nad[c] + hicit[c] <=> h[c] + nadh[c] + oxag[c]	-1.8859e-16	2.62954e-17	9.14488e-20	1.7689e-17
Rxn0821	h2o[c] + id3aca[c] -> nh4[c] + ind3ac[c]	1.03953e-15	0	0	3.9205e-17
Rxn0822	h2o[c] + pheacm[c] -> nh4[c] + pheac[c]	4.25106e-16	1.15134e-17	7.66716e-21	0
Rxn0823	h2o[c] + nadp[c] + id3acald[c] -> 2 h[c] + nadph[c] + ind3ac[c]	1.35481e-15	0	3.31865e-21	0
Rxn0824	nad[c] + h2o[c] + id3acald[c] -> 2 h[c] + nadh[c] + ind3ac[c]	9.68904e-21	1.06654e-16	1.24699e-19	7.62746e-17
Rxn0825	h[c] + 3c4mop[c] -> co2[c] + 4mop[c]	0.438034	0.585935	0.870697	0.870697
Rxn0826	h2o[c] + pap[c] -> pi[c] + amp[c]	1.09626	1.12876	1.19133	1.19133
Rxn0827	h2o[c] + asp_L[c] + o2[c] -> nh4[c] + oaa[c] + h2o2[c]	3.21128e-16	4.72071e-17	4.8485e-20	0
Rxn0828	gal[c] + o2[c] -> h2o2[c] + dgalhxald[c]	1.98022e-20	7.87663e-17	7.02047e-20	4.22037e-17
Rxn0829	h2o[c] + galman[c] -> gal[c]	5.99268e-17	3.36263e-17	2.5735e-20	9.88735e-18
Rxn0830	h2o[c] + galogs[c] -> gal[c]	1.6232e-16	0	1.6186e-19	0
Rxn0831	h2o[c] + acmd[c] -> nh4[c] + ac[c]	0	2.48712e-17	1.12048e-19	2.06439e-16
Rxn0832	nad[c] + ivcoa[c] -> h[c] + nadh[c] + 3mb2coa[c]	1.27825e-15	6.69034e-17	7.81621e-21	5.46517e-17
Rxn0833	nad[c] + coa[c] + ppal[c] -> h[c] + nadh[c] + ppcoa[c]	4.84725e-16	2.58536e-17	5.15977e-20	8.42305e-18
Rxn0834	nad[c] + coa[c] + mmalsa_S[c] -> nadh[c] + co2[c] + ppcoa[c]	5.25795e-16	3.85212e-17	0	2.92238e-17
Rxn0835	phe_L[c] -> nh4[c] + cinnm[c]	4.82022e-16	0	4.11912e-20	0
Rxn0836	nad[c] + abt_D[c] -> h[c] + nadh[c] + rbl_D[c]	9.70769e-21	1.52101e-17	7.08101e-21	4.019e-17
Rxn0837	orn_L[c] + 2oxoadp[c] -> glu5sa[c] + 2aadp[c]	4.44956e-20	0	8.51811e-20	7.7954e-17
Rxn0838	nad[c] + h2o[c] + bzal[c] <=> 2 h[c] + nadh[c] + bz[c]	3.23241e-16	-3.99633e-17	-1.1224e-21	5.60462e-17
Rxn0839	h2o[c] + chitin[c] -> acgam[c]	0	3.58815e-20	2.56101e-21	0
Rxn0840	udpacgal[c] -> h[c] + udp[c] + chitin[c]	5.8384e-21	6.37004e-20	0	0
Rxn0841	nad[c] + 2dglcn[c] -> h[c] + nadh[c] + 3ddgc[c]	9.11777e-21	2.32918e-19	9.28336e-20	3.89877e-17
Rxn0842	h2o[c] + 1Dgali[c] <=> gal[c] + inost[c]	-1.44954e-16	-1.92013e-17	5.68016e-21	4.6408e-17
Rxn0843	h2o[c] + melib[c] -> gal[c] + glc_D[c]	6.85995e-21	8.73235e-17	0	0
Rxn0844	14glun[c] -> glycogen[c]	2.73961e-20	1.04894e-19	4.05586e-20	0
Rxn0845	h2o[c] + ggl[c] <=> glyc[c] + gal[c]	1.03381e-16	-1.04548e-17	2.8616e-20	-4.6552e-17
Rxn0846	h2o[c] + cell[c] -> glc_D[c]	3.03002e-16	1.06338e-18	1.3021e-20	2.83528e-18
Rxn0847	h2o[c] + chitob[c] -> 2 acgam[c]	1.16956e-16	0	0	1.49584e-17
Rxn0848	h2o[c] + melt[c] <=> gal[c] + sbt_D[c]	1.62291e-16	-3.91722e-17	8.60482e-21	2.52719e-17
Rxn0849	nad[c] + coa[c] + msa[c] -> nadh[c] + co2[c] + accoa[c]	1.3863e-16	5.52831e-17	8.20627e-21	1.16159e-19
Rxn0850	h2o[c] + raffin[c] -> gal[c] + sucr[c]	3.34523e-16	4.23075e-17	0	1.79605e-17
Rxn0851	nad[c] + 3oxadp[c] <=> h[c] + nadh[c] + malace[c]	-8.28633e-16	-3.43637e-17	7.82289e-20	1.45314e-17
Rxn0852	h[c] + nadph[c] + o2[c] + phenol[c] -> h2o[c] + nadp[c] + catechol[c]	8.8757e-21	0	4.57757e-20	4.11966e-17
Rxn0853	xu5p_D[c] + fald[c] -> g3p[c] + dha[c]	7.64022e-16	9.07041e-20	0	0
Rxn0854	nad[c] + glc_D[c] -> h[c] + nadh[c] + g15lac[c]	3.53953e-21	1.15527e-16	9.12074e-20	7.2893e-20
Rxn0855	glc_D[c] + nadp[c] -> h[c] + nadph[c] + g15lac[c]	1.48382e-20	0	2.35801e-21	8.94934e-17
Rxn0856	h2s[c] + acser[c] -> cys_L[c] + ac[c]	2.76272e-20	0.126948	7.48231e-20	1.41134e-19
Rxn0857	2 ficytc[c] + lac_D[c] -> 2 h[c] + pyr[c] + 2 focytc[c]	1.68562e-15	6.85777e-16	1.74483e-16	5.13897e-16
Rxn0858	nad[c] + 3hydadcoa[c] -> h[c] + nadh[c] + oxadpcoa[c]	1.04714e-20	4.20307e-17	0	1.59813e-20
Rxn0859	coa[c] + oxadpcoa[c] <=> accoa[c] + succoa[c]	5.94889e-16	2.30143e-17	2.70625e-20	2.38712e-17
Rxn0860	h2o[c] + 5c2pcoa[c] -> 3hydadcoa[c]	3.3756e-21	6.95573e-17	0	3.49757e-17
Rxn0861	h2o[c] + succoa[c] -> h[c] + succ[c] + coa[c]	0	0	2.55149e-20	1.42318e-19
Rxn0862	3 h[c] + 2 nadph[c] + malACP[c] + ocACP[c] -> h2o[c] + co2[c] + 2 nadp[c] + ACP[c] + dcaACP[c]	0.058622	0.0784155	0.116525	0.116525
Rxn0863	3 h[c] + 2 nadph[c] + malACP[c] + dcaACP[c] -> h2o[c] + co2[c] + 2 nadp[c] + ACP[c] + ddcaACP[c]	0.058622	0.0784155	0.116525	0.116525
Rxn0864	3 h[c] + 2 nadph[c] + malACP[c] + ddcaACP[c] -> h2o[c] + co2[c] + 2 nadp[c] + myrsACP[c] + ACP[c]	0.058622	0.0784155	0.116525	0.116525
Rxn0865	4 h[c] + 3 nadph[c] + o2[c] + malACP[c] + ddcaACP[c] -> 3 h2o[c] + co2[c] + 3 nadp[c] + ACP[c] + tdeACP[c]	2.47815e-16	1.34111e-17	1.53406e-20	3.71265e-17
Rxn0866	3 h[c] + 2 nadph[c] + myrsACP[c] + malACP[c] -> h2o[c] + co2[c] + 2 nadp[c] + palmACP[c] + ACP[c]	0.046837	0.0626513	0.0930997	0.0930997
Rxn0867	4 h[c] + 3 nadph[c] + o2[c] + myrsACP[c] + malACP[c] -> 3 h2o[c] + co2[c] + 3 nadp[c] + ACP[c] + hdeACP[c]	9.39093e-16	6.27383e-17	8.1666e-21	0
Rxn0868	3 h[c] + 2 nadph[c] + palmACP[c] + malACP[c] -> h2o[c] + co2[c] + 2 nadp[c] + ACP[c] + ocdcaACP[c]	4.23295e-20	4.37533e-19	2.73943e-19	0
Rxn0869	4 h[c] + 3 nadph[c] + o2[c] + palmACP[c] + malACP[c] -> 3 h2o[c] + co2[c] + 3 nadp[c] + octeACP[c] + ACP[c]	0.00672534	0.00899613	0.0133682	0.0133682
Rxn0870	5 h[c] + 4 nadph[c] + 2 o2[c] + palmACP[c] + malACP[c] -> 5 h2o[c] + co2[c] + 4 nadp[c] + ACP[c] + ocdcyaACP[c]	7.61617e-21	1.8418e-17	0	2.83152e-17
Rxn0871	10fthf[c] + mettrna[c] -> thf[c] + fmettrna[c]	6.97637e-16	1.45006e-16	0	0
Rxn0872	2 h[c] + nadph[c] + mlthf[c] -> nadp[c] + 5mthf[c]	1.73682e-15	9.35222e-17	2.83918e-20	4.12212e-17
Rxn0873	atp[c] + 2 h2o[c] + 5oxpro[c] <=> adp[c] + h[c] + glu_L[c] + pi[c]	6.33979e-16	1.36627e-17	-3.74701e-20	1.06955e-17
Rxn0874	glx[c] + ala_L[c] <=> gly[c] + pyr[c]	0.0120792	0.0161578	0.0240104	0.0240104
Rxn0875	h2o[c] + nadp[c] + dmgly[c] -> h[c] + nadph[c] + sarcs[c] + fald[c]	6.40694e-21	3.5772e-17	0	1.81291e-20
Rxn0876	gln_L[c] + prlp[c] -> 2 h[c] + glu_L[c] + aicar[c] + eig3p[c]	0	2.43207e-17	8.39743e-20	2.69609e-19
Rxn0877	h[c] + eig3p[c] -> h2o[c] + imacp[c]	0.0773358	0.103448	0.153723	0.153723
Rxn0878	h[c] + h2o[c] + prbamp[c] -> prfp[c]	0.0773358	0.103448	0.153723	0.153723
Rxn0879	2 h2o[c] + o2[c] + urate[c] -> co2[c] + h2o2[c] + alltn[c]	1.51294e-16	7.71901e-17	3.03422e-20	3.21249e-20
Rxn0880	9 h[c] + 6 nadph[c] + 3 malACP[c] + acACP[c] -> 3 h2o[c] + 3 co2[c] + 6 nadp[c] + 3 ACP[c] + ocACP[c]	0.058622	0.0784155	0.116525	0.116525
Rxn0881	nadp[c] + mnl[c] <=> h[c] + fru[c] + nadph[c]	1.77078e-16	7.78754e-17	9.6525e-21	5.20426e-18
Rxn0882	h2o[c] + 1acp1c[c] -> nh4[c] + 2obut[c]	2.20299e-16	0	2.44114e-20	7.09421e-17
Rxn0883	h2s[c] + achms[c] -> ac[c] + hcys_L[c]	0.561346	0.750882	1.11581	1.11581
Rxn0884	h2o[c] + o2[c] + met_L[c] -> nh4[c] + h2o2[c] + 4met2obut[c]	1.94698e-16	1.00895e-16	8.50207e-21	2.73735e-22
Rxn0885	h[c] + fad[c] + glutcoa[c] -> co2[c] + b2coa[c] + fadh2[c]	0	1.24236e-19	4.95489e-20	3.71782e-17
Rxn0886	h2o[c] + o2[c] + N1sprm[c] -> h2o2[c] + N1aspmd[c] + aproa[c]	4.16053e-21	-9.24446e-34	1.53362e-20	1.44566e-17
Rxn0887	nadh[c] + nadp[c] -> 2 h[c] + nad[c] + nadph[c]	39.3079	55.9772	74.8719	62.3626
Rxn0888	nad[c] + nadph[c] -> nadh[c] + nadp[c]	3.06785e-20	0	5.76471e-20	0
Rxn0889	dtbt[c] + 2 s[c] <=> h2s[c] + btn[c]	6.6671e-16	-6.76325e-17	9.88257e-20	4.99185e-17
Rxn0890	r1p[c] <=> r5p[c]	42.1281	56.3526	80.0241	70.8625
Rxn0891	2 amet[c] + uppg3[c] -> 2 h[c] + 2 ahcys[c] + scl[c]	3.60859e-16	1.00483e-19	1.49631e-19	9.21838e-17
Rxn0892	h2o[c] + 2mcacn[c] -> micit[c]	1.28179e-15	0	7.808e-17	8.60488e-17
Rxn0893	fum[c] + dhor_S[c] <=> succ[c] + orot[c]	-0.389428	-1.96375	-2.00477	-2.00477
Rxn0894	h2o[c] + 56dura[c] -> h[c] + cala[c]	2.18035e-16	2.47076e-17	9.70226e-22	8.96587e-18
Rxn0895	h2o[c] + 56dthm[c] -> 3uib[c]	1.42551e-16	3.23706e-18	0	4.64643e-20
Rxn0896	atp[c] + h2o[c] + gln_L[c] + fgam[c] -> adp[c] + 2 h[c] + glu_L[c] + pi[c] + fpram[c]	3.05826e-21	7.55466e-17	6.63948e-20	4.36165e-20
Rxn0897	h[c] + h2o[c] + o2[c] + pydam[c] -> nh4[c] + h2o2[c] + pydx[c]	13.9743	19.3904	24.1445	19.1808
Rxn0898	o2[c] + lac_L[c] -> h2o[c] + co2[c] + ac[c]	1.30276e-15	0	5.98667e-20	3.25384e-17
Rxn0899	akg[c] + o2[c] + 4tmeabutn[c] -> co2[c] + succ[c] + crn[c]	1.91059e-16	5.66895e-17	6.10836e-20	4.8239e-17
Rxn0900	akg[c] + lys_L[c] <=> glu_L[c] + ampsal[c]	0.171947	0.434885	0.341785	0.341785
Rxn0901	lys_L[c] + 2oxoadp[c] <=> 2aadp[c] + ampsal[c]	3.04118e-15	1.0004e-16	3.38431e-19	7.01083e-17
Rxn0902	h2o[c] + nadp[c] + ampsal[c] -> h[c] + nadph[c] + 2aadp[c]	0.171947	0.434885	0.341785	0.341785
Rxn0903	h[e] + 5aop[e] -> h[c] + 5aop[c]	0	3.31979e-15	1.61491e-20	2.27871e-21
Rxn0904	atp[c] + h2o[c] + cholate[c] -> adp[c] + h[c] + pi[c] + cholate[e]	5.40771e-21	7.16871e-17	1.9748e-21	6.46702e-17
Rxn0905	atp[c] + h2o[c] + gchola[c] -> adp[c] + h[c] + pi[c] + gchola[e]	5.5188e-17	1.37506e-17	0	1.10383e-17
Rxn0906	h[c] + tyr_L[c] -> co2[c] + tyramine[c]	7.96829e-17	7.67667e-20	0	0
Rxn0907	h[c] + phe_L[c] -> co2[c] + pheamn[c]	2.55789e-20	1.91935e-17	0	0
Rxn0908	h[c] + trp_L[c] -> co2[c] + trypta[c]	3.87904e-21	0	0	5.0506e-17
Rxn0909	h2o[c] + Lfmkynr[c] -> h[c] + for[c] + kynr_L[c]	1.26169e-20	1.14491e-19	1.07737e-19	1.03559e-17
Rxn0910	o2[c] + 34dhpha[c] -> 2 h[c] + 5cm2hms[c]	3.28215e-21	0	1.99842e-20	1.30048e-19
Rxn0911	o2[c] + phpyr[c] -> co2[c] + 2hpac[c]	4.57033e-16	5.58693e-17	5.86955e-20	2.7728e-20
Rxn0912	h2o[c] + kynr_L[c] -> h[c] + ala_L[c] + anth[c]	3.46035e-16	7.51637e-17	1.66949e-19	1.11537e-16
Rxn0913	h2o[c] + hkyn[c] -> h[c] + ala_L[c] + 3hanthrn[c]	2.69251e-16	7.29533e-18	0	4.28668e-17
Rxn0914	h2o[c] + o2[c] + phe_L[c] -> nh4[c] + phpyr[c] + h2o2[c]	5.32154e-21	1.37961e-16	1.94708e-19	5.55695e-17
Rxn0915	nadp[c] + pphn[c] -> co2[c] + nadph[c] + 34hpp[c]	0.0938656	0.125559	0.18658	0.18658
Rxn0916	h2o[c] + o2[c] + trp_L[c] -> nh4[c] + h2o2[c] + indpyr[c]	7.56588e-21	8.97583e-18	0	2.73804e-20
Rxn0917	h2o[c] + o2[c] + tyr_L[c] -> nh4[c] + 34hpp[c] + h2o2[c]	1.19315e-15	1.96657e-19	3.77516e-20	3.26519e-17
Rxn0918	nadph[c] + o2[c] + 24clph[c] -> h2o[c] + nadp[c] + 35dclcat[c]	7.10881e-21	9.38499e-20	3.24616e-20	0
Rxn0919	h2o[c] + o2[c] + eta[c] -> nh4[c] + acald[c] + h2o2[c]	3.29882e-20	8.25076e-17	4.97991e-20	7.82141e-20
Rxn0920	h2o[c] + o2[c] + bzamine[c] -> nh4[c] + h2o2[c] + bzal[c]	1.43511e-16	4.80387e-17	1.48224e-20	2.02387e-20
Rxn0921	h2o[c] + o2[c] + 2phetham[c] -> nh4[c] + pacald[c] + h2o2[c]	2.90947e-20	3.38467e-17	0	2.79998e-17
Rxn0922	h2o[c] + o2[c] + dopmn[c] -> nh4[c] + h2o2[c] + dpheacd[c]	3.17004e-20	0	1.74703e-20	5.5206e-17
Rxn0923	h2o[c] + o2[c] + srtn[c] -> nh4[c] + h2o2[c] + hindoald[c]	9.22993e-17	3.02242e-17	1.99988e-20	2.68749e-17
Rxn0924	atp[c] + coa[c] + 4coum[c] -> ppi[c] + amp[c] + 4cmcoa[c]	6.79591e-16	1.62919e-19	6.92586e-20	2.20917e-16
Rxn0925	o2[c] + vanloh[c] -> h2o2[c] + vanln[c]	6.9032e-18	1.10291e-17	3.65415e-20	2.92191e-17
Rxn0926	h2o[c] + hibcoa[c] -> h[c] + coa[c] + 3hmp[c]	5.79313e-15	2.94776e-17	5.33906e-20	1.42694e-17
Rxn0927	h2o[c] + ile_L[c] + o2[c] -> nh4[c] + 3mop[c] + h2o2[c]	5.25751e-20	3.07115e-17	1.2467e-20	0
Rxn0928	glu5sa[c] -> h[c] + h2o[c] + 1pyr5c[c]	0.249122	0.333237	0.495189	0.495189
Rxn0929	3 h2o[c] + gtp[c] -> 2 h[c] + ppi[c] + for[c] + 25drapp[c]	0.00933368	0.012135	0.0182888	0.0186367
Rxn0930	h[c] + nadph[c] + dhf[c] <=> nadp[c] + thf[c]	0.0120792	0.0161578	0.0240104	0.0240104
Rxn0931	4adcho[c] -> h[c] + pyr[c] + 4abz[c]	0.0120792	0.0161578	0.0240104	0.0240104
Rxn0932	nad[c] + h2o[c] + gcald[c] -> 2 h[c] + nadh[c] + glyclt[c]	0.0120792	0.0161578	0.0240104	0.0240104
Rxn0933	chor[c] <=> ichor[c]	0.00627605	0.00839514	0.0124751	0.0124751
Rxn0934	ichor[c] + ssaltpp[c] -> pyr[c] + thmpp[c] + 2shchc[c]	0.00627605	0.00839514	0.0124751	0.0124751
Rxn0935	2shchc[c] -> h2o[c] + sucbz[c]	0.00627605	0.00839514	0.0124751	0.0124751
Rxn0936	atp[c] + coa[c] + sucbz[c] -> ppi[c] + amp[c] + sbzcoa[c]	0.00627605	0.00839514	0.0124751	0.0124751
Rxn0937	sbzcoa[c] -> coa[c] + dhna[c]	0.00627605	0.00839514	0.0124751	0.0124751
Rxn0938	h[c] + octdp[c] + dhna[c] -> ppi[c] + co2[c] + 2dmmql8[c]	0.00627605	0.00839514	0.0124751	0.0124751
Rxn0939	h[c] + akg[c] + thmpp[c] -> co2[c] + ssaltpp[c]	0.00627605	0.00839514	0.0124751	0.0124751
Rxn0940	atp[c] + h2o[c] + thm[e] -> adp[c] + h[c] + pi[c] + thm[c]	3.49588e-16	0	5.10747e-19	4.62625e-18
Rxn0941	h2o[c] + 5aprbu[c] -> pi[c] + 4r5au[c]	0.0186132	0.0248979	0.0369982	0.0369982
Rxn0942	12 glyc3p[c] + 12 ctp[c] -> 12 ppi[c] + 12 cmp[c] + POLYGP[c]	0.0489876	0.0655281	0.0973745	0.0973745
Rxn0943	cdpdodec11eg[c] + pg181[c] -> cmp[c] + clpn181[c]	0.00201177	0.00269104	0.00399888	0.00399888
Rxn0944	ppcoa[c] + ACP[c] -> coa[c] + ppACP[c]	0.149287	0.199693	0.296744	0.296744
Rxn0945	12 nadph[c] + 6 malACP[c] + ppACP[c] -> 6 co2[c] + 12 nadp[c] + hpdecACP[c] + 6 ACP[c]	0.0760793	0.101767	0.151226	0.151226
Rxn0946	14 nadph[c] + 7 malACP[c] + ppACP[c] -> 7 co2[c] + 14 nadp[c] + hhpdecACP[c] + 7 ACP[c]	0.0732079	0.0979263	0.145518	0.145518
Rxn0947	glyc3p[c] + 0.094 myrsACP[c] + 0.294 hpdecACP[c] + 0.262 palmACP[c] + 0.293 hhpdecACP[c] + 0.057 octeACP[c] -> agly3p[c] + ACP[c]	0.0558267	0.0746765	0.110969	0.110969
Rxn0948	dhap[c] + 0.094 myrsACP[c] + 0.294 hpdecACP[c] + 0.262 palmACP[c] + 0.293 hhpdecACP[c] + 0.057 octeACP[c] -> ACP[c] + aglynp[c]	0	1.63385e-16	3.53215e-20	7.17134e-20
Rxn0949	nadph[c] + aglynp[c] -> nadp[c] + agly3p[c]	1.52324e-20	2.23295e-17	6.29729e-20	5.19717e-20
Rxn0950	40 atp[c] + 29.993 h2o[c] + 0.379 glu_L[c] + 0.352 arg_L[c] + 0.477 ile_L[c] + 0.742 leu_L[c] + 0.797 val_L[c] + 0.391 asp_L[c] + 0.465 thr_L[c] + 2.015 gly[c] + 0.459 ser_L[c] + 0.165 cys_L[c] + 0.131 his_L[c] + 0.159 tyr_L[c] + 0.238 phe_L[c] + 0.382 gln_L[c] + 0.422 pro_L[c] + 0.394 asn_L[c] + 0.499 lys_L[c] + 0.221 met_L[c] + 1.35 ala_L[c] + 0.059 trp_L[c] -> 40 adp[c] + 40 pi[c] + PROTEIN[c]	0	2.36443e-17	9.66606e-20	1.26597e-17
Rxn0951	1.85 atp[c] + 0.826 gtp[c] + 0.662 utp[c] + 1.031 ctp[c] -> 1.25 adp[c] + 3.119 ppi[c] + 1.25 pi[c] + RNA[c]	3.97191e-16	7.20697e-17	6.44988e-20	7.58955e-17
Rxn0952	4.4 atp[c] + 1.169 dctp[c] + 0.448 dttp[c] + 0.448 datp[c] + 1.169 dgtp[c] -> 4.4 adp[c] + 3.236 ppi[c] + 4.4 pi[c] + DNA[c]	3.77103e-20	1.09235e-18	2.92522e-20	0
Rxn0953	1.089 pe181[c] + 0.25 pg181[c] + 0.052 clpn181[c] -> PHOSPHOLIPID[c]	2.72368e-17	0	0	0
Rxn0954	1.244 glyc3p[c] + 0.05 myrsACP[c] + 1.677 hpdecACP[c] + 0.421 palmACP[c] + 1.57 hhpdecACP[c] + 0.014 octeACP[c] -> 1.244 pi[c] + 3.732 ACP[c] + TAG[c]	6.1084e-16	3.37781e-17	5.6599e-20	4.64355e-17
Rxn0955	0.146 mqn8[c] + 0.188 nad[c] + 0.168 nadp[c] + 0.163 coa[c] + 0.281 thf[c] + 0.159 fad[c] + 0.012 ACP[c] + 0.274 fmn[c] -> SMALL_MOLECULES[c]	1.7984e-16	3.3219e-19	2.0151e-20	2.4886e-19
Rxn0956	5.026 atp[c] + 0.973 gly[c] + 1.14 26dap_M[c] + 0.95 ala_L[c] + 1.014 glu_D[c] + 1.9 alaala[c] + 1.197 uacgam[c] + 1.007 uamr[c] -> 5.026 adp[c] + 5.026 pi[c] + 1.007 ump[c] + 1.197 udp[c] + 0.95 ala_D[e] + PEPTIDOGLYCAN[c]	3.45374e-21	1.67738e-17	3.23888e-21	4.12179e-20
Rxn0957	3.794 udpgal[c] + 1.897 uacgam[c] -> 5.691 udp[c] + CARBOHYDRATE[c]	5.93134e-17	1.10882e-16	6.23802e-20	3.37354e-18
Rxn0958	0.129 atp[c] + 0.129 lys_L[c] + 0.129 uacgam[c] + 0.518 POLYGP[c] -> 0.129 adp[c] + 0.129 pi[c] + 0.129 udp[c] + TEICH[c]	1.77083e-16	0	1.05281e-20	0
Rxn0959	0.412 PROTEIN[c] + 0.167 RNA[c] + 0.036 DNA[c] + 0.027 PHOSPHOLIPID[c] + 0.018 TAG[c] + 0.03 SMALL_MOLECULES[c] + 0.11 PEPTIDOGLYCAN[c] + 0.044 CARBOHYDRATE[c] + 0.066 TEICH[c] -> 47 adp[c] + 47 pi[c]	0	0	0	0
Rxn0960	0.04661 glyc[c] + 17.5087 atp[c] + 0.022392 glyc3p[c] + 0.00438 mqn8[c] + 0.00564 nad[c] + 12.3571 h2o[c] + 0.13794 gtp[c] + 0.16694 udpgal[c] + 0.11055 utp[c] + 0.0184 glc_D[c] + 0.15615 glu_L[c] + 0.00504 nadp[c] + 0.14502 arg_L[c] + 0.19652 ile_L[c] + 0.00489 coa[c] + 0.3057 leu_L[c] + 0.32836 val_L[c] + 0.16109 asp_L[c] + 0.19158 thr_L[c] + 0.93721 gly[c] + 0.00843 thf[c] + 0.18911 ser_L[c] +…	1.43289	1.9167	2.84821	2.84821
Rxn0961	arg_L[c] + g3p[c] -> h[c] + pi[c] + cea[c]	0.171947	0.230004	0.341785	0.341785
Rxn0962	atp[c] + cea[c] -> 2 h[c] + ppi[c] + amp[c] + dgpa[c]	0.171947	0.230004	0.341785	0.341785
Rxn0963	akg[c] + o2[c] + dgpa[c] -> co2[c] + succ[c] + gpca[c]	0.171947	0.230004	0.341785	0.341785
Rxn0964	h2o[c] + gpca[c] -> urea[c] + pclavaminate[c]	0.171947	0.230004	0.341785	0.341785
Rxn0965	akg[c] + o2[c] + pclavaminate[c] -> h2o[c] + co2[c] + succ[c] + dclavaminate[c]	0.171947	0.230004	0.341785	0.341785
Rxn0966	akg[c] + o2[c] + dclavaminate[c] -> h2o[c] + co2[c] + succ[c] + clavaminate[c]	0.171947	0.230004	0.341785	0.341785
Rxn0967	atp[c] + gly[c] + clavaminate[c] -> adp[c] + pi[c] + gclavaminate[c]	0.171947	0.230004	0.341785	0.341785
Rxn0968	atp[c] + ac[c] + gclavaminate[c] -> adp[c] + pi[c] + agclavaminate[c]	0.171947	0.230004	0.341785	0.341785
Rxn0969	agclavaminate[c] -> clavaldehyde[c]	0.171947	0.230004	0.341785	0.341785
Rxn0970	h[c] + nadph[c] + clavaldehyde[c] -> nadp[c] + clavulanate[c]	0.171947	0.230004	0.341785	0.341785
Rxn0971	akg[c] + clavaminate[c] -> glu_D[c] + fmeneclavam[c]	0	0	0	0
Rxn0972	fmeneclavam[c] -> cmeneclavam[c]	1.03106e-21	0	5.25673e-21	7.84378e-20
Rxn0973	cmeneclavam[c] -> fomclavam[c]	0	0	7.59196e-21	7.87135e-18
Rxn0974	fomclavam[c] -> hmclavam[c]	1.63352e-20	0	3.62783e-21	2.52426e-17
Rxn0975	hmclavam[c] -> fclavam[c]	9.28279e-17	0	7.06122e-20	2.64939e-17
Rxn0976	fclavam[c] -> clavamcarboxylate[c]	1.0242e-15	1.49245e-16	2.58599e-20	1.28683e-16
Rxn0977	fclavam[c] + gly[e] -> halanylclavam[c]	1.28009e-16	0	9.97855e-20	0
Rxn0978	halanylclavam[c] -> nh4[c] + akalanylclavam[c]	5.33209e-16	0	2.01018e-19	2.44427e-20
Rxn0979	akalanylclavam[c] -> alanylclavam[c]	1.53623e-16	1.11895e-19	3.03515e-19	4.37682e-17
Rxn0980	akalanylclavam[c] -> clavam5s[c]	1.02424e-16	4.83305e-17	5.87107e-20	7.80242e-17
Rxn0981	3 atp[c] + h2o[c] + val_L[c] + cys_L[c] + 2aadp[c] -> 3 ppi[c] + 3 amp[c] + ACV[c]	0.171947	0.434885	0.341785	0.341785
Rxn0982	o2[c] + ACV[c] -> 2 h2o[c] + isopenicillin[c]	0.171947	0.434885	0.341785	0.341785
Rxn0983	h2o[c] + acoa[c] + isopenicillin[c] -> coa[c] + 2aadp[c] + penicillin[c]	3.51604e-16	6.42263e-18	3.89154e-20	9.80039e-17
Rxn0984	h2o[c] + penicillin[c] -> penicilloic_acid[c]	3.06352e-20	4.26146e-17	2.41007e-20	6.78636e-17
Rxn0985	isopenicillin[c] -> penicillin[c]	0.171947	0.434885	0.341785	0.341785
Rxn0986	akg[c] + o2[c] + penicillin[c] -> h2o[c] + co2[c] + succ[c] + dacsC[c]	0.171947	0.434885	0.341785	0.341785
Rxn0987	akg[c] + o2[c] + dacsC[c] -> co2[c] + succ[c] + dacetylcsC[c]	0.171947	0.434885	0.341785	0.341785
Rxn0988	accoa[c] + dacetylcsC[c] -> coa[c] + cephalosporinc[c]	3.68404e-16	9.03405e-18	3.31449e-21	1.18165e-17
Rxn0989	h2o[c] + penicillin[c] -> carboxylate[c] + aminopenicillanate[c]	0	6.99258e-17	7.379e-20	1.11925e-16
Rxn0990	h2o[c] + cephalosporinc[c] -> ac[c] + dacetylcsC[c]	2.4599e-20	2.37364e-19	4.77891e-20	0
Rxn0991	h2o[c] + o2[c] + cephalosporinc[c] -> nh4[c] + h2o2[c] + 5coacs[c]	1.21874e-15	5.04122e-17	0	2.49777e-17
Rxn0992	5coacs[c] -> h2o[c] + co2[c] + 4cbcs[c]	2.91547e-16	1.38192e-17	0	-6.47112e-33
Rxn0993	cbp[c] + dacetylcsC[c] -> pi[c] + cdcs[c]	0.171947	0.434885	0.341785	0.341785
Rxn0994	akg[c] + o2[c] + cdcs[c] -> co2[c] + succ[c] + 7hcdcs[c]	0.171947	0.434885	0.341785	0.341785
Rxn0995	amet[c] + 7hcdcs[c] -> ahcys[c] + cephc[c]	0.171947	0.434885	0.341785	0.341785
Rxn0996	hmbil[c] -> h2o[c] + uppg3[c]	2.30164e-20	3.49358e-16	4.17403e-19	0
Rxn0997	2 amet[c] + uppg3[c] -> 2 h[c] + 2 ahcys[c] + dscl[c]	1.33372e-15	0	7.14021e-21	0
Rxn0998	co2[c] + scl[c] -> 2 h[c] + coscl[c]	9.41067e-20	4.50326e-16	3.76408e-19	1.81327e-17
Rxn0999	amet[c] + coscl[c] -> ahcys[c] + coprec3[c]	6.81437e-20	5.5411e-16	4.5971e-19	6.44929e-17
Rxn1000	amet[c] + coprec3[c] -> ahcys[c] + coprec4[c]	7.82437e-20	4.98824e-16	3.92249e-19	5.13531e-17
Rxn1001	amet[c] + coprec4[c] -> ahcys[c] + coprec6A[c]	1.05853e-19	5.00971e-16	3.54239e-19	6.64274e-17
Rxn1002	h[c] + nadph[c] + coprec6A[c] -> nadp[c] + ahcys[c] + coprec6B[c]	7.30627e-20	5.33622e-16	4.1007e-19	2.19114e-17
Rxn1003	amet[c] + coprec6B[c] -> ahcys[c] + coprec7[c]	8.68604e-20	5.44215e-16	3.80211e-19	3.80896e-17
Rxn1004	amet[c] + coprec7[c] -> co2[c] + ahcys[c] + coprec8[c]	3.5642e-20	6.16047e-16	3.58513e-19	5.76777e-17
Rxn1005	coprec8[c] -> cobyrinate[c]	3.60944e-20	5.58699e-16	2.62654e-19	4.74424e-17
Rxn1006	2 atp[c] + 2 h2o[c] + 2 gln_L[c] + cobyrinate[c] -> 2 adp[c] + 2 glu_L[c] + 2 pi[c] + cIIyda[c]	9.13928e-20	5.30876e-16	3.08479e-19	0
Rxn1007	amet[c] + dscl[c] -> ahcys[c] + prec3A[c]	1.02326e-15	1.3776e-16	1.31805e-20	0
Rxn1008	h[c] + nadh[c] + o2[c] + prec3A[c] -> nad[c] + h2o[c] + prec3B[c]	1.20687e-15	3.63873e-17	8.46053e-20	1.62598e-17
Rxn1009	amet[c] + prec3B[c] -> ahcys[c] + prec4[c]	1.02326e-15	5.63453e-17	1.4214e-20	0
Rxn1010	amet[c] + prec4[c] -> ahcys[c] + prec5[c]	1.22807e-15	2.20893e-17	4.56426e-20	9.37449e-18
Rxn1011	h2o[c] + amet[c] + prec5[c] -> ac[c] + ahcys[c] + prec6A[c]	1.33302e-15	1.05852e-16	1.75482e-21	0
Rxn1012	h[c] + nadph[c] + prec6A[c] -> nadp[c] + prec6B[c]	8.21742e-17	2.12611e-17	0	7.80662e-20
Rxn1013	2 amet[c] + prec6B[c] -> co2[c] + ahcys[c] + prec8X[c]	1.65832e-16	1.10713e-16	8.68611e-20	8.25468e-17
Rxn1014	prec8X[c] -> hgb[c]	9.92033e-17	2.10276e-16	1.36034e-19	3.02963e-21
Rxn1015	2 atp[c] + 2 h2o[c] + 2 gln_L[c] + hgb[c] -> 2 adp[c] + 2 pi[c] + hgbad[c]	2.66529e-16	9.41126e-17	5.17923e-20	7.15516e-20
Rxn1016	atp[c] + h2o[c] + co2[c] + hgbad[c] -> adp[c] + h[c] + pi[c] + cIIyda[c]	4.73942e-16	1.49703e-16	4.04525e-20	1.56739e-19
Rxn1017	fmnh2[c] + 2 cIIyda[c] -> 2 h[c] + fmn[c] + 2 cIyda[c]	2.3993e-20	2.78508e-16	1.61695e-19	3.4068e-17
Rxn1018	atp[c] + cIyda[c] -> pppi[c] + acd[c]	9.23188e-21	2.3656e-16	2.74992e-19	7.2882e-17
Rxn1019	4 atp[c] + 4 h2o[c] + 4 gln_L[c] + acd[c] -> 4 adp[c] + 4 glu_L[c] + 4 pi[c] + ach[c]	2.41916e-21	2.83187e-16	2.53249e-19	2.47058e-16
Rxn1020	atp[c] + ach[c] + 1ap2olp[c] -> adp[c] + pi[c] + adocbi[c]	0	3.33988e-16	1.56962e-19	0
Rxn1021	o2[c] + pppg9[c] -> 6 h2o[c] + 2 protoporphyrin[c]	1.6608e-20	4.86833e-17	1.12711e-20	1.35761e-16
Rxn1022	atp[c] + protoporphyrin[c] + mg2[c] -> adp[c] + 2 h[c] + pi[c] + pppmg[c]	7.69748e-16	6.17156e-20	6.68543e-21	0
Rxn1023	fe2[c] + protoporphyrin[c] -> 2 h[c] + pheme[c]	3.86467e-16	1.64354e-20	3.63373e-20	1.53456e-16
Rxn1024	3 o2[c] + 3 fadh2[c] + pheme[c] -> 3 h2o[c] + 3 fad[c] + fe2[c] + biliverdin[c]	5.42505e-21	7.66899e-20	5.00357e-21	4.68864e-20
Rxn1025	glu_L[c] + aspsa[c] -> akg[c] + dabut[c]	5.26471e-21	2.56932e-17	5.80783e-20	7.84606e-17
Rxn1026	accoa[c] + dabut[c] -> coa[c] + gadabut[c]	9.92838e-18	6.11276e-17	5.11227e-20	6.95061e-17
Rxn1027	gadabut[c] -> h2o[c] + ectoine[c]	3.56681e-16	1.5547e-16	4.97962e-20	5.18754e-17
Rxn1028	akg[c] + o2[c] + ectoine[c] -> co2[c] + succ[c] + hectoine[c]	7.03085e-16	1.4817e-16	3.81091e-20	0
Rxn1029	gly[c] -> igly[c]	7.96472e-16	0	2.02877e-21	9.07134e-20
Rxn1030	tyr_L[c] + dxyl5p[c] + C15815[c] -> 4mpetz[c]	3.61934e-20	6.76514e-20	0	0
Rxn1031	tyr_L[c] + igly[c] + C15815[c] -> 4mpetz[c]	6.66439e-16	0	3.35716e-20	5.96555e-20
Rxn1032	pi[c] + thm[c] -> h2o[c] + thmmp[c]	3.87673e-16	0	5.71215e-19	0
Rxn1033	h2o[c] + thmpp[c] -> h[c] + pi[c] + thmmp[c]	4.88642e-16	0	3.10176e-20	5.51185e-20
Rxn1034	g6p[c] -> mi3p_D[c]	0.0516758	0.0691662	6.82845e-20	2.39742e-17
Rxn1035	h2o[c] + mi3p_D[c] -> pi[c] + inost[c]	0.0516758	0.0691662	5.59846e-20	1.01091e-16
Rxn1036	h2o[c] + pminost[c] -> mi1p_D[c]	0	8.52482e-21	1.37312e-20	3.22782e-17
Rxn1037	nad[c] + inost[c] -> h[c] + nadh[c] + s_inosose[c]	0.103262	0.138129	7.46395e-20	1.25738e-16
Rxn1038	s_inosose[c] -> h2o[c] + tcdione[c]	0.103262	0.138129	1.38023e-19	1.77377e-16
Rxn1039	h2o[c] + tcdione[c] -> 5dgca[c]	0.103262	0.138129	1.19922e-19	2.80144e-16
Rxn1040	5dgca[c] -> 5d5kgca[c]	0.103262	0.138129	7.1529e-20	2.34968e-16
Rxn1041	atp[c] + 5d5kgca[c] -> adp[c] + 2d5kgcap[c]	0.103262	0.138129	1.72547e-19	2.48475e-16
Rxn1042	2d5kgcap[c] -> dhap[c] + msa[c]	0.103262	0.138129	1.35609e-19	2.53002e-16
Rxn1043	atp[c] + h2o[c] + asn_L[e] -> adp[c] + h[c] + pi[c] + asn_L[c]	3.04782e-16	1.3025e-19	2.36772e-20	2.51952e-20
Rxn1044	atp[c] + h2o[c] + glu_L[e] -> adp[c] + h[c] + glu_L[c] + pi[c]	3.08327e-17	1.38082e-16	3.0661e-20	0
Rxn1045	atp[c] + h2o[c] + malt[e] -> adp[c] + h[c] + malt[c] + pi[c]	1.0206e-20	1.90597e-16	0	2.27523e-20
Rxn1046	atp[c] + h2o[c] + pi[e] -> adp[c] + h[c] + 2 pi[c]	5.08743e-16	4.52398e-18	2.67822e-20	6.66643e-17
Rxn1047	h[e] + pi[e] <=> h[c] + pi[c]	-40.3252	-52.9299	-70.6265	-67.4214
Rxn1048	glyc_R[e] + na1[e] -> glyc_R[c] + na1[c]	5.14921e-20	4.97358e-16	4.27326e-20	6.17641e-20
Rxn1049	h[e] + na1[c] -> h[c] + na1[e]	1.24654e-21	1.275e-19	2.98317e-20	1.81192e-20
Rxn1050	2 h[e] + na1[c] -> 2 h[c] + na1[e]	1.62856e-20	0	6.80696e-20	0
Rxn1051	3 h[e] + 2 na1[c] -> 3 h[c] + 2 na1[e]	3.48342e-16	1.12747e-19	2.96122e-20	1.32083e-19
Rxn1052	na1[e] + ac[e] -> ac[c] + na1[c]	0	2.96938e-19	4.84714e-20	1.07924e-18
Rxn1053	h[e] + akg[e] <=> h[c] + akg[c]	-10.1117	-14.249	-18.2152	-13.9026
Rxn1054	h[e] + ala_L[e] -> h[c] + ala_L[c]	3.14844e-16	0	5.87987e-20	4.60736e-20
Rxn1055	h[c] + asn_L[c] <=> h[e] + asn_L[e]	10.1117	14.249	18.2153	13.9027
Rxn1056	atp[c] + h2o[c] + aso3[c] -> adp[c] + h[c] + pi[c] + aso3[e]	1.70381e-16	6.64755e-18	3.35887e-20	-1.84889e-33
Rxn1057	2 h[e] + asp_L[e] -> 2 h[c] + asp_L[c]	3.01251e-16	9.61599e-17	2.02415e-21	8.47956e-20
Rxn1058	h[e] + asp_L[e] -> h[c] + asp_L[c]	2.93567e-16	3.919e-17	9.72473e-20	3.97081e-16
Rxn1059	nadp[c] + athr_L[c] <=> h[c] + nadph[c] + 2aobut[c]	-2.28301e-16	2.20528e-16	8.04693e-20	-1.01711e-16
Rxn1060	h[e] + ala_B[e] -> h[c] + ala_B[c]	9.29542e-21	2.26001e-20	1.71321e-20	0
Rxn1061	atp[c] + h2o[c] + butso3[e] -> adp[c] + h[c] + pi[c] + butso3[c]	3.71343e-21	2.09023e-17	4.45396e-20	0
Rxn1062	h[e] + ca2[c] -> h[c] + ca2[e]	5.38439e-21	3.17275e-18	2.76683e-20	5.4534e-20
Rxn1063	atp[c] + h2o[c] + cd2[c] -> adp[c] + h[c] + pi[c] + cd2[e]	1.65252e-20	0	0	0
Rxn1064	h[e] + cd2[c] -> h[c] + cd2[e]	4.42838e-16	5.92906e-17	1.93415e-19	3.70928e-20
Rxn1065	atp[c] + h2o[c] + chol[e] -> adp[c] + h[c] + pi[c] + chol[c]	3.62419e-16	3.66458e-17	9.04137e-21	3.76135e-17
Rxn1066	h[e] + chol[e] -> h[c] + chol[c]	1.73887e-20	1.57949e-16	1.30687e-19	1.986e-16
Rxn1067	succ[c] + cit[e] -> cit[c] + succ[e]	0.206378	-7.39557e-33	2.72469e-09	4.82925e-17
Rxn1068	atp[c] + h2o[c] + cobalt2[c] -> adp[c] + h[c] + pi[c] + cobalt2[e]	2.56156e-21	6.24435e-20	7.45863e-21	2.42168e-17
Rxn1069	h[e] + cobalt2[c] -> h[c] + cobalt2[e]	5.7006e-20	4.01598e-16	9.16865e-20	1.99739e-19
Rxn1070	cobalt2[e] -> cobalt2[c]	4.10654e-20	3.22543e-16	2.50256e-20	6.66455e-17
Rxn1071	atp[c] + h2o[c] + colipa[c] -> adp[c] + h[c] + pi[c] + colipa[e]	1.06382e-16	5.44365e-20	1.70014e-20	0
Rxn1072	atp[c] + h2o[c] + cu2[c] -> adp[c] + h[c] + pi[c] + cu2[e]	1.16883e-20	3.99511e-23	2.25741e-20	5.08026e-20
Rxn1073	atp[c] + h2o[c] + cys_L[c] -> adp[c] + h[c] + pi[c] + cys_L[e]	1.3341e-20	1.50007e-19	2.03198e-20	5.19967e-20
Rxn1074	h[e] + ala_D[e] -> h[c] + ala_D[c]	6.82147e-21	7.87722e-17	1.98881e-20	3.36617e-20
Rxn1075	h[e] + ser_D[e] -> h[c] + ser_D[c]	2.0655e-20	5.39903e-18	-7.52316e-37	3.41891e-20
Rxn1076	h[e] + fe2[e] -> h[c] + fe2[c]	4.60363e-17	8.26358e-17	7.8115e-21	1.51457e-16
Rxn1077	h[e] + fe2[c] -> h[c] + fe2[e]	2.04243e-17	1.64547e-16	1.27581e-20	6.32401e-17
Rxn1078	h[e] + enter[c] -> h[c] + enter[e]	7.16238e-17	0	1.83889e-20	3.97393e-21
Rxn1079	2 h[e] + fum[e] -> 2 h[c] + fum[c]	2.53178e-20	1.86264e-16	1.78133e-20	0
Rxn1080	atp[c] + h2o[c] + g3pc[e] -> adp[c] + h[c] + pi[c] + g3pc[c]	5.72375e-20	1.78327e-19	3.78343e-20	2.41613e-16
Rxn1081	atp[c] + h2o[c] + g3pe[e] -> adp[c] + h[c] + pi[c] + g3pe[c]	3.03503e-21	7.98773e-18	1.25179e-21	1.48118e-17
Rxn1082	atp[c] + h2o[c] + g3pg[e] -> adp[c] + h[c] + pi[c] + g3pg[c]	9.34513e-21	0	6.42115e-21	1.51839e-17
Rxn1083	atp[c] + h2o[c] + g3pi[e] -> adp[c] + h[c] + pi[c] + g3pi[c]	5.51796e-17	0	1.53878e-19	0
Rxn1084	atp[c] + h2o[c] + g3ps[e] -> adp[c] + h[c] + pi[c] + g3ps[c]	5.03224e-16	9.51473e-18	1.8563e-20	1.32251e-16
Rxn1085	h[e] + galct_D[e] <=> h[c] + galct_D[c]	3.32273e-17	-5.8574e-17	9.12935e-21	-1.07112e-16
Rxn1086	q8[c] + glc_D[e] + h2o[e] -> h[e] + q8h2[c] + glcn[e]	7.36118e-17	0	1.80225e-22	9.92987e-18
Rxn1087	h[e] + glcn[e] <=> h[c] + glcn[c]	-10.1117	-14.249	-18.2153	-13.9027
Rxn1088	h[e] + glcr[e] <=> h[c] + glcr[c]	1.74015e-16	-4.19685e-17	-3.24284e-20	-3.19173e-18
Rxn1089	2 h[c] + glu_L[c] <=> 2 h[e] + glu_L[e]	20.2235	28.4981	36.4305	27.8053
Rxn1090	glyald[e] <=> glyald[c]	-6.99772e-16	1.99966e-17	-3.99693e-20	1.68881e-17
Rxn1091	atp[c] + h2o[c] + glyb[e] -> adp[c] + h[c] + pi[c] + glyb[c]	1.24311e-20	7.65001e-17	2.76023e-21	7.08613e-17
Rxn1092	atp[c] + h2o[c] + glyc3p[e] -> glyc3p[c] + adp[c] + h[c] + pi[c]	1.35539e-20	2.13823e-17	5.31046e-36	9.47575e-17
Rxn1093	h[e] + glyc_R[e] <=> h[c] + glyc_R[c]	-10.1117	-14.249	-18.2153	-13.9026
Rxn1094	na1[e] + glyclt[e] -> glyclt[c] + na1[c]	1.18144e-21	7.55322e-17	2.15995e-20	0
Rxn1095	glyc[c] <=> glyc[e]	-1	-1	-1	-1
Rxn1096	h[e] + gly[e] -> h[c] + gly[c]	1.21436e-20	7.5497e-17	8.04479e-21	1.35991e-17
Rxn1097	atp[c] + h2o[c] + hg2[c] -> adp[c] + h[c] + pi[c] + hg2[e]	3.11186e-16	0	3.72774e-22	5.19548e-17
Rxn1098	h[e] + hg2[c] -> h[c] + hg2[e]	3.19179e-20	7.67413e-17	7.14755e-20	0
Rxn1099	h[e] + his_L[e] <=> h[c] + his_L[c]	-10.1117	-14.249	-18.2153	-13.9026
Rxn1100	h[e] + hom_L[c] -> h[c] + hom_L[e]	8.01248e-16	1.00431e-19	1.28415e-19	1.47482e-21
Rxn1101	na1[e] + inost[e] -> inost[c] + na1[c]	3.98071e-16	4.4414e-17	8.21786e-20	1.73961e-18
Rxn1102	atp[c] + h2o[c] + isetac[e] -> adp[c] + h[c] + pi[c] + isetac[c]	4.00787e-16	7.53811e-20	1.70666e-20	3.68448e-17
Rxn1103	atp[c] + h2o[c] + kdo2lipid4[c] -> adp[c] + h[c] + pi[c] + kdo2lipid4[e]	8.0777e-17	0	0	2.24e-17
Rxn1104	h[e] + k[e] -> h[c] + k[c]	0	0	1.87042e-20	0
Rxn1105	h[e] + k[c] -> h[c] + k[e]	5.96446e-16	0	2.26342e-20	0
Rxn1106	atp[c] + h2o[c] + leu_L[e] -> adp[c] + h[c] + pi[c] + leu_L[c]	3.91603e-16	2.66025e-17	4.97946e-21	7.98087e-20
Rxn1107	atp[c] + h2o[c] + lipa[c] -> adp[c] + h[c] + pi[c] + lipa[e]	3.80523e-20	2.11051e-17	1.12137e-19	7.92797e-17
Rxn1108	atp[c] + h2o[c] + lipa_cold[c] -> adp[c] + h[c] + pi[c] + lipa_cold[e]	2.58156e-21	3.05717e-17	3.08859e-20	1.76628e-17
Rxn1109	2 h[e] + mal_D[e] -> 2 h[c] + mal_D[c]	9.20574e-17	1.5296e-16	1.1904e-21	0
Rxn1110	2 h[e] + mal_L[e] -> 2 h[c] + mal_L[c]	1.2588e-20	6.76416e-17	1.87147e-20	0
Rxn1111	mg2[e] -> mg2[c]	8.99478e-21	2.13402e-19	5.22908e-21	0
Rxn1112	atp[c] + h2o[c] + mg2[e] -> adp[c] + h[c] + pi[c] + mg2[c]	2.59994e-16	7.04098e-17	4.12001e-20	3.4434e-17
Rxn1113	h[e] + mn2[c] -> h[c] + mn2[e]	2.50875e-16	0	1.22084e-19	3.29479e-17
Rxn1114	h[e] + mn2[e] -> h[c] + mn2[c]	3.40468e-16	7.57762e-17	1.13653e-19	1.18285e-16
Rxn1115	2 uaagmda[c] -> 2 h[c] + 2 udcpdp[c] + murein5p5p[e]	2.45304e-18	8.26115e-18	0	4.03124e-17
Rxn1116	uaagmda[c] + murein5p5p[e] -> h[c] + udcpdp[c] + murein5p5p5p[e]	6.42861e-21	4.72311e-17	1.58044e-19	5.67187e-17
Rxn1117	nh4[e] <=> nh4[c]	1	1	1	1
Rxn1118	adp[c] + h[c] + pi[c] + ni2[e] -> atp[c] + h2o[c] + ni2[c]	59.1812	83.3196	111.929	93.4306
Rxn1119	h[e] + ni2[c] -> h[c] + ni2[e]	59.1812	83.3196	111.929	93.4306
Rxn1120	ni2[e] -> ni2[c]	7.15232e-16	0	8.85464e-20	4.40239e-20
Rxn1121	atp[c] + h2o[c] + ni2[e] -> adp[c] + h[c] + pi[c] + ni2[c]	1.03016e-20	3.95473e-17	7.03187e-21	0
Rxn1122	nmn[e] -> nmn[c]	1.35233e-16	2.53473e-17	1.19185e-20	1.22001e-17
Rxn1123	h[e] + phe_L[e] <=> h[c] + phe_L[c]	-12.2496	-16.556	-20.8715	-15.5589
Rxn1124	na1[e] + pnto_R[e] -> pnto_R[c] + na1[c]	1.03514e-20	1.61512e-19	2.27753e-20	7.73681e-20
Rxn1125	h[e] + skm[e] -> h[c] + skm[c]	2.01476e-20	6.18244e-20	1.02526e-19	2.6479e-17
Rxn1126	2 h[e] + succ[e] -> 2 h[c] + succ[c]	9.91014e-21	3.79915e-19	4.82184e-21	7.28372e-17
Rxn1127	dsbdrd[c] + dsbgox[e] -> dsbdox[c] + dsbgrd[e]	4.94139e-21	7.50565e-21	4.39133e-21	2.28133e-20
Rxn1128	thr_L[c] + h[e] -> h[c] + thr_L[e]	0	0	8.63387e-20	0
Rxn1129	h[e] + trp_L[e] <=> h[c] + trp_L[c]	-10.1117	-14.249	-18.2153	-13.9027
Rxn1130	h[e] + tyr_L[e] <=> h[c] + tyr_L[c]	-10.1117	-14.249	-18.2153	-13.9026
Rxn1131	h[e] + val_L[e] <=> h[c] + val_L[c]	-10.1117	-14.249	-18.2153	-13.9027
Rxn1132	h[e] + thr_L[e] <=> h[c] + thr_L[c]	-10.1117	-14.249	-18.2153	-13.9027
Rxn1133	so4[e] -> so4[c]	1	1	1	1
Rxn1134	h[e] + ser_L[e] <=> h[c] + ser_L[c]	-10.1117	-14.249	-18.2152	-13.9026
Rxn1135	h[e] + pyr[e] -> h[c] + pyr[c]	1.5589e-15	3.91467e-17	1.0952e-19	2.56146e-17
Rxn1136	h[e] + pro_L[e] <=> h[c] + pro_L[c]	-10.1117	-14.249	-18.2153	-13.9027
Rxn1137	h[e] + pepd[e] -> h[c] + pepd[c]	4.60339e-17	0	1.48477e-21	2.43091e-18
Rxn1138	h[e] + orn_L[e] <=> h[c] + orn_L[c]	-10.1117	-14.249	-18.2153	-13.9027
Rxn1139	h[e] + met_L[e] <=> h[c] + met_L[c]	-10.1117	-14.249	-18.2153	-13.9026
Rxn1140	h[e] + man[e] -> h[c] + man[c]	6.73245e-16	0	2.60675e-20	5.11681e-17
Rxn1141	h[e] + lys_L[e] <=> h[c] + lys_L[c]	-10.1117	-14.249	-18.2153	-13.9026
Rxn1142	h[e] + leu_L[e] <=> h[c] + leu_L[c]	-10.1117	-14.249	-18.2153	-13.9026
Rxn1143	h[e] + lac_L[e] <=> h[c] + lac_L[c]	-10.1117	-14.249	-18.2152	-13.9027
Rxn1144	h[e] + ile_L[e] <=> h[c] + ile_L[c]	-10.1117	-14.249	-18.2153	-13.9027
Rxn1145	h[c] + gln_L[c] <=> h[e] + gln_L[e]	10.1117	14.249	18.2153	13.9026
Rxn1146	glc_D[e] -> glc_D[c]	0.1	0.1	0.1	0.1
Rxn1147	h[e] + fru[e] -> h[c] + fru[c]	8.01363e-16	5.06607e-17	1.7167e-20	3.68257e-17
Rxn1148	h[e] + cys_L[e] <=> h[c] + cys_L[c]	-10.1117	-14.249	-18.2153	-13.9027
Rxn1149	h[e] + arg_L[e] <=> h[c] + arg_L[c]	-10.1117	-14.249	-18.2153	-13.9026
Rxn1150	h[e] + 2aadp[e] -> h[c] + 2aadp[c]	1.54503e-20	5.38808e-17	0	5.25604e-17
Rxn1151	h[e] + ac[e] <=> h[c] + ac[c]	-10.1117	-14.249	-18.2152	-13.9027
Rxn1152	h[e] + amet[e] -> h[c] + amet[c]	0	5.20239e-17	0	4.93118e-20
Rxn1153	atp[c] + h2o[c] + ca2[c] -> adp[c] + h[c] + pi[c] + ca2[e]	7.52036e-21	2.8328e-20	2.00109e-20	3.3384e-17
Rxn1154	h[e] + lac_D[e] <=> h[c] + lac_D[c]	-10.1117	-14.249	-18.2153	-13.9026
Rxn1155	h[e] + dcyt[e] -> h[c] + dcyt[c]	6.7974e-21	0	0	2.36129e-17
Rxn1156	h[e] + gal[e] -> h[c] + gal[c]	8.35762e-17	0	4.51214e-20	7.69848e-20
Rxn1157	h[e] + glc_D[e] -> h[c] + glc_D[c]	0	3.29391e-17	9.46642e-20	1.97059e-17
Rxn1158	h2o[e] <=> h2o[c]	1	1	1	1
Rxn1159	h[e] + inost[e] -> h[c] + inost[c]	6.8013e-21	5.44322e-17	8.44123e-22	6.78979e-18
Rxn1160	h[e] + malt[e] -> h[c] + malt[c]	8.62349e-21	1.53709e-19	3.46872e-21	0
Rxn1161	atp[c] + h2o[c] + mn2[c] -> adp[c] + h[c] + pi[c] + mn2[e]	1.4479e-16	1.31438e-16	1.14581e-20	7.08699e-17
Rxn1162	nac[e] -> nac[c]	1.02405e-15	0	0	7.76046e-21
Rxn1163	pheac[e] <=> pheac[c]	-1.02276e-15	8.43829e-17	1.59845e-20	-8.83574e-18
Rxn1164	h[e] + polyam[e] <=> h[c] + polyam[c]	1.74033e-16	-1.41859e-17	-2.47722e-20	1.3592e-17
Rxn1165	2 h[e] + so4[e] -> 2 h[c] + so4[c]	3.22456e-16	0	1.01953e-20	1.6221e-20
Rxn1166	h[e] + spmd[e] <=> h[c] + spmd[c]	-10.1117	-14.249	-18.2153	-13.9026
Rxn1167	h[e] + sprm[e] <=> h[c] + sprm[c]	3.02034e-16	4.63334e-17	-7.84058e-21	4.301e-17
Rxn1168	atp[c] + h2o[c] + tchola[c] -> adp[c] + h[c] + pi[c] + tchola[e]	3.22338e-21	0	3.16199e-21	0
Rxn1169	h[e] + thymd[e] -> h[c] + thymd[c]	3.32221e-17	1.76962e-20	3.12048e-20	0
Rxn1170	2 h[e] + urea[e] <=> 2 h[c] + urea[c]	3.89281e-16	-1.15721e-17	-1.61543e-19	1.20783e-16
Rxn1171	26dap_M[e] <=> 26dap_M[c]	1.06485e-15	5.04623e-17	4.01444e-21	-1.3012e-17
Rxn1172	4abut[e] <=> 4abut[c]	-1.4778e-15	-9.67678e-17	-1.21663e-19	5.98982e-17
Rxn1173	acac[e] <=> acac[c]	-5.31977e-17	8.4941e-17	1.87597e-20	-1.12268e-18
Rxn1174	acald[e] <=> acald[c]	-4.94827	-8.11327	-1.0378e-20	-4.58687e-17
Rxn1175	acgam1p[e] <=> acgam1p[c]	3.61721e-17	-5.08523e-17	-5.16857e-20	1.09529e-16
Rxn1176	acgam[e] <=> acgam[c]	1.30918e-16	9.33437e-17	-4.87902e-20	8.45346e-17
Rxn1177	acser[e] <=> acser[c]	1.57507e-15	6.0247e-19	-1.52237e-20	-3.84797e-17
Rxn1178	ac[c] <=> ac[e]	-10.1117	-14.249	-18.2152	-13.9027
Rxn1179	ade[e] <=> ade[c]	-4.39916	-4.67683	-3.36933	-3.50761e-16
Rxn1180	adn[e] <=> adn[c]	1.81125e-15	9.9222e-17	-2.47506e-20	1.90841e-17
Rxn1181	agm[e] <=> agm[c]	4.97404e-16	3.55314e-17	-7.60589e-20	5.54926e-17
Rxn1182	akg[c] <=> akg[e]	-10.1117	-14.249	-18.2152	-13.9026
Rxn1183	alaala[e] <=> alaala[c]	-6.56021e-16	-6.301e-17	-4.86433e-20	-3.78694e-17
Rxn1184	ala_L[e] <=> ala_L[c]	1.45525e-15	9.89858e-18	1.99562e-21	-1.38549e-16
Rxn1185	alltn[e] <=> alltn[c]	1.12488e-15	1.3618e-16	-6.04532e-18	-4.49021e-16
Rxn1186	amp[e] <=> amp[c]	-5.13303e-16	-4.26448e-17	-3.71562	-12.8773
Rxn1187	arg_L[c] <=> arg_L[e]	-10.1117	-14.249	-18.2153	-13.9026
Rxn1188	asn_L[c] <=> asn_L[e]	-10.1117	-14.249	-18.2153	-13.9027
Rxn1189	asp_L[e] <=> asp_L[c]	-2.18641e-15	-1.87341e-16	9.5409e-20	-3.06884e-16
Rxn1190	ala_B[e] <=> ala_B[c]	-1.06114e-15	-4.31776e-18	3.39451e-20	-3.91561e-17
Rxn1191	cgly[e] <=> cgly[c]	-7.99219e-16	4.44341e-17	7.96619e-21	5.98423e-17
Rxn1192	chol[e] <=> chol[c]	2.45624e-16	-1.39598e-16	-9.08705e-20	-4.25043e-16
Rxn1193	cit[e] <=> cit[c]	-0.206378	4.55247e-17	-2.72469e-09	-9.88723e-17
Rxn1194	cmp[e] <=> cmp[c]	-1.21397e-16	7.42813e-18	4.68904e-20	-4.29553e-17
Rxn1195	co2[e] <=> co2[c]	-1.21664e-15	2.93759e-17	-1.71369e-20	-0.281933
Rxn1196	crn[e] <=> crn[c]	-3.99164e-16	1.5199e-17	-1.16106e-19	3.31143e-17
Rxn1197	csn[e] <=> csn[c]	5.23098e-16	-1.2904e-16	-1.81356e-20	-6.71244e-17
Rxn1198	cyan[e] <=> cyan[c]	2.43217e-16	6.33951e-18	7.72128e-20	3.88491e-17
Rxn1199	cys_L[c] <=> cys_L[e]	-10.1117	-14.249	-18.2153	-13.9027
Rxn1200	cytd[e] <=> cytd[c]	5.20012e-16	-1.11358e-17	5.18648e-20	-6.41813e-17
Rxn1201	ala_D[e] <=> ala_D[c]	-4.38396e-16	-6.46921e-17	2.6516e-20	-9.25395e-17
Rxn1202	15dap[e] <=> 15dap[c]	3.87223e-16	1.12495e-16	5.064e-20	9.69753e-18
Rxn1203	dca[e] <=> dca[c]	-6.15121e-16	-9.33389e-17	-8.62101e-20	-5.44448e-17
Rxn1204	2ddglcn[e] <=> 2ddglcn[c]	-5.65627e-16	-5.88253e-17	-2.80741e-21	-1.14545e-16
Rxn1205	dgmp[e] <=> dgmp[c]	7.392e-16	1.06293e-16	-2.35435e-20	-1.88479e-16
Rxn1206	dgsn[e] <=> dgsn[c]	7.19227e-16	-1.57748e-17	2.12482e-21	6.42199e-18
Rxn1207	dha[e] <=> dha[c]	-6.24331e-16	2.52939e-17	2.23012e-20	1.0579e-17
Rxn1208	din[e] <=> din[c]	-1.28644e-15	6.26605e-17	7.47565e-20	7.02165e-17
Rxn1209	lac_D[c] <=> lac_D[e]	-10.1117	-14.249	-18.2153	-13.9026
Rxn1210	dtmp[e] <=> dtmp[c]	1.21123e-15	8.2784e-17	6.89156e-21	-6.59072e-17
Rxn1211	dump[e] <=> dump[c]	1.31181e-16	-3.93263e-17	2.13439e-20	-5.81445e-17
Rxn1212	etoh[e] <=> etoh[c]	2.99947e-12	-2.89511e-12	-5.92413	-1.36006
Rxn1213	f6p[e] <=> f6p[c]	3.51056e-16	1.2962e-16	-1.15132e-19	-6.05709e-17
Rxn1214	fald[e] <=> fald[c]	4.80533e-16	-4.87866e-17	6.63489e-20	3.36058e-17
Rxn1215	for[e] <=> for[c]	4.63217e-16	6.70343e-18	-8.0078e-20	-1.70457e-16
Rxn1216	fru[e] <=> fru[c]	-1.59496e-17	3.66284e-18	6.09768e-20	-4.67901e-17
Rxn1217	fum[e] <=> fum[c]	6.05592e-16	-1.19901e-16	1.03202e-19	1.86225e-16
Rxn1218	g1p[e] <=> g1p[c]	-4.49374e-16	-2.31039e-16	2.53087e-20	-5.46949e-17
Rxn1219	g6p[e] <=> g6p[c]	1.79194e-16	-6.84826e-17	5.96284e-20	5.81329e-17
Rxn1220	gal1p[e] <=> gal1p[c]	9.85397e-16	8.76296e-17	1.7178e-19	-4.98742e-17
Rxn1221	gal[e] <=> gal[c]	9.24229e-16	6.13603e-17	-1.55133e-19	1.30979e-17
Rxn1222	galur[e] <=> galur[c]	7.79606e-16	-2.84564e-17	-1.56883e-20	1.70431e-17
Rxn1223	gam6p[e] <=> gam6p[c]	-9.18459e-16	-6.86968e-17	-4.80369e-20	-2.82753e-17
Rxn1224	gdp[e] <=> gdp[c]	-3.14588e-18	-5.86341e-17	1.47731e-20	-3.90284e-17
Rxn1225	glcn[c] <=> glcn[e]	-10.1117	-14.249	-18.2153	-13.9027
Rxn1226	gln_L[c] <=> gln_L[e]	-10.1117	-14.249	-18.2153	-13.9026
Rxn1227	glu_L[c] <=> glu_L[e]	-20.2235	-28.4981	-36.4305	-27.8053
Rxn1228	glyc3p[e] <=> glyc3p[c]	-7.87196e-16	-7.34859e-17	-7.41683e-21	-3.59461e-17
Rxn1229	glyc_R[c] <=> glyc_R[e]	-10.1117	-14.249	-18.2153	-13.9026
Rxn1230	glyclt[e] <=> glyclt[c]	5.16854e-16	-1.02277e-16	1.06744e-20	2.14392e-17
Rxn1231	gly[e] <=> gly[c]	-7.95284e-17	1.32182e-16	2.93275e-20	8.36387e-17
Rxn1232	gmp[e] <=> gmp[c]	-4.80032e-16	1.87651e-16	-9.45042e-20	6.21566e-17
Rxn1233	gthrd[e] <=> gthrd[c]	-1.43016e-16	-1.71004e-16	1.85004e-20	-1.71481e-17
Rxn1234	gtp[e] <=> gtp[c]	-20.5815	-28.6867	-44.7689	-40.9766
Rxn1235	gua[e] <=> gua[c]	-1.12965e-15	-5.18629e-17	3.69266e-20	-1.03819e-16
Rxn1236	h2o2[e] <=> h2o2[c]	2.11117e-16	5.43911e-17	8.1574e-20	-9.02981e-17
Rxn1237	h2s[e] <=> h2s[c]	-0.496916	-0.12217	3.88839e-16	-1.08493e-15
Rxn1238	his_L[c] <=> his_L[e]	-10.1117	-14.249	-18.2153	-13.9026
Rxn1239	hom_L[e] <=> hom_L[c]	6.2768e-16	-4.61309e-17	6.69329e-20	-8.61627e-17
Rxn1240	hxan[e] <=> hxan[c]	-16.9362	-22.7063	-31.4659	-29.4658
Rxn1241	ile_L[c] <=> ile_L[e]	-10.1117	-14.249	-18.2153	-13.9027
Rxn1242	imp[e] <=> imp[c]	-3.04405e-17	6.93177e-18	-3.38339e-20	1.62677e-16
Rxn1243	ins[e] <=> ins[c]	1.36963e-15	-2.16793e-16	7.48924e-20	7.92019e-17
Rxn1244	inost[e] <=> inost[c]	2.95707e-16	-1.152e-16	-4.93385e-20	2.23753e-17
Rxn1245	lcts[e] <=> lcts[c]	2.24943e-17	3.11163e-17	2.30792e-20	1.30503e-16
Rxn1246	leu_L[c] <=> leu_L[e]	-10.1117	-14.249	-18.2153	-13.9026
Rxn1247	lac_L[c] <=> lac_L[e]	-10.1117	-14.249	-18.2152	-13.9027
Rxn1248	lys_L[c] <=> lys_L[e]	-10.1117	-14.249	-18.2153	-13.9026
Rxn1249	lyx_L[e] <=> lyx_L[c]	-8.0713e-16	-1.72029e-17	8.44658e-17	-1.48146e-16
Rxn1250	mal_L[e] <=> mal_L[c]	-2.55994e-16	-2.34687e-16	-5.37637e-20	1.30082e-16
Rxn1251	malt[e] <=> malt[c]	-1.56444e-15	-1.47443e-16	4.87881e-20	5.04981e-17
Rxn1252	man6p[e] <=> man6p[c]	-5.86709e-16	-9.91771e-17	3.463e-21	-9.05633e-17
Rxn1253	met_L[c] <=> met_L[e]	-10.1117	-14.249	-18.2153	-13.9026
Rxn1254	mnl[e] <=> mnl[c]	6.54993e-16	7.31869e-17	-4.71649e-20	2.97113e-17
Rxn1255	no2[e] <=> no2[c]	-1.93398e-16	-1.32815e-18	-2.47005e-20	4.18e-17
Rxn1256	no3[e] <=> no3[c]	2.93802e-16	-4.46793e-17	-2.56045e-21	-2.5631e-17
Rxn1257	o2s[e] <=> o2s[c]	-2.28859e-17	1.68788e-16	8.25568e-20	6.04944e-17
Rxn1258	o2[e] <=> o2[c]	2.1	4.35	9.15	14.1
Rxn1259	ocdca[e] -> ocdca[c]	0	1.06637e-16	0	0
Rxn1260	octa[e] <=> octa[c]	7.08757e-16	-1.18492e-16	-8.87826e-20	5.6936e-18
Rxn1261	orn_L[c] <=> orn_L[e]	-10.1117	-14.249	-18.2153	-13.9027
Rxn1262	orot[e] <=> orot[c]	-3.48559e-16	-3.92926e-17	5.28359e-20	-1.45831e-17
Rxn1263	pacald[e] <=> pacald[c]	8.43221e-16	-1.0146e-16	3.27135e-19	-1.30968e-18
Rxn1264	phe_L[c] <=> phe_L[e]	-7.97386	-11.942	-15.559	-12.2464
Rxn1265	pi[e] <=> pi[c]	-20.1017	-24.4319	-34.196	-39.6161
Rxn1266	pnto_R[e] <=> pnto_R[c]	1.64995e-16	1.18005e-16	9.39135e-20	1.23042e-16
Rxn1267	pro_L[c] <=> pro_L[e]	-10.1117	-14.249	-18.2153	-13.9027
Rxn1268	pser_L[e] <=> pser_L[c]	-7.52363e-16	-1.02538e-16	-3.88562e-20	-3.2571e-17
Rxn1269	ptrc[e] <=> ptrc[c]	-2.19804e-16	-1.99552e-17	2.0436e-19	9.58836e-17
Rxn1270	pyr[e] <=> pyr[c]	-1.08505e-15	5.552e-17	-1.20341e-19	-3.61324e-17
Rxn1271	r5p[e] <=> r5p[c]	4.90436e-16	-1.57308e-17	-1.14222e-20	1.70301e-17
Rxn1272	rib_D[e] <=> rib_D[c]	9.94872e-16	-2.57855e-17	2.96459e-20	5.73117e-17
Rxn1273	ser_L[c] <=> ser_L[e]	-10.1117	-14.249	-18.2152	-13.9026
Rxn1274	skm[e] <=> skm[c]	1.74085e-15	1.62312e-17	-5.637e-20	1.83347e-18
Rxn1275	so3[e] <=> so3[c]	-1.43218e-16	1.2556e-16	-5.86009e-20	-2.66729e-17
Rxn1276	spmd[c] <=> spmd[e]	-10.1117	-14.249	-18.2153	-13.9026
Rxn1277	succ[e] <=> succ[c]	-0.412764	-5.98345e-15	2.72469e-09	-7.33836e-17
Rxn1278	sucr[e] <=> sucr[c]	-7.58968e-16	1.26462e-17	3.75814e-20	2.24821e-17
Rxn1279	tcynt[e] <=> tcynt[c]	-1.19042e-15	1.16554e-16	1.34718e-19	-8.09701e-17
Rxn1280	thymd[e] <=> thymd[c]	9.75935e-17	1.2552e-16	6.56233e-20	4.44743e-17
Rxn1281	thr_L[c] <=> thr_L[e]	-10.1117	-14.249	-18.2153	-13.9027
Rxn1282	thym[e] <=> thym[c]	3.83227e-16	-3.33594e-17	-2.32648e-20	4.00644e-17
Rxn1283	tre[e] <=> tre[c]	-1.95027e-16	9.23226e-18	-3.92869e-21	4.69236e-17
Rxn1284	trp_L[c] <=> trp_L[e]	-10.1117	-14.249	-18.2153	-13.9027
Rxn1285	tsul[e] <=> tsul[c]	-5.12017e-16	-9.64748e-17	2.27327e-20	9.58971e-17
Rxn1286	tyr_L[c] <=> tyr_L[e]	-10.1117	-14.249	-18.2153	-13.9026
Rxn1287	uacgam[e] <=> uacgam[c]	2.04804e-16	6.02209e-17	7.30842e-20	-8.1012e-17
Rxn1288	udpacgal[e] <=> udpacgal[c]	4.13602e-16	-2.33554e-17	-3.12697e-20	-6.31296e-17
Rxn1289	udpgal[e] <=> udpgal[c]	8.96975e-17	2.31881e-17	-1.87862e-20	5.6345e-19
[truncated: 245 more rows]

## Sheet: 4
Table 4. Metabolic scenarios for the objective function No. 4 evaluated.
[truncated: 1,536 more rows]

## Sheet: 5
Table 5. Metabolic scenarios for the objective function No. 5 evaluated.
[truncated: 1,536 more rows]

[truncated: 13 more sheets: 6, 7, 8, 9, 10, 11, 12, 13, 14, 15, 16, 17, 18]
