# Supplementary material for: Data set of in silico simulation for the production of clavulanic acid and cephamycin C by Streptomyces clavuligerus using a genome scale metabolic model
Source: Data Brief. 2019 May 15;24:103992. doi: 10.1016/j.dib.2019.103992 (PMC6538926; doi:10.1016/j.dib.2019.103992)
Supplement: Multimedia component 3 [file mmc3.xlsx]

## Sheet: READ ME
Suplementary material 1: This Excel file contains information about the model used for this work (sclav_model_iGG871) and the related simulation results using COBRA Toolbox 3.0 as described in material and methods.
DESCRIPTION	LABEL	LOCATION
Reduced costs for reactions with this value greater than zero using the objective function No. 6: first metabolic phenotype	RC-SP PHEN1	Sheet 2
Reduced costs for reactions with this value greater than zero using the objective function No. 6: second metabolic phenotype	RC-SP PHEN2	Sheet 3
Sensitivity analysis based on the reduced costs (using the objective function No. 6) for the second metabolic phenotype: comparison of biomass, clavulanic acid and cephamycin C fluxes with and without constraints for each reaction listed in sheet 3.	RC PHEN2 % VARIATION	Sheet 4
Reduced costs for reactions with this value greater than zero using the objective function No. 6: third metabolic phenotype	RC-SP PHEN3	Sheet 5
Sensitivity analysis based on the reduced costs (using the objective function No. 6) for the third metabolic phenotype: comparison of biomass, clavulanic acid and cephamycin C fluxes with and without constraints for each reaction listed in sheet 5.	RC PHEN3 %VARIATION	Sheet 6
Reduced costs for reactions with this value greater than zero using the objective function No. 6: fourth metabolic phenotype	RC-SP PHEN4	Sheet 7
Sensitivity analysis based on the reduced costs (using the objective function No. 6) for the fourth metabolic phenotype: comparison of biomass, clavulanic acid and cephamycin C fluxes with and without constraints for each reaction listed in sheet 7.	RC PHEN4 %VARIATION	Sheet 8
Reduced costs for reactions with this value greater than zero using the objective function No. 6: fifth metabolic phenotype	RC-SP PHEN5	Sheet 9
Sensitivity analysis based on the reduced costs (using the objective function No. 6) for the fifth metabolic phenotype: comparison of biomass, clavulanic acid and cephamycin C fluxes with and without constraints for each reaction listed in sheet 9.	RC PHEN5 %VARIATION	Sheet 10
Objective function No. 6: maximization of biomass, clavulanic acid and cephamycin C with weighting factors of 1, 1 and 2, respectively.

## Sheet: RC-SP PHEN1 
TABLE 1. REDUCED COSTS AND SHADOW PRICES AT 0,45 mmol/gDW*h oxygen uptake
Abbreviation	Reaction	Reduced cost	Shadow price
Rxn0138	o2[c] + glyclt[c] -> glx[c] + h2o2[c]	0.805026	0
Rxn0143	2 h[c] + mql8[c] + 0.5 o2[c] -> mqn8[c] + h2o[c] + 2 h[e]	0.805026	0
Rxn0320	asp_L[c] + o2[c] -> h[c] + h2o2[c] + iasp[c]	0.805026	0
Rxn0707	h2o[c] + o2[c] + pyam5p[c] -> nh4[c] + h2o2[c] + pydx5p[c]	0.805026	0
Rxn0724	trdrd[c] + h2o2[c] -> 2 h2o[c] + trdox[c]	0.805026	0
Rxn0780	o2[c] + pmtcoa[c] -> h2o2[c] + hdd2coa[c]	0.805026	0
Rxn0781	o2[c] + tdcoa[c] -> h2o2[c] + td2coa[c]	0.805026	0
Rxn0782	o2[c] + ddcacoa[c] -> h2o2[c] + dd2coa[c]	0.805026	0
Rxn0783	o2[c] + dcacoa[c] -> h2o2[c] + dc2coa[c]	0.805026	0
Rxn0827	h2o[c] + asp_L[c] + o2[c] -> nh4[c] + oaa[c] + h2o2[c]	0.805026	0
Rxn0914	h2o[c] + o2[c] + phe_L[c] -> nh4[c] + phpyr[c] + h2o2[c]	0.805026	4.83015
Rxn0917	h2o[c] + o2[c] + tyr_L[c] -> nh4[c] + 34hpp[c] + h2o2[c]	0.805026	4.83015
Rxn0927	h2o[c] + ile_L[c] + o2[c] -> nh4[c] + 3mop[c] + h2o2[c]	0.805026	1.61005
Rxn0976	fclavam[c] -> clavamcarboxylate[c]	4.83015	0
Rxn0977	fclavam[c] + gly[e] -> halanylclavam[c]	4.83015	0

## Sheet: RC-SP PHEN2
TABLE 2. REDUCED COSTS AND SHADOW PRICES AT 1,8 mmol/gDW*h oxygen uptake
Abbreviation	Reaction	Reduced cost	Shadow price
Rxn0002	glyc3p[c] + mqn8[c] -> dhap[c] + mql8[c]	0.184339	-0.0936326
Rxn0021	h[c] + glu_L[c] -> 4abut[c] + co2[c]	0.163857	0.254564
Rxn0022	4abut[c] + akg[c] -> glu_L[c] + sucsal[c]	0.0907065	0
Rxn0039	h[c] + coa[c] + 3mbutdhla[c] -> dhlam[c] + 2mbcoa[c]	0.0702244	0.605686
Rxn0050	nad[c] + coa[c] + 2mop[c] -> nadh[c] + co2[c] + ppcoa[c]	0.0702244	0.277972
Rxn0075	8 h[c] + so3[c] + 6 focytc[c] -> 3 h2o[c] + h2s[c] + 6 ficytc[c]	0.763691	0.0321862
Rxn0093	h[c] + coa[c] + adhlam[c] -> dhlam[c] + accoa[c]	0.0702244	0.187265
Rxn0098	coa[c] + sdhlam[c] -> dhlam[c] + succoa[c]	0.254564	0.0848545
Rxn0108	mqn8[c] + h2o[c] + pyr[c] -> mql8[c] + co2[c] + ac[c]	0.254564	0.27212
Rxn0123	6pgc[c] + nadp[c] -> co2[c] + nadph[c] + ru5p_D[c]	0.0468163	0.377456
Rxn0132	2 nad[c] + h2o[c] + udpg[c] -> 3 h[c] + 2 nadh[c] + udpglcur[c]	0.711022	0.254564
Rxn0135	icit[c] -> succ[c] + glx[c]	0.184339	0.0760765
Rxn0180	nadh[c] + nadph[c] + 23dhdp[c] -> nad[c] + nadp[c] + thdp[c]	0.00292602	0.459385
Rxn0253	atp[c] + h2o[c] + gln_L[c] + fgam[c] -> adp[c] + h[c] + glu_L[c] + pi[c] + fpram[c]	0.254564	0.368678
Rxn0419	chpthpp[c] + lpame[c] -> thmpp[c] + sdhlame[c]	0.254564	0.277972
Rxn0607	h2o[c] + ppcoa[c] + oaa[c] -> h[c] + coa[c] + 2mcit[c]	0.438903	0.254564
Rxn0631	h[c] + mqn8[c] + nadh[c] -> mql8[c] + nad[c]	0.184339	-0.836841
Rxn0633	4 h[c] + mqn8[c] + nadh[c] -> mql8[c] + nad[c] + 3 h[e]	0.184339	0.102411
Rxn0671	nadp[c] + pro_L[c] -> 2 h[c] + nadph[c] + 1pyr5c[c]	0.00292602	0.254564
Rxn0675	nad[c] + coa[c] + pyr[c] -> nadh[c] + co2[c] + accoa[c]	0.0702244	0
Rxn0703	pro_L[c] + fad[c] -> h[c] + 1pyr5c[c] + fadh2[c]	0.187265	0
Rxn0707	h2o[c] + o2[c] + pyam5p[c] -> nh4[c] + h2o2[c] + pydx5p[c]	0.184339	0.380382
Rxn0724	trdrd[c] + h2o2[c] -> 2 h2o[c] + trdox[c]	0.184339	0.198969
Rxn0741	atp[c] + ala_L[c] + uamr[c] -> adp[c] + h[c] + pi[c] + uama[c]	1.1587	-0.0643724
Rxn0827	h2o[c] + asp_L[c] + o2[c] -> nh4[c] + oaa[c] + h2o2[c]	0.184339	0
Rxn0849	nad[c] + coa[c] + msa[c] -> nadh[c] + co2[c] + accoa[c]	0.0702244	-0.716874
Rxn0885	h[c] + fad[c] + glutcoa[c] -> co2[c] + b2coa[c] + fadh2[c]	0.324788	-0.00877805
Rxn0896	atp[c] + h2o[c] + gln_L[c] + fgam[c] -> adp[c] + 2 h[c] + glu_L[c] + pi[c] + fpram[c]	0.254564	0.631771
Rxn0914	h2o[c] + o2[c] + phe_L[c] -> nh4[c] + phpyr[c] + h2o2[c]	0.184339	2.11258
Rxn0917	h2o[c] + o2[c] + tyr_L[c] -> nh4[c] + 34hpp[c] + h2o2[c]	0.184339	2.11258
Rxn0927	h2o[c] + ile_L[c] + o2[c] -> nh4[c] + 3mop[c] + h2o2[c]	0.184339	0.845619
Rxn0976	fclavam[c] -> clavamcarboxylate[c]	2.11258	0.277972
Rxn0977	fclavam[c] + gly[e] -> halanylclavam[c]	2.20329	0.266268

## Sheet: RC PHEN2 % VARIATION
		TABLE 3. PORCENTAGE OF VARIATION OF REACTION FLUXES AT 1,8 mmol/gCDW*h)
Reaction	Value	Reaction	Value	Uptake oxigen 1,8 mmol/gCDW*h
				Biomass	CA	Ceph C
Base	Without constraints	Base	Without constraints	1.31025	0.15723	0.15723
Rxn0002	0	Rxn0002	0	0	0	0
	0.3		0.3	-0.031	-0.031	-0.031
	0.6		0.6	-0.0621	-0.0621	-0.0621
	0.9		0.9	-0.0931	-0.0931	-0.0931
Rxn0021	0	Rxn0021	0	0	0	0
	0.27		0.27	-0.0248	-0.0248	-0.0248
	0.54		0.54	-0.0497	-0.0497	-0.0497
	0.8		0.8	-0.0736	-0.0736	-0.0736
Rxn0022	0	Rxn0022	0	0	0	0
	0.27		0.27	-0.0386	-0.0386	-0.0386
	0.54		0.54	-0.0771	-0.0771	-0.0771
	0.8		0.8	-0.1143	-0.1143	-0.1143
Rxn0039	0	Rxn0039	0	0	0	0
	0.2		0.2	-0.0243	-0.0243	-0.0243
	0.4		0.4	-0.0835	-0.0835	-0.0835
Rxn0050	0	Rxn0050	0	0	0	0
	0.2		0.2	-0.0243	-0.0243	-0.0243
	0.4		0.4	-0.0835	-0.0835	-0.0835
Rxn0075	0	Rxn0075	0	0	0	0
	0.1		0.1	-0.0429	-0.0429	-0.0429
Rxn0093	0	Rxn0093	0	0	0	0
	0.6		0.6	-0.0079	-0.0079	-0.0079
	1.2		1.2	-0.0473	-0.0473	-0.0473
Rxn0098	0	Rxn0098	0	0	0	0
	0.27		0.27	-0.0386	-0.0386	-0.0386
	0.54		0.54	-0.0771	-0.0771	-0.0771
	0.8		0.8	-0.1143	-0.1143	-0.1143
Rxn0108	0	Rxn0108	0	0	0	0
	0.2		0.2	-0.0286	-0.0286	-0.0286
	0.4		0.4	-0.0571	-0.0571	-0.0571
	0.6		0.6	-0.0857	-0.0857	-0.0857
Rxn0123	0	Rxn0123	0	-0.0946	-0.0946	-0.0946
	1.2		1.2	-0.0315	-0.0315	-0.0315
	2.4		2.4	-0.0631	-0.0631	-0.0631
	3.6		3.6	-0.0946	-0.0946	-0.0946
Rxn0132	0	Rxn0132	0	0	0	0
	0.1		0.1	-0.0399	-0.0399	-0.0399
Rxn0135	0	Rxn0135	0	0	0	0
	0.3		0.3	-0.031	-0.031	-0.031
	0.6		0.6	-0.0621	-0.0621	-0.0621
	0.9		0.9	-0.0931	-0.0931	-0.0931
Rxn0180	0	Rxn0180	0	0	0	0
	0.17		0.17	-0.0003	-0.0003	-0.0003
	0.34		0.34	-0.0006	-0.0006	-0.0006
	0.5		0.5	-0.0008	-0.0008	-0.0008
Rxn0253	0	Rxn0253	0	0	0	0
	0.1		0.1	-0.0143	-0.0143	-0.0143
	0.2		0.2	-0.0286	-0.0286	-0.0286
Rxn0419	0	Rxn0419	0	0	0	0
	0.27		0.27	-0.0386	-0.0386	-0.0386
	0.54		0.54	-0.0771	-0.0771	-0.0771
	0.8		0.8	-0.1143	-0.1143	-0.1143
Rxn0607	0	Rxn0607	0	0	0	0
	0.2		0.2	-0.0493	-0.0493	-0.0493
	0.4		0.4	-0.0985	-0.0985	-0.0985
Rxn0631	0	Rxn0631	0	0	0	0
	0.3		0.3	-0.031	-0.031	-0.031
	0.6		0.6	-0.0621	-0.0621	-0.0621
	0.9		0.9	-0.0931	-0.0931	-0.0931
Rxn0633	0	Rxn0633	0	0	0	0
	0.3		0.3	-0.031	-0.031	-0.031
	0.6		0.6	-0.0621	-0.0621	-0.0621
	0.9		0.9	-0.0931	-0.0931	-0.0931
Rxn0671	0	Rxn0671	0	0	0	0
	2.2		2.2	-0.0036	-0.0036	-0.0036
	4.4		4.4	-0.0072	-0.0072	-0.0072
	6.6		6.6	-0.0108	-0.0108	-0.0108
Rxn0675	0	Rxn0675	0	0	0	0
	0.4		0.4	-0.0158	-0.0158	-0.0158
	0.8		0.8	-0.0315	-0.0315	-0.0315
	1.2		1.2	-0.0473	-0.0473	-0.0473
Rxn0703	0	Rxn0703	0	0	0	0
	0.3		0.3	-0.0315	-0.0315	-0.0315
	0.6		0.6	-0.0631	-0.0631	-0.0631
	0.9		0.9	-0.0946	-0.0946	-0.0946
Rxn0707	0	Rxn0707	0	0	0	0
Rxn0724	0	Rxn0724	0	0	0	0
Rxn0741	0	Rxn0741	0	0	0	0
Rxn0827	0	Rxn0827	0	0	0	0
Rxn0849	0	Rxn0849	0	0	0	0
	0.4		0.4	-0.0158	-0.0158	-0.0158
	0.8		0.8	-0.0315	-0.0315	-0.0315
	1.2		1.2	-0.0473	-0.0473	-0.0473
Rxn0885	0	Rxn0885	0	0	0	0
	0.2		0.2	-0.0365	-0.0365	-0.0365
	0.4		0.4	-0.0729	-0.0729	-0.0729
Rxn0896	0	Rxn0896	0	0	0	0
	0.1		0.1	-0.0143	-0.0143	-0.0143
	0.2		0.2	-0.0286	-0.0286	-0.0286
Rxn0914	0	Rxn0914	0	0	0	0
Rxn0917	0	Rxn0917	0	0	0	0
Rxn0927	0	Rxn0927	0	0	0	0
Rxn0976	0	Rxn0976	0	0	0	0
Rxn0977	0	Rxn0977	0	0	0	0

## Sheet: RC-SP PHEN3
TABLE 4. REDUCED COSTS AND SHADOW PRICES AT 4,05 mmol/gDW*h oxygen uptake
Abbreviation	Reaction	Reduced cost	Shadow price
Rxn0002	glyc3p[c] + mqn8[c] -> dhap[c] + mql8[c]	0.0578017	-0.147479
Rxn0021	h[c] + glu_L[c] -> 4abut[c] + co2[c]	0.168411	0.400959
Rxn0039	h[c] + coa[c] + 3mbutdhla[c] -> dhlam[c] + 2mbcoa[c]	0.110609	0.954005
Rxn0050	nad[c] + coa[c] + 2mop[c] -> nadh[c] + co2[c] + ppcoa[c]	0.110609	0.437828
Rxn0075	8 h[c] + so3[c] + 6 focytc[c] -> 3 h2o[c] + h2s[c] + 6 ficytc[c]	0.505233	0.0506959
Rxn0093	h[c] + coa[c] + adhlam[c] -> dhlam[c] + accoa[c]	0.110609	0.294958
Rxn0098	coa[c] + sdhlam[c] -> dhlam[c] + succoa[c]	0.168411	0.133653
Rxn0108	mqn8[c] + h2o[c] + pyr[c] -> mql8[c] + co2[c] + ac[c]	0.168411	0.428611
Rxn0123	6pgc[c] + nadp[c] -> co2[c] + nadph[c] + ru5p_D[c]	0.0737395	0.594525
Rxn0132	2 nad[c] + h2o[c] + udpg[c] -> 3 h[c] + 2 nadh[c] + udpglcur[c]	0.887371	0.400959
Rxn0135	icit[c] -> succ[c] + glx[c]	0.0578017	0.119827
Rxn0180	nadh[c] + nadph[c] + 23dhdp[c] -> nad[c] + nadp[c] + thdp[c]	0.00460872	0.723569
Rxn0253	atp[c] + h2o[c] + gln_L[c] + fgam[c] -> adp[c] + h[c] + glu_L[c] + pi[c] + fpram[c]	0.400959	0.348151
Rxn0419	chpthpp[c] + lpame[c] -> thmpp[c] + sdhlame[c]	0.168411	0.205281
Rxn0607	h2o[c] + ppcoa[c] + oaa[c] -> h[c] + coa[c] + 2mcit[c]	0.226213	0.400959
Rxn0631	h[c] + mqn8[c] + nadh[c] -> mql8[c] + nad[c]	0.0578017	-0.620451
Rxn0633	4 h[c] + mqn8[c] + nadh[c] -> mql8[c] + nad[c] + 3 h[e]	0.0578017	0.161305
Rxn0671	nadp[c] + pro_L[c] -> 2 h[c] + nadph[c] + 1pyr5c[c]	0.00460872	0.400959
Rxn0675	nad[c] + coa[c] + pyr[c] -> nadh[c] + co2[c] + accoa[c]	0.110609	0
Rxn0703	pro_L[c] + fad[c] -> h[c] + 1pyr5c[c] + fadh2[c]	0.0624104	0
Rxn0707	h2o[c] + o2[c] + pyam5p[c] -> nh4[c] + h2o2[c] + pydx5p[c]	0.0578017	0.366586
Rxn0724	trdrd[c] + h2o2[c] -> 2 h2o[c] + trdox[c]	0.0578017	0.313393
Rxn0741	atp[c] + ala_L[c] + uamr[c] -> adp[c] + h[c] + pi[c] + uama[c]	1.82505	-0.101392
Rxn0827	h2o[c] + asp_L[c] + o2[c] -> nh4[c] + oaa[c] + h2o2[c]	0.0578017	0
Rxn0849	nad[c] + coa[c] + msa[c] -> nadh[c] + co2[c] + accoa[c]	0.110609	-0.431493
Rxn0885	h[c] + fad[c] + glutcoa[c] -> co2[c] + b2coa[c] + fadh2[c]	0.27902	-0.0138262
Rxn0896	atp[c] + h2o[c] + gln_L[c] + fgam[c] -> adp[c] + 2 h[c] + glu_L[c] + pi[c] + fpram[c]	0.400959	0.233498
Rxn0914	h2o[c] + o2[c] + phe_L[c] -> nh4[c] + phpyr[c] + h2o2[c]	0.0578017	1.23457
Rxn0917	h2o[c] + o2[c] + tyr_L[c] -> nh4[c] + 34hpp[c] + h2o2[c]	0.0578017	1.23457
Rxn0927	h2o[c] + ile_L[c] + o2[c] -> nh4[c] + 3mop[c] + h2o2[c]	0.0578017	0.866825
Rxn0976	fclavam[c] -> clavamcarboxylate[c]	1.23457	0.437828
Rxn0977	fclavam[c] + gly[e] -> halanylclavam[c]	1.37744	0.419394

## Sheet: RC PHEN3 %VARIATION
TABLE 5. PORCENTAGE OF VARIATION OF REACTION FLUXES AT 4,05 mmol/gCDW*h)
Reaction	Value	Uptake oxigen 4,05 mmol/gCDW*h
		Biomass	CA	Ceph C
Base	Without restriction	1.89789	0.227747	0.383833
Rxn0002	0	0	0	0
	0.3	0.0262	0.0262	-0.0951
	0.6	0.0524	0.0524	-0.1902
	0.9	0.0786	0.0786	-0.2853
Rxn0021	0	0	0	0
	0.27	0.0025	0.0025	-0.0663
	0.54	0.0051	0.0051	-0.1326
	0.8	0.0076	0.0076	-0.1964
Rxn0039	0	0	0	0
	0.2	-0.0151	-0.0151	0.0114
	0.4	-0.0114	-0.0114	-0.0864
Rxn0050	0	0	0	0
	0.2	-0.0151	-0.0151	0.0114
	0.4	-0.0114	-0.0114	-0.0864
Rxn0075	0	0	0	0
	0.1	0.0028	0.0028	-0.0737
Rxn0093	0	0	0	0
	0.6	-0.0156	-0.0156	0.0143
	1.2	-0.0934	-0.0934	0.0858
Rxn0098	0	0	0	0
	0.27	0.0025	0.0025	-0.0663
	0.54	0.0051	0.0051	-0.1326
	0.8	0.0076	0.0076	-0.1964
Rxn0108	0	0	0	0
	0.2	0.0019	0.0019	-0.0491
	0.4	0.0038	0.0038	-0.0982
	0.6	0.0057	0.0057	-0.1473
Rxn0123	0	0	0	0
	1.2	-0.0623	-0.0623	0.0572
	2.4	-0.1246	-0.1246	0.1144
	3.6	-0.1869	-0.1869	0.1716
Rxn0132	0	0	0	0
	0.1	-0.0497	-0.0497	0.0219
Rxn0135	0	0	0	0
	0.3	0.0262	0.0262	-0.0951
	0.6	0.0524	0.0524	-0.1902
	0.9	0.0786	0.0786	-0.2853
Rxn0180	0	0	0	0
	0.17	-0.0006	-0.0006	0.0005
	0.34	-0.0011	-0.0011	0.001
	0.5	-0.0016	-0.0016	0.0015
Rxn0253	0	0	0	0
	0.1	-0.0282	-0.0282	0.0259
	0.2	-0.0565	-0.0565	0.0518
Rxn0419	0	0	0	0
	0.27	0.0025	0.0025	-0.0663
	0.54	0.0051	0.0051	-0.1326
	0.8	0.0076	0.0076	-0.1964
Rxn0607	0	0	0	0
	0.2	0.0193	0.0193	-0.1125
	0.4	0.0387	0.0387	-0.225
Rxn0631	0	0	0	0
	0.3	0.0262	0.0262	-0.0951
	0.6	0.0524	0.0524	-0.1902
	0.9	0.0786	0.0786	-0.2853
Rxn0633	0	0	0	0
	0.3	0.0262	0.0262	-0.0951
	0.6	0.0524	0.0524	-0.1902
	0.9	0.0786	0.0786	-0.2853
Rxn0671	0	0	0	0
	2.2	-0.0071	-0.0071	0.0066
	4.4	-0.0143	-0.0143	0.0131
	6.6	-0.0214	-0.0214	0.0197
Rxn0675	0	0	0	0
	0.4	-0.0311	-0.0311	0.0286
	0.8	-0.0623	-0.0623	0.0572
	1.2	-0.0934	-0.0934	0.0858
Rxn0703	0	0	0	0
	0.3	0.0252	0.0252	-0.0942
	0.6	0.0504	0.0504	-0.1884
	0.9	0.0757	0.0757	-0.2826
Rxn0707	0	0	0	0
Rxn0724	0	0	0	0
Rxn0741	0	0	0	0
Rxn0827	0	0	0	0
Rxn0849	0	0	0	0
	0.4	-0.0311	-0.0311	0.0286
	0.8	-0.0623	-0.0623	0.0572
	1.2	-0.0934	-0.0934	0.0858
Rxn0885	0	0	0	0
	0.2	-0.0137	-0.0137	-0.0348
	0.4	-0.0274	-0.0274	-0.0696
Rxn0896	0	0	0	0
	0.1	-0.0282	-0.0282	0.0259
	0.2	-0.0565	-0.0565	0.0518
Rxn0914	0	0	0	0
Rxn0917	0	0	0	0
Rxn0927	0	0	0	0
Rxn0976	0	0	0	0
Rxn0977	0	0	0	0

## Sheet: RC-SCP PHEN4
TABLE 6. REDUCED COSTS AND SHADOW PRICES AT 8,1 mmol/gDW*h oxygen uptake
Abbreviation	Reaction	Reduced cost	Shadow price
Rxn0002	glyc3p[c] + mqn8[c] -> dhap[c] + mql8[c]	0.0181132	-0.143227
Rxn0021	h[c] + glu_L[c] -> 4abut[c] + co2[c]	0.125533	0.389398
Rxn0039	h[c] + coa[c] + 3mbutdhla[c] -> dhlam[c] + 2mbcoa[c]	0.10742	0.926498
Rxn0050	nad[c] + coa[c] + 2mop[c] -> nadh[c] + co2[c] + ppcoa[c]	0.10742	0.425204
Rxn0075	8 h[c] + so3[c] + 6 focytc[c] -> 3 h2o[c] + h2s[c] + 6 ficytc[c]	0.3766	0.0492342
Rxn0093	h[c] + coa[c] + adhlam[c] -> dhlam[c] + accoa[c]	0.10742	0.286453
Rxn0098	coa[c] + sdhlam[c] -> dhlam[c] + succoa[c]	0.125533	0.129799
Rxn0108	mqn8[c] + h2o[c] + pyr[c] -> mql8[c] + co2[c] + ac[c]	0.125533	0.416253
Rxn0123	6pgc[c] + nadp[c] -> co2[c] + nadph[c] + ru5p_D[c]	0.0716134	1.05329
Rxn0132	2 nad[c] + h2o[c] + udpg[c] -> 3 h[c] + 2 nadh[c] + udpglcur[c]	0.823763	0.389398
Rxn0135	icit[c] -> succ[c] + glx[c]	0.0181132	0.116372
Rxn0180	nadh[c] + nadph[c] + 23dhdp[c] -> nad[c] + nadp[c] + thdp[c]	0.00447583	0.702706
Rxn0253	atp[c] + h2o[c] + gln_L[c] + fgam[c] -> adp[c] + h[c] + glu_L[c] + pi[c] + fpram[c]	0.389398	0.300091
Rxn0419	chpthpp[c] + lpame[c] -> thmpp[c] + sdhlame[c]	0.125533	0.637248
Rxn0607	h2o[c] + ppcoa[c] + oaa[c] -> h[c] + coa[c] + 2mcit[c]	0.143646	0.389398
Rxn0631	h[c] + mqn8[c] + nadh[c] -> mql8[c] + nad[c]	0.0181132	-0.012588
Rxn0633	4 h[c] + mqn8[c] + nadh[c] -> mql8[c] + nad[c] + 3 h[e]	0.0181132	0.156654
Rxn0671	nadp[c] + pro_L[c] -> 2 h[c] + nadph[c] + 1pyr5c[c]	0.00447583	0.389398
Rxn0675	nad[c] + coa[c] + pyr[c] -> nadh[c] + co2[c] + accoa[c]	0.10742	0
Rxn0703	pro_L[c] + fad[c] -> h[c] + 1pyr5c[c] + fadh2[c]	0.022589	0
Rxn0707	h2o[c] + o2[c] + pyam5p[c] -> nh4[c] + h2o2[c] + pydx5p[c]	0.0181132	0.317994
Rxn0724	trdrd[c] + h2o2[c] -> 2 h2o[c] + trdox[c]	0.0181132	0.304357
Rxn0741	atp[c] + ala_L[c] + uamr[c] -> adp[c] + h[c] + pi[c] + uama[c]	1.77243	-0.0984684
Rxn0827	h2o[c] + asp_L[c] + o2[c] -> nh4[c] + oaa[c] + h2o2[c]	0.0181132	0
Rxn0849	nad[c] + coa[c] + msa[c] -> nadh[c] + co2[c] + accoa[c]	0.10742	-0.304986
Rxn0885	h[c] + fad[c] + glutcoa[c] -> co2[c] + b2coa[c] + fadh2[c]	0.232953	-0.0134275
Rxn0896	atp[c] + h2o[c] + gln_L[c] + fgam[c] -> adp[c] + 2 h[c] + glu_L[c] + pi[c] + fpram[c]	0.389398	0.102244
Rxn0914	h2o[c] + o2[c] + phe_L[c] -> nh4[c] + phpyr[c] + h2o2[c]	0.0181132	0.856773
Rxn0917	h2o[c] + o2[c] + tyr_L[c] -> nh4[c] + 34hpp[c] + h2o2[c]	0.0181132	0.856773
Rxn0927	h2o[c] + ile_L[c] + o2[c] -> nh4[c] + 3mop[c] + h2o2[c]	0.0181132	1.2417
Rxn0976	fclavam[c] -> clavamcarboxylate[c]	0.856773	0.425204
Rxn0977	fclavam[c] + gly[e] -> halanylclavam[c]	0.995524	0.407301

## Sheet: RC PHEN4 % VARIATION
TABLE 7. PORCENTAGE OF VARIATION OF REACTION FLUXES AT 8,1 mmol/gCDW*h)
Reaction	Value	Uptake oxigen 8,1 mmol/gCDW*h
		Biomass	CA	Ceph C
Base	Without constraints	2.39317	0.997604	0.446943
Rxn0002	0	0	0	0
	0.3	0.0163	-0.0265	-0.0202
	0.6	0.0327	-0.0531	-0.0405
	0.9	0.049	-0.0796	-0.0607
Rxn0021	0	0	0	0
	0.27	-0.0023	-0.031	0.0028
	0.54	-0.0046	-0.0621	0.0056
	0.8	-0.0068	-0.0919	0.0084
Rxn0039	0	0	0	0
	0.2	-0.0126	-0.0053	0.0156
	0.4	-0.018	-0.0422	0.0223
Rxn0050	0	0	0	0
	0.2	-0.0126	-0.0053	0.0156
	0.4	-0.018	-0.0422	0.0223
Rxn0075	0	0	0	0
	0.1	-0.0025	-0.0345	0.0031
Rxn0093	0	0	0	0
	0.6	-0.0126	-0.0053	0.0156
	1.2	-0.0755	-0.0318	0.0935
Rxn0098	0	0	0	0
	0.27	-0.0023	-0.031	0.0028
	0.54	-0.0046	-0.0621	0.0056
	0.8	-0.0068	-0.0919	0.0084
Rxn0108	0	0	0	0
	0.2	-0.0017	-0.023	0.0021
	0.4	-0.0034	-0.046	0.0042
	0.6	-0.0051	-0.069	0.0063
Rxn0123	0	0	0	0
	1.2	-0.0503	-0.0212	0.0623
	2.4	-0.1007	-0.0424	0.1246
	3.6	-0.151	-0.0636	0.1869
Rxn0132	0	0	0	0
	0.1	-0.0418	-0.0287	0.0517
Rxn0135	0	0	0	0
	0.3	0.0163	-0.0265	-0.0202
	0.6	0.0327	-0.0531	-0.0405
	0.9	0.049	-0.0796	-0.0607
Rxn0180	0	0	0	0
	0.17	-0.0004	-0.0002	0.0006
	0.34	-0.0009	-0.0004	0.0011
	0.5	-0.0013	-0.0006	0.0016
Rxn0253	0	0	0	0
	0.1	-0.0228	-0.0096	0.0282
	0.2	-0.0456	-0.0192	0.0565
Rxn0419	0	0	0	0
	0.27	-0.0023	-0.031	0.0028
	0.54	-0.0046	-0.0621	0.0056
	0.8	-0.0068	-0.0919	0.0084
Rxn0607	0	0	0	0
	0.2	0.0092	-0.0407	-0.0114
	0.4	0.0184	-0.0814	-0.0228
Rxn0631	0	0	0	0
	0.3	0.0163	-0.0265	-0.0202
	0.6	0.0327	-0.0531	-0.0405
	0.9	0.049	-0.0796	-0.0607
Rxn0633	0	0	0	0
	0.3	0.0163	-0.0265	-0.0202
	0.6	0.0327	-0.0531	-0.0405
	0.9	0.049	-0.0796	-0.0607
Rxn0671	0	0	0	0
	2.2	-0.0058	-0.0024	0.0071
	4.4	-0.0115	-0.0049	0.0143
	6.6	-0.0173	-0.0073	0.0214
Rxn0675	0	0	0	0
	0.4	-0.0252	-0.0106	0.0312
	0.8	-0.0503	-0.0212	0.0623
	1.2	-0.0755	-0.0318	0.0935
Rxn0703	0	0	0	0
	0.3	0.0156	-0.0269	-0.0193
	0.6	0.0311	-0.0537	-0.0385
	0.9	0.0467	-0.0806	-0.0578
Rxn0707	0	0	0	0
Rxn0724	0	0	0	0
Rxn0741	0	0	0	0
Rxn0827	0	0	0	0
Rxn0849	0	0	0	0
	0.4	-0.0252	-0.0106	0.0312
	0.8	-0.0503	-0.0212	0.0623
	1.2	-0.0755	-0.0318	0.0935
Rxn0885	0	0	0	0
	0.2	-0.0143	-0.0283	0.0177
	0.4	-0.0286	-0.0566	0.0353
Rxn0896	0	0	0	0
	0.1	-0.0228	-0.0096	0.0282
	0.2	-0.0456	-0.0192	0.0565
Rxn0914	0	0	0	0
Rxn0917	0	0	0	0
Rxn0927	0	0	0	0
Rxn0976	0	0	0	0
Rxn0977	0	0	0	0

## Sheet: RC-SCP PHEN5
TABLE 8. REDUCED COSTS AND SHADOW PRICES AT 8,1 mmol/gDW*h oxygen uptake
Abbreviation	Reaction	Reduced cost	Shadow price
Rxn0002	glyc3p[c] + mqn8[c] -> dhap[c] + mql8[c]	0.0835544	-0.0424403
Rxn0021	h[c] + glu_L[c] -> 4abut[c] + co2[c]	0.0742706	0.115385
Rxn0022	4abut[c] + akg[c] -> glu_L[c] + sucsal[c]	0.0411141	0
Rxn0039	h[c] + coa[c] + 3mbutdhla[c] -> dhlam[c] + 2mbcoa[c]	0.0318302	0.274536
Rxn0050	nad[c] + coa[c] + 2mop[c] -> nadh[c] + co2[c] + ppcoa[c]	0.0318302	0.125995
Rxn0075	8 h[c] + so3[c] + 6 focytc[c] -> 3 h2o[c] + h2s[c] + 6 ficytc[c]	0.346154	0.0145889
Rxn0093	h[c] + coa[c] + adhlam[c] -> dhlam[c] + accoa[c]	0.0318302	0.0848806
Rxn0098	coa[c] + sdhlam[c] -> dhlam[c] + succoa[c]	0.115385	0.0384615
Rxn0108	mqn8[c] + h2o[c] + pyr[c] -> mql8[c] + co2[c] + ac[c]	0.115385	0.123342
Rxn0123	6pgc[c] + nadp[c] -> co2[c] + nadph[c] + ru5p_D[c]	0.0212202	2.2889
Rxn0132	2 nad[c] + h2o[c] + udpg[c] -> 3 h[c] + 2 nadh[c] + udpglcur[c]	0.322281	0.115385
Rxn0135	icit[c] -> succ[c] + glx[c]	0.0835544	0.0344828
Rxn0180	nadh[c] + nadph[c] + 23dhdp[c] -> nad[c] + nadp[c] + thdp[c]	0.00132626	0.208223
Rxn0253	atp[c] + h2o[c] + gln_L[c] + fgam[c] -> adp[c] + h[c] + glu_L[c] + pi[c] + fpram[c]	0.115385	0.167109
Rxn0419	chpthpp[c] + lpame[c] -> thmpp[c] + sdhlame[c]	0.115385	2.24381
Rxn0607	h2o[c] + ppcoa[c] + oaa[c] -> h[c] + coa[c] + 2mcit[c]	0.198939	0.115385
Rxn0631	h[c] + mqn8[c] + nadh[c] -> mql8[c] + nad[c]	0.0835544	1.7385
Rxn0633	4 h[c] + mqn8[c] + nadh[c] -> mql8[c] + nad[c] + 3 h[e]	0.0835544	0.0464191
Rxn0671	nadp[c] + pro_L[c] -> 2 h[c] + nadph[c] + 1pyr5c[c]	0.00132626	0.115385
Rxn0675	nad[c] + coa[c] + pyr[c] -> nadh[c] + co2[c] + accoa[c]	0.0318302	0
Rxn0703	pro_L[c] + fad[c] -> h[c] + 1pyr5c[c] + fadh2[c]	0.0848806	0
Rxn0707	h2o[c] + o2[c] + pyam5p[c] -> nh4[c] + h2o2[c] + pydx5p[c]	0.0835544	0.172414
Rxn0724	trdrd[c] + h2o2[c] -> 2 h2o[c] + trdox[c]	0.0835544	0.0901857
Rxn0741	atp[c] + ala_L[c] + uamr[c] -> adp[c] + h[c] + pi[c] + uama[c]	0.525199	-0.0291777
Rxn0827	h2o[c] + asp_L[c] + o2[c] -> nh4[c] + oaa[c] + h2o2[c]	0.0835544	0
Rxn0849	nad[c] + coa[c] + msa[c] -> nadh[c] + co2[c] + accoa[c]	0.0318302	-0.324934
Rxn0885	h[c] + fad[c] + glutcoa[c] -> co2[c] + b2coa[c] + fadh2[c]	0.147215	-0.00397878
Rxn0896	atp[c] + h2o[c] + gln_L[c] + fgam[c] -> adp[c] + 2 h[c] + glu_L[c] + pi[c] + fpram[c]	0.115385	0.286359
Rxn0914	h2o[c] + o2[c] + phe_L[c] -> nh4[c] + phpyr[c] + h2o2[c]	0.0835544	0.95756
Rxn0917	h2o[c] + o2[c] + tyr_L[c] -> nh4[c] + 34hpp[c] + h2o2[c]	0.0835544	0.95756
Rxn0927	h2o[c] + ile_L[c] + o2[c] -> nh4[c] + 3mop[c] + h2o2[c]	0.0835544	2.5011
Rxn0976	fclavam[c] -> clavamcarboxylate[c]	0.95756	0.125995
Rxn0977	fclavam[c] + gly[e] -> halanylclavam[c]	0.998674	0.12069

## Sheet: RC PHEN5 % VARIATION
TABLE 9. PORCENTAGE OF VARIATION OF REACTION FLUXES AT 13,05 mmol/gCDW*h)
Reaction	Value	Uptake oxigen 13,05 mmol/gCDW*h
		Biomass	CA	Ceph C
Base	Without constraints	2.84821	2.22861	0.341785
Rxn0002	0	0	0	0
	0.3	0	-0.0112	0
	0.6	0	-0.0225	0
	0.9	0	-0.0337	0
Rxn0021	0	0	0	0
	0.27	0	-0.009	0
	0.54	0	-0.018	0
	0.8	0	-0.0288	0
Rxn0022	0	0	0	0
	0.27	0	-0.014	0
	0.54	0	-0.028	0
	0.8	0	-0.0414	0
Rxn0039	0	0	0	0
	0.2	0	-0.0029	0
	0.4	0	-0.0149	0
Rxn0050	0	0	0	0
	0.2	0	-0.0029	0
	0.4	0	-0.0149	0
Rxn0075	0	0	0	0
	0.1	0	-0.0155	0
Rxn0093	0	0	0	0
	0.6	0	-0.0029	0
	1.2	0	-0.0171	0
Rxn0098	0	0	0	0
	0.27	0	-0.014	0
	0.54	0	-0.028	0
	0.8	0	-0.0414	0
Rxn0108	0	0	0	0
	0.2	0	-0.0104	0
	0.4	0	-0.0207	0
	0.6	0	-0.0311	0
Rxn0123	0	0	0	0
	1.2	0	-0.0114	0
	2.4	0	-0.0229	0
	3.6	-0.0419	-0.0324	0.0807
Rxn0132	0	0	0	-0.0746
	0.1	0	-0.0145	0
Rxn0135	0	0	0	0
	0.3	0	-0.0112	0
	0.6	0	-0.0225	0
	0.9	0	-0.0337	0
Rxn0180	0	0	0	0
	0.17	0	-0.0001	0
	0.34	0	-0.0002	0
	0.5	0	-0.0003	0
Rxn0253	0	0	0	0
	0.1	0	-0.0052	0
	0.2	0	-0.0104	0
Rxn0419	0	0	0	0
	0.27	0	-0.014	0
	0.54	0	-0.028	0
	0.8	0	-0.0414	0
Rxn0607	0	0	0	0
	0.2	0	-0.0179	0
	0.4	0	-0.0357	0
Rxn0631	0	0	0	0
	0.3	0	-0.0112	0
	0.6	0	-0.0225	0
	0.9	0	-0.0337	0
Rxn0633	0	0	0	0
	0.3	0	-0.0112	0
	0.6	0	-0.0225	0
	0.9	0	-0.0337	0
Rxn0671	0	0	0	0
	2.2	0	-0.0013	0
	4.4	0	-0.0026	0
	6.6	0	-0.0039	0
Rxn0675	0	0	0	0
	0.4	0	-0.0057	0
	0.8	0	-0.0114	0
	1.2	0	-0.0171	0
Rxn0703	0	0	0	0
	0.3	0	-0.0114	0
	0.6	0	-0.0229	0
	0.9	0	-0.0343	0
Rxn0707	0	0	0	0
Rxn0724	0	0	0	0
Rxn0741	0	0	0	0
Rxn0827	0	0	0	0
Rxn0849	0	0	0	0
	0.4	0	-0.0057	0
	0.8	0	-0.0114	0
	1.2	0	-0.0171	0
Rxn0885	0	0	0	0
	0.2	0	-0.0132	0
	0.4	0	-0.0264	0
Rxn0896	0	0	0	0
	0.1	0	-0.0052	0
	0.2	0	-0.0104	0
Rxn0914	0	0	0	0
Rxn0917	0	0	0	0
Rxn0927	0	0	0	0
Rxn0976	0	0	0	0
Rxn0977	0	0	0	0
